# Supplementary material for: Developmental hourglass and heterochronic shifts in fin and limb development
Source: eLife. 2021 Feb 9;10:e62865. doi: 10.7554/eLife.62865 (PMC7932699; doi:10.7554/eLife.62865)
Supplement: Supplementary file 2. — Columns 1–4: transcriptome assembly ID, NCBI gene ID, gene symbol, blast score. [file elife-62865-supp2.tsv]

#Orthology assignment of protein coding genes in the transcriptome of bamboo shark fin buds
#geneID	geneID	gene_symbol	blast_score
TRINITY_DN94384_c2_g1::TRINITY_DN94384_c2_g1_i3::g.79915::m.79915	XP_014345220	SFSWAP	83.2
TRINITY_DN89265_c0_g1::TRINITY_DN89265_c0_g1_i2::g.48078::m.48078	XP_019356375	0610010F05RIK	240.0
TRINITY_DN91445_c0_g1::TRINITY_DN91445_c0_g1_i1::g.59636::m.59636	XP_015209782	ZC3H3	27.3
TRINITY_DN95556_c0_g1::TRINITY_DN95556_c0_g1_i2::g.90767::m.90767	XP_006002207	EFNA4	188.0
TRINITY_DN77119_c0_g1::TRINITY_DN77119_c0_g1_i1::g.18444::m.18444	XP_015207526	LOC102688582	33.1
TRINITY_DN85709_c0_g1::TRINITY_DN85709_c0_g1_i1::g.34655::m.34655	XP_015140012	BRAF	1270.0
TRINITY_DN28686_c0_g1::TRINITY_DN28686_c0_g1_i2::g.3108::m.3108	XP_014349320	KIF26A	100.0
TRINITY_DN93257_c1_g1::TRINITY_DN93257_c1_g1_i3::g.71551::m.71551	NP_990598	NPM1	144.0
TRINITY_DN87870_c0_g1::TRINITY_DN87870_c0_g1_i1::g.42325::m.42325	N/A	N/A	N/A
TRINITY_DN30563_c0_g1::TRINITY_DN30563_c0_g1_i1::g.3327::m.3327	XP_019349017	TBX4	197.0
TRINITY_DN85732_c0_g1::TRINITY_DN85732_c0_g1_i3::g.34621::m.34621	NP_034436	GNAI3	695.0
TRINITY_DN90940_c0_g1::TRINITY_DN90940_c0_g1_i15::g.56853::m.56853	XP_014345459	PTPN13	2480.0
TRINITY_DN94136_c0_g1::TRINITY_DN94136_c0_g1_i3::g.78351::m.78351	XP_014340411	MUC16	102.0
TRINITY_DN94187_c0_g1::TRINITY_DN94187_c0_g1_i5::g.78930::m.78930	XP_019347512	AOX1	662.0
TRINITY_DN86779_c0_g2::TRINITY_DN86779_c0_g2_i6::g.38219::m.38219	XP_015222862	HSD17B4	27.3
TRINITY_DN12239_c0_g1::TRINITY_DN12239_c0_g1_i1::g.1415::m.1415	XP_019351840	ZKSCAN6	115.0
TRINITY_DN93650_c1_g1::TRINITY_DN93650_c1_g1_i2::g.74817::m.74817	XP_014341598	TRMT2B	275.0
TRINITY_DN93903_c0_g1::TRINITY_DN93903_c0_g1_i22::g.76752::m.76752	XP_014344031	RBM5	135.0
TRINITY_DN95901_c2_g1::TRINITY_DN95901_c2_g1_i5::g.94362::m.94362	XP_006639940	EEF2	28.5
TRINITY_DN64177_c0_g1::TRINITY_DN64177_c0_g1_i2::g.10131::m.10131	NP_001026770	IDH2	368.0
TRINITY_DN72797_c0_g1::TRINITY_DN72797_c0_g1_i2::g.14801::m.14801	XP_005999620	PPM1B	731.0
TRINITY_DN77236_c0_g1::TRINITY_DN77236_c0_g1_i1::g.18491::m.18491	XP_418311	ZFAND1	203.0
TRINITY_DN96197_c1_g1::TRINITY_DN96197_c1_g1_i3::g.97091::m.97091	XP_006009122	LOC102345352	190.0
TRINITY_DN93429_c0_g1::TRINITY_DN93429_c0_g1_i4::g.73069::m.73069	XP_019343883	KATNA1	199.0
TRINITY_DN95554_c0_g1::TRINITY_DN95554_c0_g1_i1::g.90746::m.90746	XP_015220327	LNPEP	33.5
TRINITY_DN89678_c8_g3::TRINITY_DN89678_c8_g3_i1::g.49604::m.49604	XP_019351181	EXOC6B	989.0
TRINITY_DN73282_c0_g1::TRINITY_DN73282_c0_g1_i1::g.15137::m.15137	XP_014349270	SH3TC1	580.0
TRINITY_DN95474_c0_g1::TRINITY_DN95474_c0_g1_i1::g.89853::m.89853	NP_075759	RNF128	438.0
TRINITY_DN89006_c0_g1::TRINITY_DN89006_c0_g1_i4::g.47058::m.47058	XP_015155509	MIER2	559.0
TRINITY_DN95690_c1_g3::TRINITY_DN95690_c1_g3_i5::g.91211::m.91211	NP_001300852	ACTG1	454.0
TRINITY_DN92266_c0_g1::TRINITY_DN92266_c0_g1_i2::g.64472::m.64472	XP_006010448	SUN2	422.0
TRINITY_DN96336_c5_g1::TRINITY_DN96336_c5_g1_i3::g.99149::m.99149	XP_015197400	LOC102694470	51.2
TRINITY_DN5701_c0_g1::TRINITY_DN5701_c0_g1_i1::g.579::m.579	XP_019354754	NECAB2	366.0
TRINITY_DN86201_c0_g1::TRINITY_DN86201_c0_g1_i2::g.36612::m.36612	XP_004936212	PROM1	947.0
TRINITY_DN146540_c0_g1::TRINITY_DN146540_c0_g1_i1::g.106461::m.106461	XP_005990974	SYT3	296.0
TRINITY_DN90274_c0_g1::TRINITY_DN90274_c0_g1_i3::g.53001::m.53001	XP_006516134	CPSF2	1427.0
TRINITY_DN86289_c0_g1::TRINITY_DN86289_c0_g1_i1::g.36768::m.36768	XP_005995584	NUAK1	191.0
TRINITY_DN132932_c0_g1::TRINITY_DN132932_c0_g1_i1::g.105391::m.105391	XP_019350943	CELSR3	219.0
TRINITY_DN32938_c1_g1::TRINITY_DN32938_c1_g1_i1::g.3618::m.3618	XP_007900595	SYTL2	29.6
TRINITY_DN79974_c0_g1::TRINITY_DN79974_c0_g1_i1::g.22129::m.22129	XP_019332549	LUZP2	329.0
TRINITY_DN89336_c0_g1::TRINITY_DN89336_c0_g1_i3::g.48429::m.48429	XP_005999356	GPD1	508.0
TRINITY_DN94022_c15_g3::TRINITY_DN94022_c15_g3_i1::g.78146::m.78146	XP_005996498	TXN1	72.4
TRINITY_DN39404_c0_g1::TRINITY_DN39404_c0_g1_i1::g.4301::m.4301	XP_014346104	AHRR	405.0
TRINITY_DN87323_c0_g1::TRINITY_DN87323_c0_g1_i2::g.40382::m.40382	XP_025003145	AGAP3	1306.0
TRINITY_DN77164_c0_g1::TRINITY_DN77164_c0_g1_i3::g.18475::m.18475	XP_014343164	CREM	353.0
TRINITY_DN89064_c0_g1::TRINITY_DN89064_c0_g1_i3::g.47334::m.47334	XP_006004847	TRMT44	648.0
TRINITY_DN91361_c0_g1::TRINITY_DN91361_c0_g1_i1::g.59129::m.59129	XP_014349846	SPNS1	711.0
TRINITY_DN90862_c0_g1::TRINITY_DN90862_c0_g1_i1::g.56074::m.56074	XP_014348411	PTPN3	1279.0
TRINITY_DN91326_c0_g1::TRINITY_DN91326_c0_g1_i1::g.59039::m.59039	XP_006002897	GPAT4	825.0
TRINITY_DN93092_c0_g1::TRINITY_DN93092_c0_g1_i4::g.70561::m.70561	XP_006521423	KANSL2	566.0
TRINITY_DN133390_c0_g1::TRINITY_DN133390_c0_g1_i1::g.105430::m.105430	XP_015210689	SZT2	29.3
TRINITY_DN88016_c0_g1::TRINITY_DN88016_c0_g1_i14::g.42930::m.42930	XP_006009058	TOR1AIP2	230.0
TRINITY_DN54171_c0_g1::TRINITY_DN54171_c0_g1_i1::g.6912::m.6912	XP_417758	MANEAL	625.0
TRINITY_DN85598_c1_g1::TRINITY_DN85598_c1_g1_i13::g.33904::m.33904	XP_005987956	LOC102349599	217.0
TRINITY_DN96635_c3_g3::TRINITY_DN96635_c3_g3_i3::g.101798::m.101798	XP_006012602	LOC102366250	95.5
TRINITY_DN92031_c0_g1::TRINITY_DN92031_c0_g1_i2::g.63090::m.63090	XP_025002925	NUB1	485.0
TRINITY_DN94697_c0_g2::TRINITY_DN94697_c0_g2_i3::g.82944::m.82944	XP_019331989	CIP2A	917.0
TRINITY_DN91740_c10_g1::TRINITY_DN91740_c10_g1_i3::g.61536::m.61536	XP_014461563	SPPL2A	600.0
TRINITY_DN119483_c0_g1::TRINITY_DN119483_c0_g1_i1::g.104313::m.104313	XP_015209625	OBSCN	28.5
TRINITY_DN86318_c0_g1::TRINITY_DN86318_c0_g1_i4::g.36941::m.36941	XP_019341442	ATE1	663.0
TRINITY_DN91995_c0_g1::TRINITY_DN91995_c0_g1_i9::g.62787::m.62787	XP_005995195	GBF1	2818.0
TRINITY_DN94773_c0_g1::TRINITY_DN94773_c0_g1_i1::g.83062::m.83062	XP_006007308	EVC	469.0
TRINITY_DN81515_c0_g1::TRINITY_DN81515_c0_g1_i3::g.24947::m.24947	XP_014345025	PLXND1	215.0
TRINITY_DN92651_c0_g1::TRINITY_DN92651_c0_g1_i1::g.67540::m.67540	XP_006497400	CELF2	849.0
TRINITY_DN94100_c0_g1::TRINITY_DN94100_c0_g1_i4::g.78332::m.78332	XP_006258612	RANGAP1	724.0
TRINITY_DN77634_c0_g1::TRINITY_DN77634_c0_g1_i2::g.19141::m.19141	XP_019354646	ZFP629	130.0
TRINITY_DN80726_c0_g1::TRINITY_DN80726_c0_g1_i1::g.23570::m.23570	XP_005989545	DCTD	306.0
TRINITY_DN89280_c1_g1::TRINITY_DN89280_c1_g1_i5::g.48175::m.48175	XP_005988264	LOC102362716	514.0
TRINITY_DN94789_c0_g1::TRINITY_DN94789_c0_g1_i5::g.83683::m.83683	XP_019356129	BIRC6	6941.0
TRINITY_DN133798_c0_g1::TRINITY_DN133798_c0_g1_i1::g.105475::m.105475	NP_990773	VIL1	192.0
TRINITY_DN64181_c0_g1::TRINITY_DN64181_c0_g1_i2::g.10127::m.10127	XP_019341851	IL1RAPL1	398.0
TRINITY_DN90984_c0_g2::TRINITY_DN90984_c0_g2_i16::g.56777::m.56777	XP_015209249	SULF1	93.2
TRINITY_DN95774_c9_g1::TRINITY_DN95774_c9_g1_i10::g.92920::m.92920	XP_005997800	FAM3D	200.0
TRINITY_DN95188_c0_g1::TRINITY_DN95188_c0_g1_i9::g.87352::m.87352	XP_019344128	EPB41	1034.0
TRINITY_DN99410_c0_g1::TRINITY_DN99410_c0_g1_i1::g.102885::m.102885	XP_015219976	ABI3BP	28.1
TRINITY_DN93775_c0_g1::TRINITY_DN93775_c0_g1_i3::g.75653::m.75653	XP_015200012	GUCY1A3	26.6
TRINITY_DN93386_c0_g1::TRINITY_DN93386_c0_g1_i4::g.72723::m.72723	XP_015212167	MYOCD	47.4
TRINITY_DN81435_c0_g1::TRINITY_DN81435_c0_g1_i1::g.24799::m.24799	XP_014341442	SORT1	1162.0
TRINITY_DN89985_c0_g1::TRINITY_DN89985_c0_g1_i2::g.51141::m.51141	XP_005998101	SDCCAG8	758.0
TRINITY_DN84688_c1_g1::TRINITY_DN84688_c1_g1_i1::g.31708::m.31708	XP_007902041	PHC3	28.1
TRINITY_DN92197_c0_g1::TRINITY_DN92197_c0_g1_i2::g.63471::m.63471	XP_015195072	LOC102689570	32.7
TRINITY_DN64669_c0_g1::TRINITY_DN64669_c0_g1_i2::g.10307::m.10307	XP_015199574	MARS	29.3
TRINITY_DN49652_c0_g1::TRINITY_DN49652_c0_g1_i1::g.6096::m.6096	XP_006274805	SDF2L1	291.0
TRINITY_DN87011_c0_g1::TRINITY_DN87011_c0_g1_i1::g.39143::m.39143	XP_006007606	BOLA3	149.0
TRINITY_DN96660_c0_g1::TRINITY_DN96660_c0_g1_i1::g.102023::m.102023	XP_011524532	ZNF397	152.0
TRINITY_DN853_c0_g1::TRINITY_DN853_c0_g1_i1::g.94::m.94	XP_005996534	GPR171	420.0
TRINITY_DN135646_c0_g1::TRINITY_DN135646_c0_g1_i1::g.105623::m.105623	XP_015195572	LOC102694131	32.0
TRINITY_DN80648_c0_g1::TRINITY_DN80648_c0_g1_i4::g.23440::m.23440	XP_015192058	XRCC1	28.5
TRINITY_DN90922_c0_g1::TRINITY_DN90922_c0_g1_i3::g.56721::m.56721	XP_019355894	DNMT3B	847.0
TRINITY_DN60404_c0_g1::TRINITY_DN60404_c0_g1_i1::g.8650::m.8650	NP_990077	PBX1	691.0
TRINITY_DN150914_c0_g1::TRINITY_DN150914_c0_g1_i1::g.106725::m.106725	XP_005992321	METTL27	109.0
TRINITY_DN57717_c0_g1::TRINITY_DN57717_c0_g1_i2::g.7857::m.7857	XP_014347792	MYO5B	536.0
TRINITY_DN90929_c1_g1::TRINITY_DN90929_c1_g1_i12::g.56576::m.56576	XP_014344094	CUX2	1661.0
TRINITY_DN83448_c0_g1::TRINITY_DN83448_c0_g1_i2::g.28803::m.28803	XP_014346374	PAICS	696.0
TRINITY_DN77023_c0_g1::TRINITY_DN77023_c0_g1_i1::g.18319::m.18319	XP_006265945	DTX3L	357.0
TRINITY_DN84209_c0_g1::TRINITY_DN84209_c0_g1_i1::g.30429::m.30429	XP_007891353	NKRF	27.3
TRINITY_DN82284_c0_g1::TRINITY_DN82284_c0_g1_i1::g.26287::m.26287	XP_006258011	PAAF1	610.0
TRINITY_DN91438_c0_g1::TRINITY_DN91438_c0_g1_i4::g.59390::m.59390	NP_001287847	HMGA2	128.0
TRINITY_DN85774_c0_g1::TRINITY_DN85774_c0_g1_i3::g.34876::m.34876	XP_014353665	ZC3H7A	1260.0
TRINITY_DN87511_c0_g1::TRINITY_DN87511_c0_g1_i6::g.40933::m.40933	XP_005996585	LOC102346464	145.0
TRINITY_DN92100_c0_g1::TRINITY_DN92100_c0_g1_i8::g.63500::m.63500	XP_015149757	MKL2	819.0
TRINITY_DN91681_c0_g1::TRINITY_DN91681_c0_g1_i1::g.61114::m.61114	XP_014343696	LOC102349640	743.0
TRINITY_DN78335_c0_g1::TRINITY_DN78335_c0_g1_i4::g.20020::m.20020	XP_006258910	PAQR3	513.0
TRINITY_DN80437_c0_g1::TRINITY_DN80437_c0_g1_i3::g.22903::m.22903	XP_014463574	TADA2A	629.0
TRINITY_DN83568_c0_g1::TRINITY_DN83568_c0_g1_i4::g.29105::m.29105	XP_019344110	PCDH9	1702.0
TRINITY_DN93804_c1_g1::TRINITY_DN93804_c1_g1_i3::g.76101::m.76101	XP_014351169	LOC106705746	55.5
TRINITY_DN85598_c1_g1::TRINITY_DN85598_c1_g1_i33::g.33918::m.33918	XP_005987956	LOC102349599	213.0
TRINITY_DN78312_c0_g1::TRINITY_DN78312_c0_g1_i4::g.20047::m.20047	XP_420496	AIMP1	429.0
TRINITY_DN27494_c0_g1::TRINITY_DN27494_c0_g1_i1::g.2990::m.2990	XP_006639640	GGT7	29.6
TRINITY_DN29715_c0_g2::TRINITY_DN29715_c0_g2_i1::g.3247::m.3247	XP_015197994	LRIF1	27.3
TRINITY_DN88561_c0_g1::TRINITY_DN88561_c0_g1_i7::g.45117::m.45117	XP_005999750	CASC4	75.5
TRINITY_DN90043_c0_g1::TRINITY_DN90043_c0_g1_i4::g.51496::m.51496	XP_014346902	RGL2	847.0
TRINITY_DN90177_c0_g1::TRINITY_DN90177_c0_g1_i1::g.52429::m.52429	XP_006013031	LOC102356000	139.0
TRINITY_DN44261_c0_g1::TRINITY_DN44261_c0_g1_i1::g.5020::m.5020	XP_006012797	SLC46A3	345.0
TRINITY_DN56367_c0_g1::TRINITY_DN56367_c0_g1_i1::g.7548::m.7548	NP_990507	CRYAB	229.0
TRINITY_DN68715_c0_g1::TRINITY_DN68715_c0_g1_i1::g.12423::m.12423	XP_005992024	LOC102358477	215.0
TRINITY_DN90869_c0_g1::TRINITY_DN90869_c0_g1_i1::g.56300::m.56300	XP_006006740	MPHOSPH8	701.0
TRINITY_DN81200_c0_g1::TRINITY_DN81200_c0_g1_i1::g.24333::m.24333	XP_005995057	PRSS35	572.0
TRINITY_DN84237_c0_g1::TRINITY_DN84237_c0_g1_i2::g.30487::m.30487	XP_014349344	LOC102366983	46.2
TRINITY_DN70431_c0_g1::TRINITY_DN70431_c0_g1_i1::g.12931::m.12931	XP_015193045	C2CD2L	30.0
TRINITY_DN93729_c6_g4::TRINITY_DN93729_c6_g4_i18::g.75549::m.75549	XP_016873758	ZNF214	130.0
TRINITY_DN93298_c4_g2::TRINITY_DN93298_c4_g2_i8::g.72151::m.72151	XP_006634860	RPAP2	33.5
TRINITY_DN115768_c0_g1::TRINITY_DN115768_c0_g1_i1::g.104092::m.104092	XP_015195957	CNTROB	28.5
TRINITY_DN93900_c0_g1::TRINITY_DN93900_c0_g1_i1::g.76643::m.76643	XP_005997525	EPN2	828.0
TRINITY_DN76443_c0_g1::TRINITY_DN76443_c0_g1_i1::g.17526::m.17526	XP_005996041	FRMD6	788.0
TRINITY_DN93940_c0_g1::TRINITY_DN93940_c0_g1_i10::g.76888::m.76888	XP_016858371	PDE4DIP	1680.0
TRINITY_DN45519_c0_g2::TRINITY_DN45519_c0_g2_i1::g.5127::m.5127	XP_416618	NXPE3	119.0
TRINITY_DN90760_c0_g1::TRINITY_DN90760_c0_g1_i9::g.55872::m.55872	XP_006636190	LRRC69	26.6
TRINITY_DN93638_c0_g1::TRINITY_DN93638_c0_g1_i2::g.74481::m.74481	XP_019347312	EGFEM1	2030.0
TRINITY_DN64027_c0_g1::TRINITY_DN64027_c0_g1_i2::g.10109::m.10109	XP_005997916	LOC102363048	138.0
TRINITY_DN82798_c0_g1::TRINITY_DN82798_c0_g1_i1::g.27366::m.27366	XP_428889	SLC5A12	484.0
TRINITY_DN83396_c0_g1::TRINITY_DN83396_c0_g1_i3::g.28486::m.28486	XP_006274611	PFKFB3	872.0
TRINITY_DN81626_c0_g1::TRINITY_DN81626_c0_g1_i3::g.25169::m.25169	XP_017170663	PPP4R3A	1440.0
TRINITY_DN159141_c0_g1::TRINITY_DN159141_c0_g1_i1::g.107480::m.107480	XP_019355674	SGMS2	192.0
TRINITY_DN89841_c0_g1::TRINITY_DN89841_c0_g1_i1::g.50703::m.50703	XP_014351702	GSDME	412.0
TRINITY_DN92592_c3_g1::TRINITY_DN92592_c3_g1_i14::g.66618::m.66618	XP_015193335	NCAPD2	30.8
TRINITY_DN92791_c10_g2::TRINITY_DN92791_c10_g2_i6::g.68044::m.68044	XP_015210109	WDR60	32.0
TRINITY_DN66381_c0_g1::TRINITY_DN66381_c0_g1_i1::g.11253::m.11253	XP_019347730	ST7	285.0
TRINITY_DN95224_c2_g1::TRINITY_DN95224_c2_g1_i2::g.87654::m.87654	XP_006641623	HPN	32.7
TRINITY_DN95929_c0_g1::TRINITY_DN95929_c0_g1_i6::g.94512::m.94512	XP_015143351	CEP170B	1264.0
TRINITY_DN89805_c0_g1::TRINITY_DN89805_c0_g1_i1::g.50512::m.50512	NP_001025797	PIAS2	875.0
TRINITY_DN95711_c0_g2::TRINITY_DN95711_c0_g2_i4::g.92393::m.92393	XP_014346145	LOC106704197	260.0
TRINITY_DN95434_c4_g1::TRINITY_DN95434_c4_g1_i18::g.89676::m.89676	XP_006634518	KBTBD2	28.5
TRINITY_DN86947_c0_g1::TRINITY_DN86947_c0_g1_i1::g.38960::m.38960	XP_005993699	STRN	1211.0
TRINITY_DN90694_c0_g1::TRINITY_DN90694_c0_g1_i8::g.54922::m.54922	XP_019348658	RBFOX1	326.0
TRINITY_DN81777_c0_g1::TRINITY_DN81777_c0_g1_i5::g.25389::m.25389	XP_014348526	FBXL2	248.0
TRINITY_DN92123_c0_g1::TRINITY_DN92123_c0_g1_i2::g.63737::m.63737	XP_005991908	MTMR1	1095.0
TRINITY_DN92158_c8_g1::TRINITY_DN92158_c8_g1_i2::g.64058::m.64058	XP_014345519	NOP56	452.0
TRINITY_DN88171_c0_g1::TRINITY_DN88171_c0_g1_i7::g.43367::m.43367	XP_015153263	INPP5B	365.0
TRINITY_DN85977_c1_g1::TRINITY_DN85977_c1_g1_i6::g.35710::m.35710	XP_005986203	KRT18	194.0
TRINITY_DN94951_c1_g1::TRINITY_DN94951_c1_g1_i6::g.84557::m.84557	XP_006503905	PRR14L	242.0
TRINITY_DN95934_c2_g1::TRINITY_DN95934_c2_g1_i5::g.94154::m.94154	XP_005986673	BTBD7	1644.0
TRINITY_DN90407_c0_g1::TRINITY_DN90407_c0_g1_i5::g.53719::m.53719	XP_015218230	DST	39.7
TRINITY_DN74994_c0_g1::TRINITY_DN74994_c0_g1_i1::g.16260::m.16260	XP_006639379	GM7173	28.9
TRINITY_DN105191_c0_g1::TRINITY_DN105191_c0_g1_i1::g.103291::m.103291	XP_014345292	PIWIL1	165.0
TRINITY_DN94099_c14_g1::TRINITY_DN94099_c14_g1_i7::g.78167::m.78167	XP_006632573	GPR176	28.1
TRINITY_DN1575_c0_g1::TRINITY_DN1575_c0_g1_i1::g.219::m.219	XP_014350232	OBSCN	192.0
TRINITY_DN93580_c0_g1::TRINITY_DN93580_c0_g1_i5::g.74203::m.74203	XP_005989609	VPS54	1597.0
TRINITY_DN87214_c1_g1::TRINITY_DN87214_c1_g1_i1::g.40023::m.40023	XP_005998295	MIF4GD	160.0
TRINITY_DN94241_c0_g1::TRINITY_DN94241_c0_g1_i2::g.79503::m.79503	XP_019339350	NCOA1	553.0
TRINITY_DN94314_c8_g1::TRINITY_DN94314_c8_g1_i1::g.79884::m.79884	XP_019333231	CORO2B	897.0
TRINITY_DN107883_c0_g1::TRINITY_DN107883_c0_g1_i1::g.103403::m.103403	XP_006004805	MCPH1	264.0
TRINITY_DN80518_c0_g1::TRINITY_DN80518_c0_g1_i1::g.23064::m.23064	XP_006012022	DDIT4L	231.0
TRINITY_DN86495_c0_g1::TRINITY_DN86495_c0_g1_i7::g.37403::m.37403	XP_014342554	TTLL1	202.0
TRINITY_DN87888_c0_g1::TRINITY_DN87888_c0_g1_i5::g.42414::m.42414	XP_006259933	CKAP2	187.0
TRINITY_DN60713_c0_g1::TRINITY_DN60713_c0_g1_i2::g.8858::m.8858	XP_005263324	SNX25	1331.0
TRINITY_DN86371_c0_g1::TRINITY_DN86371_c0_g1_i1::g.37025::m.37025	XP_006262222	SKP1A	280.0
TRINITY_DN90243_c5_g1::TRINITY_DN90243_c5_g1_i1::g.52543::m.52543	XP_015196306	ACHE	27.3
TRINITY_DN96534_c0_g1::TRINITY_DN96534_c0_g1_i2::g.100993::m.100993	XP_014348735	SYN1	109.0
TRINITY_DN53336_c0_g1::TRINITY_DN53336_c0_g1_i2::g.6703::m.6703	XP_015221424	SCARB1	27.3
TRINITY_DN84164_c0_g1::TRINITY_DN84164_c0_g1_i2::g.30259::m.30259	XP_014352025	LOC106706111	421.0
TRINITY_DN59812_c0_g1::TRINITY_DN59812_c0_g1_i1::g.8413::m.8413	XP_006011790	LOC102354568	103.0
TRINITY_DN91588_c1_g1::TRINITY_DN91588_c1_g1_i6::g.60489::m.60489	XP_004934718	MBTPS2	384.0
TRINITY_DN12013_c0_g1::TRINITY_DN12013_c0_g1_i1::g.1369::m.1369	XP_006630077	PAPSS1	26.2
TRINITY_DN93162_c2_g1::TRINITY_DN93162_c2_g1_i11::g.71312::m.71312	XP_005999437	ANKRD10	118.0
TRINITY_DN69605_c0_g1::TRINITY_DN69605_c0_g1_i6::g.12744::m.12744	XP_011238914	BTF3L4	172.0
TRINITY_DN59771_c0_g1::TRINITY_DN59771_c0_g1_i1::g.8400::m.8400	XP_006011145	BCAP29	300.0
TRINITY_DN94657_c9_g5::TRINITY_DN94657_c9_g5_i1::g.82770::m.82770	XP_006258536	SMIM14	164.0
TRINITY_DN83832_c0_g1::TRINITY_DN83832_c0_g1_i1::g.29606::m.29606	NP_001007945	KIF1BP	672.0
TRINITY_DN94637_c3_g1::TRINITY_DN94637_c3_g1_i4::g.82526::m.82526	XP_014340653	DGCR6	312.0
TRINITY_DN93977_c13_g1::TRINITY_DN93977_c13_g1_i1::g.76603::m.76603	XP_015201755	USH2A	31.2
TRINITY_DN84069_c0_g1::TRINITY_DN84069_c0_g1_i13::g.30117::m.30117	NP_033185	SRSF5	213.0
TRINITY_DN83599_c0_g1::TRINITY_DN83599_c0_g1_i1::g.29167::m.29167	XP_005992170	CFAP157	428.0
TRINITY_DN81515_c0_g1::TRINITY_DN81515_c0_g1_i2::g.24945::m.24945	XP_014461002	PLXND1	140.0
TRINITY_DN95808_c0_g1::TRINITY_DN95808_c0_g1_i2::g.93251::m.93251	XP_019338221	AAK1	320.0
TRINITY_DN96168_c0_g1::TRINITY_DN96168_c0_g1_i5::g.97442::m.97442	XP_015215695	DNAH3	27.7
TRINITY_DN82839_c0_g1::TRINITY_DN82839_c0_g1_i1::g.27426::m.27426	XP_014350656	ESM1	222.0
TRINITY_DN96279_c6_g1::TRINITY_DN96279_c6_g1_i5::g.98585::m.98585	XP_006637659	PIK3CB	27.3
TRINITY_DN95264_c0_g1::TRINITY_DN95264_c0_g1_i18::g.88022::m.88022	XP_015194952	LOC102684183	39.7
TRINITY_DN39443_c0_g1::TRINITY_DN39443_c0_g1_i1::g.4304::m.4304	XP_015208067	SNX17	27.3
TRINITY_DN87172_c0_g1::TRINITY_DN87172_c0_g1_i4::g.39835::m.39835	XP_007909046	TRIM28	89.7
TRINITY_DN93126_c0_g1::TRINITY_DN93126_c0_g1_i3::g.70854::m.70854	NP_990631	MYO5A	3122.0
TRINITY_DN90522_c0_g1::TRINITY_DN90522_c0_g1_i8::g.54521::m.54521	XP_006713048	CTNNB1	495.0
TRINITY_DN87083_c0_g1::TRINITY_DN87083_c0_g1_i4::g.39502::m.39502	XP_014353473	RPS6KA3	1352.0
TRINITY_DN95381_c0_g1::TRINITY_DN95381_c0_g1_i4::g.88884::m.88884	NP_001034410	MFSD14A	878.0
TRINITY_DN95884_c0_g1::TRINITY_DN95884_c0_g1_i5::g.93965::m.93965	XP_015194133	ANO3	28.5
TRINITY_DN82091_c0_g1::TRINITY_DN82091_c0_g1_i2::g.25799::m.25799	XP_006625413	HK2	29.6
TRINITY_DN152549_c0_g1::TRINITY_DN152549_c0_g1_i1::g.106865::m.106865	XP_006008250	IFITM2	117.0
TRINITY_DN92651_c0_g1::TRINITY_DN92651_c0_g1_i23::g.67560::m.67560	XP_006497400	CELF2	849.0
TRINITY_DN39869_c0_g1::TRINITY_DN39869_c0_g1_i1::g.4368::m.4368	XP_005987179	SNRPD3	257.0
TRINITY_DN95194_c0_g1::TRINITY_DN95194_c0_g1_i3::g.86453::m.86453	XP_015193347	PTPN6	29.6
TRINITY_DN52829_c0_g1::TRINITY_DN52829_c0_g1_i2::g.6606::m.6606	XP_011509808	SLC39A10	509.0
TRINITY_DN94961_c0_g1::TRINITY_DN94961_c0_g1_i2::g.85051::m.85051	XP_005995272	HIVEP1	1552.0
TRINITY_DN87262_c0_g1::TRINITY_DN87262_c0_g1_i3::g.40144::m.40144	XP_014345748	STAP2	215.0
TRINITY_DN94729_c1_g1::TRINITY_DN94729_c1_g1_i9::g.83272::m.83272	NP_115675	DCUN1D5	418.0
TRINITY_DN84230_c1_g1::TRINITY_DN84230_c1_g1_i2::g.30386::m.30386	NP_082478	KLHL40	317.0
TRINITY_DN85933_c0_g1::TRINITY_DN85933_c0_g1_i4::g.35621::m.35621	XP_015217958	BCL2L11	91.7
TRINITY_DN93644_c0_g1::TRINITY_DN93644_c0_g1_i19::g.74909::m.74909	XP_005265518	SLMAP	1157.0
TRINITY_DN94177_c2_g2::TRINITY_DN94177_c2_g2_i7::g.78264::m.78264	XP_005994548	LOC102347529	383.0
TRINITY_DN89012_c0_g1::TRINITY_DN89012_c0_g1_i1::g.47061::m.47061	XP_014346906	NOTCH4	525.0
TRINITY_DN64656_c0_g1::TRINITY_DN64656_c0_g1_i1::g.10295::m.10295	XP_015218230	DST	26.9
TRINITY_DN78000_c0_g1::TRINITY_DN78000_c0_g1_i6::g.19714::m.19714	XP_005989687	PDE8A	1345.0
TRINITY_DN76281_c1_g1::TRINITY_DN76281_c1_g1_i1::g.17296::m.17296	XP_005990283	PGAM5	94.0
TRINITY_DN83580_c0_g1::TRINITY_DN83580_c0_g1_i3::g.28994::m.28994	XP_015150725	MAP2K4	707.0
TRINITY_DN90287_c2_g1::TRINITY_DN90287_c2_g1_i1::g.53038::m.53038	XP_014342963	ACIN1	324.0
TRINITY_DN88732_c0_g1::TRINITY_DN88732_c0_g1_i1::g.45757::m.45757	XP_014349581	LOC102350653	259.0
TRINITY_DN92697_c0_g1::TRINITY_DN92697_c0_g1_i4::g.67607::m.67607	XP_014345019	WDR24	820.0
TRINITY_DN94785_c0_g1::TRINITY_DN94785_c0_g1_i6::g.83653::m.83653	XP_014353384	CALU	423.0
TRINITY_DN93724_c8_g1::TRINITY_DN93724_c8_g1_i3::g.75426::m.75426	XP_006002476	NEK2	348.0
TRINITY_DN96014_c4_g1::TRINITY_DN96014_c4_g1_i2::g.95483::m.95483	XP_014352191	LOC106706169	77.4
TRINITY_DN96666_c0_g1::TRINITY_DN96666_c0_g1_i3::g.102137::m.102137	XP_019344593	RAVER2	623.0
TRINITY_DN93958_c0_g1::TRINITY_DN93958_c0_g1_i7::g.76619::m.76619	XP_015217670	AGTPBP1	27.7
TRINITY_DN96398_c0_g1::TRINITY_DN96398_c0_g1_i1::g.99161::m.99161	XP_015147200	PLD2	1560.0
TRINITY_DN77611_c0_g1::TRINITY_DN77611_c0_g1_i1::g.19094::m.19094	XP_014345121	CIC	50.1
TRINITY_DN132329_c0_g1::TRINITY_DN132329_c0_g1_i1::g.105339::m.105339	XP_015200691	LOC107077126	28.1
TRINITY_DN79407_c1_g1::TRINITY_DN79407_c1_g1_i2::g.21259::m.21259	NP_001264464	SIVA1	124.0
TRINITY_DN96528_c9_g2::TRINITY_DN96528_c9_g2_i2::g.100726::m.100726	XP_007897982	MAP1B	27.7
TRINITY_DN60961_c0_g1::TRINITY_DN60961_c0_g1_i2::g.8964::m.8964	XP_006498401	FMNL2	744.0
TRINITY_DN84062_c0_g1::TRINITY_DN84062_c0_g1_i2::g.29965::m.29965	XP_014353953	ACBD4	104.0
TRINITY_DN96001_c0_g1::TRINITY_DN96001_c0_g1_i1::g.95393::m.95393	NP_001264039	MFGE8	635.0
TRINITY_DN91624_c0_g1::TRINITY_DN91624_c0_g1_i4::g.60869::m.60869	XP_014351120	CSTB	92.0
TRINITY_DN48852_c0_g1::TRINITY_DN48852_c0_g1_i2::g.5695::m.5695	XP_014345244	SH3BP2	281.0
TRINITY_DN95267_c0_g1::TRINITY_DN95267_c0_g1_i1::g.87975::m.87975	XP_015212204	CEP131	31.6
TRINITY_DN93262_c0_g1::TRINITY_DN93262_c0_g1_i1::g.71820::m.71820	XP_006635110	LOC102686356	27.7
TRINITY_DN94350_c0_g1::TRINITY_DN94350_c0_g1_i3::g.80190::m.80190	XP_015199888	LOC107077044	27.7
TRINITY_DN90921_c0_g1::TRINITY_DN90921_c0_g1_i1::g.56657::m.56657	XP_019337345	PTK2	1810.0
TRINITY_DN95039_c0_g1::TRINITY_DN95039_c0_g1_i1::g.85926::m.85926	XP_014345198	DPP3	1125.0
TRINITY_DN83589_c0_g1::TRINITY_DN83589_c0_g1_i7::g.29135::m.29135	XP_006273813	XPO1	658.0
TRINITY_DN94987_c3_g1::TRINITY_DN94987_c3_g1_i1::g.85295::m.85295	XP_005246433	ERBB4	1433.0
TRINITY_DN76775_c0_g1::TRINITY_DN76775_c0_g1_i1::g.17843::m.17843	XP_015201903	PARG	31.2
TRINITY_DN93439_c0_g1::TRINITY_DN93439_c0_g1_i2::g.72921::m.72921	XP_019350669	N/A	460.0
TRINITY_DN149748_c0_g1::TRINITY_DN149748_c0_g1_i1::g.106664::m.106664	XP_019350943	CELSR3	141.0
TRINITY_DN92748_c1_g1::TRINITY_DN92748_c1_g1_i6::g.68158::m.68158	XP_015192351	LOC107075513	27.3
TRINITY_DN127918_c0_g1::TRINITY_DN127918_c0_g1_i1::g.105003::m.105003	XP_006641726	ETHE1	26.9
TRINITY_DN158409_c0_g1::TRINITY_DN158409_c0_g1_i1::g.107444::m.107444	XP_006002642	ANO4	327.0
TRINITY_DN73392_c0_g1::TRINITY_DN73392_c0_g1_i5::g.15265::m.15265	XP_015216614	ZBTB38	27.3
TRINITY_DN80120_c0_g1::TRINITY_DN80120_c0_g1_i3::g.22401::m.22401	XP_025011116	DNAJA3	650.0
TRINITY_DN90863_c0_g1::TRINITY_DN90863_c0_g1_i5::g.56085::m.56085	XP_005993795	LOC102354417	89.7
TRINITY_DN94307_c0_g1::TRINITY_DN94307_c0_g1_i8::g.80039::m.80039	XP_015203078	STXBP5	29.3
TRINITY_DN83172_c0_g1::TRINITY_DN83172_c0_g1_i2::g.28164::m.28164	N/A	N/A	N/A
TRINITY_DN89389_c4_g1::TRINITY_DN89389_c4_g1_i2::g.48545::m.48545	XP_006267810	PODN	783.0
TRINITY_DN90528_c1_g2::TRINITY_DN90528_c1_g2_i3::g.54340::m.54340	XP_016874838	CNOT2	1003.0
TRINITY_DN91022_c0_g1::TRINITY_DN91022_c0_g1_i3::g.57268::m.57268	XP_014352946	FNDC1	313.0
TRINITY_DN68290_c0_g1::TRINITY_DN68290_c0_g1_i1::g.12126::m.12126	XP_019334015	RASGEF1C	861.0
TRINITY_DN66849_c0_g1::TRINITY_DN66849_c0_g1_i1::g.11548::m.11548	XP_001233793	FBXW4	526.0
TRINITY_DN69067_c0_g1::TRINITY_DN69067_c0_g1_i1::g.12598::m.12598	XP_014464029	CUNH1ORF210	215.0
TRINITY_DN93767_c0_g1::TRINITY_DN93767_c0_g1_i2::g.75612::m.75612	NP_001036693	DNTT	494.0
TRINITY_DN83452_c0_g1::TRINITY_DN83452_c0_g1_i1::g.28799::m.28799	XP_005988903	MACROD1	275.0
TRINITY_DN90921_c0_g1::TRINITY_DN90921_c0_g1_i4::g.56661::m.56661	XP_019337345	PTK2	1859.0
TRINITY_DN90017_c0_g1::TRINITY_DN90017_c0_g1_i4::g.51740::m.51740	XP_015194990	LOC102692728	27.7
TRINITY_DN91158_c0_g1::TRINITY_DN91158_c0_g1_i1::g.57796::m.57796	XP_006008577	RIPK2	693.0
TRINITY_DN87049_c1_g1::TRINITY_DN87049_c1_g1_i7::g.39425::m.39425	XP_007883168	LOC103172171	29.6
TRINITY_DN95524_c7_g2::TRINITY_DN95524_c7_g2_i9::g.90679::m.90679	XP_014342894	TRA2B	246.0
TRINITY_DN87339_c0_g1::TRINITY_DN87339_c0_g1_i2::g.40327::m.40327	XP_015206612	LOC102698142	28.1
TRINITY_DN82626_c1_g1::TRINITY_DN82626_c1_g1_i4::g.26968::m.26968	XP_019354073	N/A	545.0
TRINITY_DN93705_c0_g1::TRINITY_DN93705_c0_g1_i5::g.75217::m.75217	XP_014348913	LOC102367604	78.6
TRINITY_DN94153_c1_g1::TRINITY_DN94153_c1_g1_i1::g.78601::m.78601	XP_005996547	IL6RA	148.0
TRINITY_DN94374_c0_g1::TRINITY_DN94374_c0_g1_i2::g.80383::m.80383	XP_015201409	LNX1	27.3
TRINITY_DN91153_c0_g1::TRINITY_DN91153_c0_g1_i10::g.57811::m.57811	XP_006001593	CCDC88A	2508.0
TRINITY_DN87996_c0_g1::TRINITY_DN87996_c0_g1_i1::g.42773::m.42773	XP_015207626	LOC107077973	33.9
TRINITY_DN140483_c0_g1::TRINITY_DN140483_c0_g1_i1::g.105886::m.105886	XP_014340580	MEGF11	102.0
TRINITY_DN91848_c0_g1::TRINITY_DN91848_c0_g1_i7::g.61866::m.61866	XP_019337092	KLC1	137.0
TRINITY_DN94752_c11_g7::TRINITY_DN94752_c11_g7_i1::g.83545::m.83545	XP_006009267	CHMP4B	270.0
TRINITY_DN82928_c0_g1::TRINITY_DN82928_c0_g1_i3::g.27659::m.27659	XP_015194774	FCHO2	28.9
TRINITY_DN84088_c0_g1::TRINITY_DN84088_c0_g1_i3::g.30144::m.30144	XP_014346011	CHD1L	954.0
TRINITY_DN65959_c0_g1::TRINITY_DN65959_c0_g1_i1::g.11022::m.11022	XP_007903443	SH3BP2	28.9
TRINITY_DN99514_c0_g1::TRINITY_DN99514_c0_g1_i1::g.102898::m.102898	XP_014339997	LOC106702360	75.1
TRINITY_DN47256_c0_g1::TRINITY_DN47256_c0_g1_i1::g.5344::m.5344	XP_014351293	ABLIM2	336.0
TRINITY_DN89675_c0_g1::TRINITY_DN89675_c0_g1_i3::g.49915::m.49915	XP_014341596	TRMT12	401.0
TRINITY_DN88514_c0_g1::TRINITY_DN88514_c0_g1_i2::g.44907::m.44907	XP_019331858	CTC1	567.0
TRINITY_DN49680_c0_g1::TRINITY_DN49680_c0_g1_i1::g.6107::m.6107	XP_015213294	MTBP	27.7
TRINITY_DN7643_c0_g1::TRINITY_DN7643_c0_g1_i1::g.747::m.747	XP_015217903	ARFGEF3	28.5
TRINITY_DN94170_c0_g1::TRINITY_DN94170_c0_g1_i2::g.79020::m.79020	XP_007907242	DENND1A	28.9
TRINITY_DN102784_c0_g1::TRINITY_DN102784_c0_g1_i1::g.103150::m.103150	XP_015198425	DMXL2	28.9
TRINITY_DN60048_c0_g1::TRINITY_DN60048_c0_g1_i1::g.8476::m.8476	XP_019341663	LIMS2	622.0
TRINITY_DN95466_c0_g1::TRINITY_DN95466_c0_g1_i2::g.89845::m.89845	XP_006002381	MAP1S	663.0
TRINITY_DN95792_c2_g1::TRINITY_DN95792_c2_g1_i2::g.93022::m.93022	XP_006001458	CNTN1	1266.0
TRINITY_DN66263_c0_g1::TRINITY_DN66263_c0_g1_i1::g.11195::m.11195	XP_005996146	PPP2R2B	630.0
TRINITY_DN81814_c0_g1::TRINITY_DN81814_c0_g1_i1::g.25467::m.25467	NP_033209	ST8SIA4	585.0
TRINITY_DN89259_c0_g1::TRINITY_DN89259_c0_g1_i1::g.48040::m.48040	XP_025007347	MARCH8	592.0
TRINITY_DN95530_c1_g1::TRINITY_DN95530_c1_g1_i33::g.90314::m.90314	XP_015198457	MYO5A	28.9
TRINITY_DN91878_c0_g1::TRINITY_DN91878_c0_g1_i2::g.62124::m.62124	XP_015201352	ECPAS	27.7
TRINITY_DN95709_c0_g1::TRINITY_DN95709_c0_g1_i3::g.92301::m.92301	XP_025011460	ACACB	3429.0
TRINITY_DN94843_c6_g1::TRINITY_DN94843_c6_g1_i1::g.83887::m.83887	XP_006641547	HEATR3	29.6
TRINITY_DN95462_c0_g1::TRINITY_DN95462_c0_g1_i9::g.89619::m.89619	XP_016870547	SNAPC4	137.0
TRINITY_DN98459_c0_g1::TRINITY_DN98459_c0_g1_i1::g.102758::m.102758	XP_007888390	XIRP2	32.3
TRINITY_DN75285_c0_g1::TRINITY_DN75285_c0_g1_i1::g.16553::m.16553	XP_004949134	UHRF2	548.0
TRINITY_DN108204_c0_g1::TRINITY_DN108204_c0_g1_i1::g.103437::m.103437	XP_006261099	LRRTM1	647.0
TRINITY_DN92592_c3_g1::TRINITY_DN92592_c3_g1_i11::g.66617::m.66617	XP_015219560	HERC2	28.1
TRINITY_DN93202_c0_g1::TRINITY_DN93202_c0_g1_i1::g.71426::m.71426	NP_990533	B4GALT1	466.0
TRINITY_DN133035_c0_g1::TRINITY_DN133035_c0_g1_i1::g.105399::m.105399	XP_015196165	LOC107076599	26.9
TRINITY_DN93035_c0_g1::TRINITY_DN93035_c0_g1_i2::g.69901::m.69901	XP_015201864	DLG5	28.9
TRINITY_DN60533_c0_g1::TRINITY_DN60533_c0_g1_i1::g.8717::m.8717	XP_006267944	NME8	649.0
TRINITY_DN94803_c2_g1::TRINITY_DN94803_c2_g1_i1::g.83816::m.83816	XP_007906437	OBSCN	28.9
TRINITY_DN90054_c9_g2::TRINITY_DN90054_c9_g2_i2::g.51896::m.51896	XP_014343226	ZFP9	134.0
TRINITY_DN84902_c0_g1::TRINITY_DN84902_c0_g1_i1::g.32220::m.32220	XP_005998632	PROX1	1267.0
TRINITY_DN87095_c0_g1::TRINITY_DN87095_c0_g1_i1::g.39487::m.39487	XP_014345898	B4GALT3	216.0
TRINITY_DN83632_c0_g1::TRINITY_DN83632_c0_g1_i1::g.29191::m.29191	NP_598795	PPP4R3B	1409.0
TRINITY_DN91816_c2_g1::TRINITY_DN91816_c2_g1_i14::g.61902::m.61902	XP_005988287	RNF122	198.0
TRINITY_DN94189_c3_g1::TRINITY_DN94189_c3_g1_i2::g.79045::m.79045	XP_015213970	PARP14	31.6
TRINITY_DN91839_c0_g1::TRINITY_DN91839_c0_g1_i8::g.62004::m.62004	XP_007892902	CACNA1C	28.9
TRINITY_DN71438_c0_g1::TRINITY_DN71438_c0_g1_i3::g.13732::m.13732	XP_006272717	LOC102561497	315.0
TRINITY_DN85460_c0_g1::TRINITY_DN85460_c0_g1_i9::g.33796::m.33796	XP_006006379	GUK1	301.0
TRINITY_DN73713_c0_g1::TRINITY_DN73713_c0_g1_i1::g.15524::m.15524	XP_014346739	EMC1	1450.0
TRINITY_DN85103_c0_g1::TRINITY_DN85103_c0_g1_i3::g.32776::m.32776	XP_015133862	MID2	1207.0
TRINITY_DN95783_c7_g1::TRINITY_DN95783_c7_g1_i3::g.93074::m.93074	XP_006010048	FAM160A2	187.0
TRINITY_DN11684_c0_g1::TRINITY_DN11684_c0_g1_i1::g.1315::m.1315	XP_025005028	PLCB1	222.0
TRINITY_DN55675_c0_g1::TRINITY_DN55675_c0_g1_i1::g.7363::m.7363	XP_006631955	ZMAT2	28.9
TRINITY_DN95191_c3_g1::TRINITY_DN95191_c3_g1_i2::g.87269::m.87269	XP_005987885	MEIS3	688.0
TRINITY_DN95174_c5_g2::TRINITY_DN95174_c5_g2_i3::g.87237::m.87237	XP_006264484	CHCHD6	185.0
TRINITY_DN87972_c0_g1::TRINITY_DN87972_c0_g1_i1::g.42470::m.42470	XP_006637441	LOC102696786	30.0
TRINITY_DN93745_c1_g1::TRINITY_DN93745_c1_g1_i5::g.75559::m.75559	XP_006630757	TRNT1	34.7
TRINITY_DN95978_c3_g2::TRINITY_DN95978_c3_g2_i3::g.95278::m.95278	XP_006012824	ZFP764	55.8
TRINITY_DN91617_c0_g1::TRINITY_DN91617_c0_g1_i16::g.60804::m.60804	XP_025010141	LOC415780	314.0
TRINITY_DN26692_c0_g1::TRINITY_DN26692_c0_g1_i1::g.2872::m.2872	XP_014464781	COTL1	212.0
TRINITY_DN37430_c0_g1::TRINITY_DN37430_c0_g1_i1::g.4011::m.4011	XP_007883274	MOGS	25.8
TRINITY_DN81139_c0_g1::TRINITY_DN81139_c0_g1_i1::g.24182::m.24182	XP_005993507	ATP6V1H	915.0
TRINITY_DN90432_c0_g1::TRINITY_DN90432_c0_g1_i13::g.53936::m.53936	XP_014344754	LOC102365923	563.0
TRINITY_DN92330_c5_g2::TRINITY_DN92330_c5_g2_i1::g.64947::m.64947	XP_014340664	MORC1	1410.0
TRINITY_DN93221_c7_g1::TRINITY_DN93221_c7_g1_i1::g.71778::m.71778	XP_015209759	RALGAPA2	27.7
TRINITY_DN88940_c0_g1::TRINITY_DN88940_c0_g1_i16::g.46770::m.46770	XP_007908454	ZBTB25	30.0
TRINITY_DN92422_c5_g1::TRINITY_DN92422_c5_g1_i4::g.65480::m.65480	XP_015134138	CD99L2	135.0
TRINITY_DN77951_c0_g1::TRINITY_DN77951_c0_g1_i1::g.19583::m.19583	XP_015197464	NECTIN3	28.5
TRINITY_DN93078_c0_g2::TRINITY_DN93078_c0_g2_i1::g.69976::m.69976	XP_006266525	TMEM79	259.0
TRINITY_DN142651_c0_g1::TRINITY_DN142651_c0_g1_i1::g.106081::m.106081	XP_005991233	OTOS	103.0
TRINITY_DN96342_c1_g1::TRINITY_DN96342_c1_g1_i5::g.99223::m.99223	XP_014460656	PRRC2C	1721.0
TRINITY_DN43172_c0_g1::TRINITY_DN43172_c0_g1_i1::g.4884::m.4884	XP_005988580	MAP7D1	120.0
TRINITY_DN91169_c0_g1::TRINITY_DN91169_c0_g1_i3::g.57882::m.57882	XP_006009737	FABP5	174.0
TRINITY_DN85560_c0_g1::TRINITY_DN85560_c0_g1_i7::g.34167::m.34167	XP_006635916	ATP9B	28.5
TRINITY_DN90817_c0_g1::TRINITY_DN90817_c0_g1_i6::g.56120::m.56120	XP_005991187	SPATA6	405.0
TRINITY_DN93961_c0_g1::TRINITY_DN93961_c0_g1_i1::g.77285::m.77285	XP_006497473	ETL4	1438.0
TRINITY_DN90146_c0_g1::TRINITY_DN90146_c0_g1_i1::g.52152::m.52152	NP_002678	PNN	486.0
TRINITY_DN96436_c0_g1::TRINITY_DN96436_c0_g1_i13::g.100150::m.100150	XP_007897957	MSH3	27.3
TRINITY_DN47010_c0_g1::TRINITY_DN47010_c0_g1_i3::g.5306::m.5306	NP_008843	RIT1	302.0
TRINITY_DN91005_c0_g1::TRINITY_DN91005_c0_g1_i1::g.57195::m.57195	XP_014353943	NFXL1	1220.0
TRINITY_DN95902_c14_g1::TRINITY_DN95902_c14_g1_i2::g.94295::m.94295	XP_015143534	CSGALNACT2	875.0
TRINITY_DN77821_c0_g1::TRINITY_DN77821_c0_g1_i3::g.19473::m.19473	XP_005991344	D3ERTD751E	286.0
TRINITY_DN57278_c0_g1::TRINITY_DN57278_c0_g1_i2::g.7763::m.7763	XP_005998040	RPS19	281.0
TRINITY_DN90984_c0_g2::TRINITY_DN90984_c0_g2_i13::g.56773::m.56773	XP_019354106	N/A	1497.0
TRINITY_DN91378_c0_g1::TRINITY_DN91378_c0_g1_i2::g.59249::m.59249	XP_006004616	ALKBH2	360.0
TRINITY_DN95020_c1_g1::TRINITY_DN95020_c1_g1_i4::g.85768::m.85768	NP_059491	PBX2	605.0
TRINITY_DN77649_c0_g1::TRINITY_DN77649_c0_g1_i2::g.19086::m.19086	XP_014343931	NR3C1	631.0
TRINITY_DN68277_c0_g1::TRINITY_DN68277_c0_g1_i1::g.12120::m.12120	XP_006266197	LSM1	237.0
TRINITY_DN88780_c0_g1::TRINITY_DN88780_c0_g1_i1::g.45972::m.45972	XP_015201539	LOC107077236	30.8
TRINITY_DN77585_c0_g1::TRINITY_DN77585_c0_g1_i1::g.19012::m.19012	NP_001026478	RNF7	188.0
TRINITY_DN82248_c0_g1::TRINITY_DN82248_c0_g1_i5::g.26204::m.26204	NP_062613	UBC	274.0
TRINITY_DN84007_c0_g1::TRINITY_DN84007_c0_g1_i1::g.29983::m.29983	XP_014351328	PAPOLG	265.0
TRINITY_DN95519_c1_g1::TRINITY_DN95519_c1_g1_i1::g.90612::m.90612	XP_006539365	PUM1	754.0
TRINITY_DN87128_c5_g2::TRINITY_DN87128_c5_g2_i2::g.39580::m.39580	XP_005992378	ARPC1A	89.7
TRINITY_DN104691_c0_g1::TRINITY_DN104691_c0_g1_i1::g.103269::m.103269	XP_014349568	USH2A	120.0
TRINITY_DN65634_c0_g1::TRINITY_DN65634_c0_g1_i2::g.10842::m.10842	XP_006272884	ANAPC7	1037.0
TRINITY_DN86104_c0_g1::TRINITY_DN86104_c0_g1_i6::g.36280::m.36280	XP_006012439	LOC102365114	665.0
TRINITY_DN91616_c0_g1::TRINITY_DN91616_c0_g1_i2::g.60637::m.60637	XP_006007126	NPY1R	557.0
TRINITY_DN126930_c0_g1::TRINITY_DN126930_c0_g1_i1::g.104956::m.104956	XP_006006802	9330159F19RIK	57.4
TRINITY_DN75690_c0_g1::TRINITY_DN75690_c0_g1_i1::g.16875::m.16875	XP_014350094	LOC102353489	293.0
TRINITY_DN94380_c0_g1::TRINITY_DN94380_c0_g1_i2::g.80442::m.80442	XP_006511169	HERC1	4721.0
TRINITY_DN94575_c0_g1::TRINITY_DN94575_c0_g1_i4::g.81975::m.81975	XP_015209182	MDN1	34.3
TRINITY_DN96284_c5_g1::TRINITY_DN96284_c5_g1_i6::g.98652::m.98652	XP_006012650	CNN1	379.0
TRINITY_DN117100_c0_g1::TRINITY_DN117100_c0_g1_i1::g.104163::m.104163	XP_019336159	DPP10	192.0
TRINITY_DN87136_c0_g1::TRINITY_DN87136_c0_g1_i2::g.39738::m.39738	XP_014350857	LOC102358264	87.0
TRINITY_DN89130_c0_g1::TRINITY_DN89130_c0_g1_i1::g.47662::m.47662	XP_006629382	MMP19	28.9
TRINITY_DN55073_c0_g1::TRINITY_DN55073_c0_g1_i2::g.7169::m.7169	XP_006011633	EXOSC3	165.0
TRINITY_DN92714_c3_g1::TRINITY_DN92714_c3_g1_i4::g.67830::m.67830	XP_014353709	LOC102366391	76.3
TRINITY_DN53033_c0_g1::TRINITY_DN53033_c0_g1_i1::g.6648::m.6648	XP_006635813	MYO1G	30.8
TRINITY_DN94124_c0_g1::TRINITY_DN94124_c0_g1_i3::g.78536::m.78536	XP_006525689	EIF1A	293.0
TRINITY_DN37106_c0_g1::TRINITY_DN37106_c0_g1_i1::g.3988::m.3988	XP_007883500	LOC103172562	30.0
TRINITY_DN79607_c0_g1::TRINITY_DN79607_c0_g1_i1::g.21521::m.21521	XP_006012924	IFNAR1	171.0
TRINITY_DN84579_c0_g1::TRINITY_DN84579_c0_g1_i2::g.31458::m.31458	XP_014463993	TRMT1	827.0
TRINITY_DN89563_c0_g1::TRINITY_DN89563_c0_g1_i4::g.49400::m.49400	XP_006277938	C7	818.0
TRINITY_DN90984_c0_g2::TRINITY_DN90984_c0_g2_i5::g.56750::m.56750	XP_005995934	SULF1	1419.0
TRINITY_DN95907_c5_g3::TRINITY_DN95907_c5_g3_i2::g.94208::m.94208	XP_006640158	LOC102697259	28.9
TRINITY_DN92614_c0_g1::TRINITY_DN92614_c0_g1_i4::g.67128::m.67128	N/A	N/A	N/A
TRINITY_DN73664_c0_g1::TRINITY_DN73664_c0_g1_i1::g.15508::m.15508	XP_014465724	INTS9	1206.0
TRINITY_DN92001_c0_g1::TRINITY_DN92001_c0_g1_i1::g.62912::m.62912	XP_014340378	PRC1	688.0
TRINITY_DN92530_c0_g1::TRINITY_DN92530_c0_g1_i5::g.66517::m.66517	XP_015219303	MORC3	49.7
TRINITY_DN83268_c1_g1::TRINITY_DN83268_c1_g1_i3::g.28370::m.28370	XP_015221972	KCNT1	30.0
TRINITY_DN86566_c0_g1::TRINITY_DN86566_c0_g1_i5::g.37695::m.37695	NP_001012859	KPNA6	151.0
TRINITY_DN90463_c0_g1::TRINITY_DN90463_c0_g1_i2::g.54136::m.54136	XP_006266440	IFRD2	584.0
TRINITY_DN96107_c0_g1::TRINITY_DN96107_c0_g1_i5::g.96916::m.96916	XP_015214645	SPEG	47.8
TRINITY_DN88489_c0_g1::TRINITY_DN88489_c0_g1_i3::g.44776::m.44776	XP_005995291	EOGT	795.0
TRINITY_DN90250_c0_g1::TRINITY_DN90250_c0_g1_i2::g.52863::m.52863	XP_024998282	PUSL1	323.0
TRINITY_DN95901_c2_g1::TRINITY_DN95901_c2_g1_i4::g.94356::m.94356	XP_015224229	LOC107080080	31.2
TRINITY_DN93602_c1_g1::TRINITY_DN93602_c1_g1_i4::g.74575::m.74575	XP_006627695	COQ8B	63.9
TRINITY_DN84491_c0_g1::TRINITY_DN84491_c0_g1_i3::g.30940::m.30940	XP_019340936	EEF2	1687.0
TRINITY_DN143405_c0_g1::TRINITY_DN143405_c0_g1_i1::g.106168::m.106168	XP_005996823	RNPEPL1	160.0
TRINITY_DN86434_c0_g1::TRINITY_DN86434_c0_g1_i16::g.37256::m.37256	XP_019351289	NCALD	308.0
TRINITY_DN88507_c1_g2::TRINITY_DN88507_c1_g2_i2::g.44875::m.44875	XP_006640837	TBC1D13	28.9
TRINITY_DN99410_c0_g1::TRINITY_DN99410_c0_g1_i1::g.102884::m.102884	XP_006526499	SKOR2	219.0
TRINITY_DN64728_c0_g1::TRINITY_DN64728_c0_g1_i2::g.10420::m.10420	XP_014348373	MTMR10	655.0
TRINITY_DN18249_c0_g1::TRINITY_DN18249_c0_g1_i1::g.1923::m.1923	XP_014352871	LOC102355087	99.4
TRINITY_DN85852_c1_g1::TRINITY_DN85852_c1_g1_i1::g.35270::m.35270	XP_006008658	EIF3G	366.0
TRINITY_DN317_c0_g1::TRINITY_DN317_c0_g1_i1::g.30::m.30	XP_015199349	ALMS1	29.3
TRINITY_DN95012_c0_g2::TRINITY_DN95012_c0_g2_i6::g.85690::m.85690	XP_006501843	MBNL1	462.0
TRINITY_DN88452_c0_g1::TRINITY_DN88452_c0_g1_i1::g.44637::m.44637	NP_082648	MBLAC2	317.0
TRINITY_DN70995_c1_g1::TRINITY_DN70995_c1_g1_i1::g.13306::m.13306	NP_443118	MAL2	206.0
TRINITY_DN88715_c0_g1::TRINITY_DN88715_c0_g1_i1::g.45730::m.45730	XP_019346938	OTOGL	1805.0
TRINITY_DN40908_c0_g1::TRINITY_DN40908_c0_g1_i2::g.4609::m.4609	XP_015218840	HSF2BP	31.6
TRINITY_DN87953_c3_g1::TRINITY_DN87953_c3_g1_i1::g.42657::m.42657	XP_015217506	LOC107079256	27.3
TRINITY_DN88584_c0_g1::TRINITY_DN88584_c0_g1_i5::g.45148::m.45148	XP_014350677	CCDC183	155.0
TRINITY_DN91026_c14_g1::TRINITY_DN91026_c14_g1_i7::g.57491::m.57491	XP_007899435	SLC39A4	28.1
TRINITY_DN85442_c0_g1::TRINITY_DN85442_c0_g1_i4::g.33514::m.33514	NP_032213	CFAP20	399.0
TRINITY_DN91426_c0_g1::TRINITY_DN91426_c0_g1_i1::g.59622::m.59622	XP_015201173	SNX25	28.5
TRINITY_DN94236_c0_g1::TRINITY_DN94236_c0_g1_i1::g.79484::m.79484	XP_019348988	PIMREG	221.0
TRINITY_DN93378_c0_g1::TRINITY_DN93378_c0_g1_i2::g.72681::m.72681	XP_006641490	OGFOD1	29.3
TRINITY_DN81668_c0_g1::TRINITY_DN81668_c0_g1_i1::g.25190::m.25190	XP_006011233	MRPS11	253.0
TRINITY_DN62004_c0_g1::TRINITY_DN62004_c0_g1_i9::g.9425::m.9425	XP_015194253	LOC102687670	30.4
TRINITY_DN95642_c0_g1::TRINITY_DN95642_c0_g1_i2::g.91098::m.91098	XP_014342457	PCIF1	901.0
TRINITY_DN93791_c0_g1::TRINITY_DN93791_c0_g1_i2::g.75434::m.75434	XP_015213971	PARP14	33.9
TRINITY_DN96361_c2_g2::TRINITY_DN96361_c2_g2_i6::g.99408::m.99408	XP_006503827	LYAR	176.0
TRINITY_DN66511_c0_g1::TRINITY_DN66511_c0_g1_i4::g.11364::m.11364	XP_019344670	ALG6	677.0
TRINITY_DN57972_c0_g1::TRINITY_DN57972_c0_g1_i1::g.7905::m.7905	XP_005990988	TRPM4	619.0
TRINITY_DN90343_c0_g1::TRINITY_DN90343_c0_g1_i1::g.53378::m.53378	XP_015192748	MFN2	29.3
TRINITY_DN57213_c0_g1::TRINITY_DN57213_c0_g1_i1::g.7749::m.7749	XP_014349521	LOC106705230	52.0
TRINITY_DN90861_c1_g1::TRINITY_DN90861_c1_g1_i2::g.56294::m.56294	N/A	N/A	N/A
TRINITY_DN77454_c0_g1::TRINITY_DN77454_c0_g1_i1::g.18853::m.18853	XP_005996227	DYX1C1	373.0
TRINITY_DN87271_c0_g1::TRINITY_DN87271_c0_g1_i4::g.40220::m.40220	XP_015219454	BEND2	28.1
TRINITY_DN83204_c0_g1::TRINITY_DN83204_c0_g1_i8::g.28284::m.28284	XP_006005616	TNXB	805.0
TRINITY_DN91265_c0_g1::TRINITY_DN91265_c0_g1_i1::g.58590::m.58590	XP_014349320	KIF26A	2329.0
TRINITY_DN90413_c0_g1::TRINITY_DN90413_c0_g1_i2::g.53855::m.53855	XP_014341948	CACNA2D2	450.0
TRINITY_DN95640_c3_g1::TRINITY_DN95640_c3_g1_i2::g.91762::m.91762	XP_015207749	LOC107077994	26.9
TRINITY_DN78546_c0_g1::TRINITY_DN78546_c0_g1_i3::g.20240::m.20240	NP_001073856	SRSF10	118.0
TRINITY_DN91218_c0_g1::TRINITY_DN91218_c0_g1_i6::g.58239::m.58239	XP_014345490	CPED1	971.0
TRINITY_DN75315_c0_g1::TRINITY_DN75315_c0_g1_i3::g.16628::m.16628	XP_014344866	NAP1L4	533.0
TRINITY_DN80422_c0_g1::TRINITY_DN80422_c0_g1_i5::g.22866::m.22866	XP_005989471	LOC102366062	287.0
TRINITY_DN85359_c0_g1::TRINITY_DN85359_c0_g1_i1::g.33445::m.33445	XP_421901	MYO1B	2034.0
TRINITY_DN76854_c4_g2::TRINITY_DN76854_c4_g2_i1::g.18156::m.18156	XP_015214365	TTN	32.0
TRINITY_DN92853_c1_g2::TRINITY_DN92853_c1_g2_i7::g.68974::m.68974	XP_006503469	SFPQ	559.0
TRINITY_DN47747_c0_g1::TRINITY_DN47747_c0_g1_i3::g.5409::m.5409	XP_015216480	EDIL3	29.3
TRINITY_DN93607_c0_g1::TRINITY_DN93607_c0_g1_i1::g.74526::m.74526	XP_015201499	ATP1A2	28.1
TRINITY_DN91036_c0_g1::TRINITY_DN91036_c0_g1_i3::g.57315::m.57315	XP_005995710	KTI12	158.0
TRINITY_DN95621_c0_g1::TRINITY_DN95621_c0_g1_i2::g.91438::m.91438	XP_015149672	EPN2	582.0
TRINITY_DN80438_c0_g1::TRINITY_DN80438_c0_g1_i1::g.22850::m.22850	XP_005998148	FAM89B	104.0
TRINITY_DN93197_c0_g1::TRINITY_DN93197_c0_g1_i1::g.71245::m.71245	XP_019332900	RPRD2	928.0
TRINITY_DN132921_c0_g1::TRINITY_DN132921_c0_g1_i1::g.105389::m.105389	XP_005993176	PKD1	103.0
TRINITY_DN77429_c0_g1::TRINITY_DN77429_c0_g1_i1::g.18846::m.18846	XP_025008879	ST6GALNAC3	151.0
TRINITY_DN91658_c0_g1::TRINITY_DN91658_c0_g1_i3::g.60966::m.60966	XP_007882675	LOC103171695	45.1
TRINITY_DN73884_c0_g1::TRINITY_DN73884_c0_g1_i1::g.15678::m.15678	XP_015220523	LOC102686783	32.7
TRINITY_DN77142_c1_g1::TRINITY_DN77142_c1_g1_i2::g.18414::m.18414	XP_019349891	PCDH10	146.0
TRINITY_DN94053_c0_g1::TRINITY_DN94053_c0_g1_i16::g.78241::m.78241	XP_014352061	FLVCR1	630.0
TRINITY_DN80517_c0_g1::TRINITY_DN80517_c0_g1_i3::g.23073::m.23073	XP_007900883	OXR1	29.3
TRINITY_DN89872_c6_g2::TRINITY_DN89872_c6_g2_i1::g.51000::m.51000	XP_006262081	CHMP2B	366.0
TRINITY_DN90234_c0_g1::TRINITY_DN90234_c0_g1_i1::g.52772::m.52772	NP_001025768	COPG1	1552.0
TRINITY_DN94300_c0_g1::TRINITY_DN94300_c0_g1_i2::g.79860::m.79860	XP_007900203	HMGXB3	28.9
TRINITY_DN94532_c1_g1::TRINITY_DN94532_c1_g1_i3::g.81517::m.81517	XP_007898886	KSR1	28.5
TRINITY_DN95448_c0_g1::TRINITY_DN95448_c0_g1_i2::g.89136::m.89136	N/A	N/A	N/A
TRINITY_DN43603_c0_g1::TRINITY_DN43603_c0_g1_i1::g.4941::m.4941	XP_015199985	LOC107077061	27.7
TRINITY_DN60029_c0_g1::TRINITY_DN60029_c0_g1_i5::g.8489::m.8489	XP_015201567	LOC102694145	30.4
TRINITY_DN89722_c0_g1::TRINITY_DN89722_c0_g1_i10::g.50153::m.50153	XP_006271684	SECISBP2	478.0
TRINITY_DN95535_c3_g1::TRINITY_DN95535_c3_g1_i4::g.90208::m.90208	XP_014341145	TMEM218	95.9
TRINITY_DN39114_c0_g1::TRINITY_DN39114_c0_g1_i1::g.4252::m.4252	XP_015218824	LOC102688611	27.7
TRINITY_DN60488_c0_g1::TRINITY_DN60488_c0_g1_i1::g.8689::m.8689	XP_425985	CALCR	185.0
TRINITY_DN78632_c0_g1::TRINITY_DN78632_c0_g1_i2::g.20364::m.20364	XP_005989359	HS3ST3A1	453.0
TRINITY_DN65400_c0_g2::TRINITY_DN65400_c0_g2_i1::g.10737::m.10737	XP_006009914	STAT1	1201.0
TRINITY_DN82623_c0_g1::TRINITY_DN82623_c0_g1_i2::g.26874::m.26874	XP_019352704	N/A	342.0
TRINITY_DN77033_c0_g1::TRINITY_DN77033_c0_g1_i1::g.18334::m.18334	NP_443142	SLITRK1	937.0
TRINITY_DN91340_c0_g1::TRINITY_DN91340_c0_g1_i1::g.59063::m.59063	XP_007882744	LOC103171767	30.8
TRINITY_DN91538_c3_g2::TRINITY_DN91538_c3_g2_i1::g.60385::m.60385	XP_015200871	RASL11B	28.9
TRINITY_DN95233_c0_g1::TRINITY_DN95233_c0_g1_i34::g.87548::m.87548	XP_014345169	CEP170	1709.0
TRINITY_DN59166_c0_g1::TRINITY_DN59166_c0_g1_i1::g.8226::m.8226	XP_006006161	SCARF1	270.0
TRINITY_DN90054_c9_g2::TRINITY_DN90054_c9_g2_i1::g.51894::m.51894	XP_019354646	ZFP629	192.0
TRINITY_DN86665_c0_g1::TRINITY_DN86665_c0_g1_i1::g.38060::m.38060	XP_007888850	PCBP3	29.6
TRINITY_DN142042_c0_g1::TRINITY_DN142042_c0_g1_i1::g.106003::m.106003	XP_014340054	ZNF469	286.0
TRINITY_DN91955_c2_g1::TRINITY_DN91955_c2_g1_i2::g.62598::m.62598	XP_014349205	KRT42	390.0
TRINITY_DN93715_c3_g1::TRINITY_DN93715_c3_g1_i1::g.75507::m.75507	XP_014354538	DDX39B	498.0
TRINITY_DN101421_c0_g1::TRINITY_DN101421_c0_g1_i1::g.103063::m.103063	XP_015198484	FBN1	32.3
TRINITY_DN85483_c0_g1::TRINITY_DN85483_c0_g1_i5::g.33547::m.33547	XP_006521846	EIF4A2	771.0
TRINITY_DN90401_c0_g1::TRINITY_DN90401_c0_g1_i17::g.53678::m.53678	XP_019335044	NCOA7	467.0
TRINITY_DN91203_c0_g1::TRINITY_DN91203_c0_g1_i3::g.58042::m.58042	XP_005989120	D330045A20RIK	271.0
TRINITY_DN96163_c13_g1::TRINITY_DN96163_c13_g1_i9::g.97575::m.97575	XP_015197400	LOC102694470	31.6
TRINITY_DN135670_c0_g1::TRINITY_DN135670_c0_g1_i1::g.105628::m.105628	XP_019352560	BSN	142.0
TRINITY_DN87551_c0_g1::TRINITY_DN87551_c0_g1_i1::g.41083::m.41083	XP_014450940	ARHGAP11A	458.0
TRINITY_DN94604_c0_g1::TRINITY_DN94604_c0_g1_i4::g.82189::m.82189	XP_014346673	RPS9	352.0
TRINITY_DN88268_c0_g1::TRINITY_DN88268_c0_g1_i1::g.43820::m.43820	XP_006014494	MSMP	88.2
TRINITY_DN76675_c0_g1::TRINITY_DN76675_c0_g1_i2::g.17764::m.17764	XP_019347724	MCM3AP	813.0
TRINITY_DN96883_c0_g1::TRINITY_DN96883_c0_g1_i1::g.102589::m.102589	XP_015217734	TOP2A	31.2
TRINITY_DN120330_c0_g1::TRINITY_DN120330_c0_g1_i1::g.104414::m.104414	XP_019336914	WDR17	325.0
TRINITY_DN146601_c0_g1::TRINITY_DN146601_c0_g1_i1::g.106468::m.106468	XP_006263508	DBX1	263.0
TRINITY_DN95133_c0_g1::TRINITY_DN95133_c0_g1_i7::g.87032::m.87032	XP_006000394	LOC102350108	6824.0
TRINITY_DN5499_c0_g1::TRINITY_DN5499_c0_g1_i1::g.557::m.557	XP_007908662	PHF20	29.6
TRINITY_DN94807_c0_g1::TRINITY_DN94807_c0_g1_i1::g.83845::m.83845	XP_006625691	LOC102689239	29.3
TRINITY_DN92401_c0_g1::TRINITY_DN92401_c0_g1_i3::g.65556::m.65556	XP_006007409	MMP15	882.0
TRINITY_DN23908_c0_g1::TRINITY_DN23908_c0_g1_i1::g.2581::m.2581	XP_015216383	LOC102698188	29.6
TRINITY_DN38255_c0_g1::TRINITY_DN38255_c0_g1_i2::g.4116::m.4116	XP_006012045	PABPC1	1045.0
TRINITY_DN82535_c0_g1::TRINITY_DN82535_c0_g1_i1::g.26769::m.26769	NP_001098999	ATP8A1	2038.0
TRINITY_DN88863_c0_g1::TRINITY_DN88863_c0_g1_i15::g.46374::m.46374	XP_025008183	PCBP3	614.0
TRINITY_DN96292_c0_g1::TRINITY_DN96292_c0_g1_i6::g.98669::m.98669	XP_015216860	PPEF2	30.4
TRINITY_DN87606_c0_g1::TRINITY_DN87606_c0_g1_i1::g.41236::m.41236	XP_015139477	HNRNPU	780.0
TRINITY_DN83291_c0_g1::TRINITY_DN83291_c0_g1_i3::g.28387::m.28387	XP_005998850	ADD3	1017.0
TRINITY_DN77704_c0_g1::TRINITY_DN77704_c0_g1_i1::g.19233::m.19233	XP_007902084	WDR11	27.3
TRINITY_DN88332_c0_g1::TRINITY_DN88332_c0_g1_i4::g.44148::m.44148	XP_015150648	EXOC7	1067.0
TRINITY_DN91478_c0_g1::TRINITY_DN91478_c0_g1_i1::g.59863::m.59863	XP_005986409	TIMELESS	1452.0
TRINITY_DN90895_c0_g1::TRINITY_DN90895_c0_g1_i1::g.56067::m.56067	XP_014346927	TNFSF10	97.1
TRINITY_DN95486_c0_g1::TRINITY_DN95486_c0_g1_i2::g.89924::m.89924	XP_014344015	CROCC	454.0
TRINITY_DN95690_c1_g1::TRINITY_DN95690_c1_g1_i9::g.91186::m.91186	XP_014466124	ACTB	620.0
TRINITY_DN80224_c0_g1::TRINITY_DN80224_c0_g1_i3::g.22584::m.22584	XP_006003247	RDH13	487.0
TRINITY_DN88740_c0_g1::TRINITY_DN88740_c0_g1_i1::g.45878::m.45878	XP_014353127	QRICH1	580.0
TRINITY_DN93499_c0_g1::TRINITY_DN93499_c0_g1_i6::g.73505::m.73505	XP_014353520	KDM8	274.0
TRINITY_DN77102_c0_g1::TRINITY_DN77102_c0_g1_i1::g.18404::m.18404	XP_006635094	LHX4	26.9
TRINITY_DN131148_c0_g1::TRINITY_DN131148_c0_g1_i1::g.105221::m.105221	XP_014351084	SMAD7	543.0
TRINITY_DN48234_c0_g1::TRINITY_DN48234_c0_g1_i1::g.5558::m.5558	XP_015198496	USP8	30.4
TRINITY_DN95030_c0_g1::TRINITY_DN95030_c0_g1_i2::g.85905::m.85905	XP_004946030	SEC16A	1392.0
TRINITY_DN68713_c0_g1::TRINITY_DN68713_c0_g1_i1::g.12428::m.12428	XP_005996343	FBLIM1	155.0
TRINITY_DN92281_c0_g1::TRINITY_DN92281_c0_g1_i2::g.64632::m.64632	XP_006631844	SAR1B	28.5
TRINITY_DN89192_c1_g1::TRINITY_DN89192_c1_g1_i2::g.47812::m.47812	XP_014353611	LSR	577.0
TRINITY_DN83830_c0_g1::TRINITY_DN83830_c0_g1_i1::g.29643::m.29643	XP_006637285	NPTX2	29.6
TRINITY_DN27151_c0_g1::TRINITY_DN27151_c0_g1_i1::g.2940::m.2940	XP_019352150	N/A	147.0
TRINITY_DN91239_c1_g1::TRINITY_DN91239_c1_g1_i3::g.58217::m.58217	XP_005999315	ACY3	337.0
TRINITY_DN86723_c0_g1::TRINITY_DN86723_c0_g1_i3::g.38256::m.38256	XP_005256246	HSDL1	483.0
TRINITY_DN90274_c0_g1::TRINITY_DN90274_c0_g1_i2::g.52998::m.52998	XP_006516134	CPSF2	1128.0
TRINITY_DN86810_c0_g1::TRINITY_DN86810_c0_g1_i1::g.38459::m.38459	XP_006005671	LOC102357997	541.0
TRINITY_DN91410_c0_g1::TRINITY_DN91410_c0_g1_i3::g.59520::m.59520	XP_015146485	RNF220	457.0
TRINITY_DN85905_c0_g1::TRINITY_DN85905_c0_g1_i3::g.35503::m.35503	XP_014345907	PRDM5	202.0
TRINITY_DN91471_c2_g1::TRINITY_DN91471_c2_g1_i1::g.59867::m.59867	XP_015204644	LDLR	34.7
TRINITY_DN91022_c0_g1::TRINITY_DN91022_c0_g1_i3::g.57269::m.57269	XP_015221448	TFIP11	28.1
TRINITY_DN92651_c0_g1::TRINITY_DN92651_c0_g1_i20::g.67558::m.67558	XP_024303542	CELF2	677.0
TRINITY_DN95947_c0_g1::TRINITY_DN95947_c0_g1_i8::g.94946::m.94946	NP_872591	HNRNPA2B1	290.0
TRINITY_DN91662_c1_g1::TRINITY_DN91662_c1_g1_i12::g.61066::m.61066	XP_005999773	PIKFYVE	2580.0
TRINITY_DN96419_c0_g1::TRINITY_DN96419_c0_g1_i1::g.99960::m.99960	XP_014353205	CEP290	3178.0
TRINITY_DN86908_c0_g1::TRINITY_DN86908_c0_g1_i4::g.38867::m.38867	XP_024998956	DDX6	897.0
TRINITY_DN83468_c0_g1::TRINITY_DN83468_c0_g1_i1::g.28830::m.28830	XP_006642561	CTR9	29.3
TRINITY_DN83594_c0_g1::TRINITY_DN83594_c0_g1_i1::g.29168::m.29168	XP_019334651	EVI5	883.0
TRINITY_DN84428_c0_g1::TRINITY_DN84428_c0_g1_i6::g.31070::m.31070	NP_077131	FKBP11	226.0
TRINITY_DN85485_c0_g1::TRINITY_DN85485_c0_g1_i1::g.33821::m.33821	XP_005987583	GUSB	964.0
TRINITY_DN89893_c0_g1::TRINITY_DN89893_c0_g1_i16::g.50994::m.50994	XP_014353742	RAP1GAP	1067.0
TRINITY_DN55319_c0_g1::TRINITY_DN55319_c0_g1_i1::g.7203::m.7203	XP_014342806	PODNL1	55.1
TRINITY_DN89759_c0_g1::TRINITY_DN89759_c0_g1_i2::g.50289::m.50289	XP_006010095	IRF9	342.0
TRINITY_DN95427_c14_g1::TRINITY_DN95427_c14_g1_i7::g.89722::m.89722	XP_420820	RGS12	1412.0
TRINITY_DN1356_c0_g1::TRINITY_DN1356_c0_g1_i1::g.184::m.184	XP_014347983	SLITRK5	378.0
TRINITY_DN82666_c0_g1::TRINITY_DN82666_c0_g1_i22::g.27018::m.27018	XP_006538842	EIF4G3	257.0
TRINITY_DN76659_c0_g1::TRINITY_DN76659_c0_g1_i4::g.17725::m.17725	XP_006000190	PPP2R2D	805.0
TRINITY_DN92324_c0_g1::TRINITY_DN92324_c0_g1_i14::g.64993::m.64993	NP_001077089	GRIA2	1067.0
TRINITY_DN91612_c0_g1::TRINITY_DN91612_c0_g1_i6::g.60770::m.60770	XP_015194961	LOC102686716	28.9
TRINITY_DN94431_c0_g1::TRINITY_DN94431_c0_g1_i7::g.80935::m.80935	XP_014346566	NHSL1	332.0
TRINITY_DN94196_c0_g1::TRINITY_DN94196_c0_g1_i6::g.79076::m.79076	XP_014353020	PRMT7	585.0
TRINITY_DN97226_c0_g1::TRINITY_DN97226_c0_g1_i1::g.102638::m.102638	XP_007897967	ZFYVE16	26.9
TRINITY_DN146671_c0_g1::TRINITY_DN146671_c0_g1_i1::g.106474::m.106474	XP_006005283	SYNDIG1	119.0
TRINITY_DN83707_c0_g1::TRINITY_DN83707_c0_g1_i3::g.29404::m.29404	XP_014343003	BIVM	435.0
TRINITY_DN94177_c3_g1::TRINITY_DN94177_c3_g1_i3::g.78268::m.78268	XP_014351169	LOC106705746	46.2
TRINITY_DN86140_c0_g1::TRINITY_DN86140_c0_g1_i3::g.36221::m.36221	NP_598704	HSD3B7	372.0
TRINITY_DN25651_c0_g1::TRINITY_DN25651_c0_g1_i1::g.2703::m.2703	XP_006639510	KCNQ2	30.4
TRINITY_DN94658_c0_g1::TRINITY_DN94658_c0_g1_i1::g.82664::m.82664	XP_015221094	PTBP1	29.6
TRINITY_DN81650_c0_g1::TRINITY_DN81650_c0_g1_i1::g.25075::m.25075	XP_006007149	RRAGD	323.0
TRINITY_DN92723_c0_g1::TRINITY_DN92723_c0_g1_i13::g.67872::m.67872	XP_005991580	QKI	577.0
TRINITY_DN96679_c1_g2::TRINITY_DN96679_c1_g2_i3::g.102058::m.102058	XP_014344460	LOC102348584	45.4
TRINITY_DN127013_c0_g1::TRINITY_DN127013_c0_g1_i1::g.104962::m.104962	XP_025008203	CFAP65	139.0
TRINITY_DN88638_c0_g1::TRINITY_DN88638_c0_g1_i2::g.45358::m.45358	XP_014344224	FANCD2OS	100.0
TRINITY_DN93992_c0_g1::TRINITY_DN93992_c0_g1_i2::g.77383::m.77383	XP_428644	EEF1AKMT4	252.0
TRINITY_DN87462_c0_g2::TRINITY_DN87462_c0_g2_i4::g.40798::m.40798	XP_005993989	AUNIP	134.0
TRINITY_DN35033_c0_g1::TRINITY_DN35033_c0_g1_i1::g.3798::m.3798	XP_006000225	MEIOC	147.0
TRINITY_DN37120_c0_g1::TRINITY_DN37120_c0_g1_i1::g.3989::m.3989	XP_015214098	MYL1	29.3
TRINITY_DN93776_c0_g2::TRINITY_DN93776_c0_g2_i6::g.75899::m.75899	XP_015134812	LHX2	567.0
TRINITY_DN91540_c1_g3::TRINITY_DN91540_c1_g3_i2::g.60017::m.60017	XP_006005447	MECR	458.0
TRINITY_DN93403_c0_g1::TRINITY_DN93403_c0_g1_i1::g.72917::m.72917	XP_014348696	LOC106704979	87.0
TRINITY_DN64695_c0_g1::TRINITY_DN64695_c0_g1_i2::g.10267::m.10267	NP_001026773	METTL16	197.0
TRINITY_DN49058_c0_g1::TRINITY_DN49058_c0_g1_i4::g.5802::m.5802	XP_006631474	XKR8	34.3
TRINITY_DN85545_c0_g1::TRINITY_DN85545_c0_g1_i2::g.34079::m.34079	XP_019346532	HSD11B2	273.0
TRINITY_DN114384_c0_g1::TRINITY_DN114384_c0_g1_i1::g.104016::m.104016	NP_990576	GABRE	261.0
TRINITY_DN78978_c0_g1::TRINITY_DN78978_c0_g1_i1::g.20734::m.20734	XP_007884165	LOC103173322	43.1
TRINITY_DN89055_c0_g1::TRINITY_DN89055_c0_g1_i3::g.47317::m.47317	XP_006005196	SLC2A8	675.0
TRINITY_DN94278_c0_g1::TRINITY_DN94278_c0_g1_i1::g.79729::m.79729	XP_015195310	HELQ	28.1
TRINITY_DN95621_c0_g1::TRINITY_DN95621_c0_g1_i2::g.91441::m.91441	XP_015223192	ZSWIM6	28.5
TRINITY_DN84352_c0_g1::TRINITY_DN84352_c0_g1_i1::g.30792::m.30792	XP_005995376	ATRNL1	2335.0
TRINITY_DN8565_c0_g1::TRINITY_DN8565_c0_g1_i2::g.893::m.893	XP_007883228	SFR1	34.7
TRINITY_DN94967_c0_g1::TRINITY_DN94967_c0_g1_i14::g.85352::m.85352	XP_015222212	CDK5RAP2	32.3
TRINITY_DN86845_c0_g1::TRINITY_DN86845_c0_g1_i11::g.38639::m.38639	XP_015211683	TNRC6C	29.6
TRINITY_DN89664_c0_g1::TRINITY_DN89664_c0_g1_i3::g.49927::m.49927	XP_015155631	ISYNA1	799.0
TRINITY_DN93999_c0_g1::TRINITY_DN93999_c0_g1_i1::g.77388::m.77388	XP_006260985	KAT14	1098.0
TRINITY_DN93428_c0_g1::TRINITY_DN93428_c0_g1_i7::g.73060::m.73060	XP_014353583	ZYX	297.0
TRINITY_DN95576_c0_g1::TRINITY_DN95576_c0_g1_i5::g.90953::m.90953	XP_014340814	CLASP1	2598.0
TRINITY_DN76461_c0_g1::TRINITY_DN76461_c0_g1_i1::g.17474::m.17474	XP_014345058	MYOM1	2264.0
TRINITY_DN96282_c0_g1::TRINITY_DN96282_c0_g1_i9::g.98508::m.98508	XP_015204510	LOC107077586	26.9
TRINITY_DN68668_c0_g1::TRINITY_DN68668_c0_g1_i1::g.12401::m.12401	XP_006643474	SURF1	28.5
TRINITY_DN53797_c0_g1::TRINITY_DN53797_c0_g1_i1::g.6798::m.6798	XP_019336345	KERA	424.0
TRINITY_DN95873_c5_g2::TRINITY_DN95873_c5_g2_i5::g.93834::m.93834	XP_014452591	FBXO41	1157.0
TRINITY_DN87094_c0_g1::TRINITY_DN87094_c0_g1_i2::g.39509::m.39509	XP_005989132	RAC3	394.0
TRINITY_DN91508_c3_g1::TRINITY_DN91508_c3_g1_i1::g.60265::m.60265	XP_007902940	PXDN	28.5
TRINITY_DN93726_c1_g1::TRINITY_DN93726_c1_g1_i9::g.75397::m.75397	XP_006006195	SSH1	381.0
TRINITY_DN93805_c1_g1::TRINITY_DN93805_c1_g1_i8::g.76049::m.76049	NP_001073190	DNM1L	1058.0
TRINITY_DN94551_c1_g1::TRINITY_DN94551_c1_g1_i1::g.81704::m.81704	XP_014347718	LOC102351337	66.6
TRINITY_DN89753_c1_g2::TRINITY_DN89753_c1_g2_i1::g.50263::m.50263	XP_014339308	H2-M2	88.2
TRINITY_DN91816_c2_g1::TRINITY_DN91816_c2_g1_i9::g.61895::m.61895	XP_005988287	RNF122	354.0
TRINITY_DN95228_c2_g5::TRINITY_DN95228_c2_g5_i4::g.87875::m.87875	N/A	N/A	N/A
TRINITY_DN31236_c0_g1::TRINITY_DN31236_c0_g1_i1::g.3391::m.3391	XP_015220266	NCOA6	29.3
TRINITY_DN45472_c0_g1::TRINITY_DN45472_c0_g1_i1::g.5114::m.5114	XP_006006714	LOC102350029	222.0
TRINITY_DN95847_c4_g2::TRINITY_DN95847_c4_g2_i3::g.93621::m.93621	XP_019343626	PDLIM5	643.0
TRINITY_DN88148_c0_g1::TRINITY_DN88148_c0_g1_i3::g.43194::m.43194	XP_005988909	TRPT1	242.0
TRINITY_DN52524_c0_g1::TRINITY_DN52524_c0_g1_i1::g.6564::m.6564	XP_005987585	VKORC1L1	235.0
TRINITY_DN88016_c0_g1::TRINITY_DN88016_c0_g1_i7::g.42921::m.42921	N/A	N/A	N/A
TRINITY_DN82284_c0_g1::TRINITY_DN82284_c0_g1_i2::g.26289::m.26289	NP_001026006	PAAF1	514.0
TRINITY_DN87010_c0_g1::TRINITY_DN87010_c0_g1_i8::g.39300::m.39300	XP_019349845	BPTF	1444.0
TRINITY_DN86127_c0_g1::TRINITY_DN86127_c0_g1_i6::g.36428::m.36428	XP_014461007	TMCC1	786.0
TRINITY_DN81802_c0_g1::TRINITY_DN81802_c0_g1_i1::g.25420::m.25420	XP_007894040	MAATS1	32.0
TRINITY_DN122080_c0_g1::TRINITY_DN122080_c0_g1_i1::g.104599::m.104599	XP_006625930	INTS7	27.3
TRINITY_DN64933_c0_g1::TRINITY_DN64933_c0_g1_i2::g.10588::m.10588	XP_014345444	TEC	275.0
TRINITY_DN88016_c0_g1::TRINITY_DN88016_c0_g1_i8::g.42922::m.42922	N/A	N/A	N/A
TRINITY_DN93227_c18_g2::TRINITY_DN93227_c18_g2_i3::g.72004::m.72004	XP_015194861	CKAP5	30.8
TRINITY_DN94309_c0_g1::TRINITY_DN94309_c0_g1_i3::g.79950::m.79950	XP_014344165	GLS	1026.0
TRINITY_DN36672_c0_g1::TRINITY_DN36672_c0_g1_i1::g.3942::m.3942	XP_014454363	GIGYF2	579.0
TRINITY_DN83631_c0_g1::TRINITY_DN83631_c0_g1_i1::g.29180::m.29180	XP_006270104	SKP2	382.0
TRINITY_DN90446_c0_g1::TRINITY_DN90446_c0_g1_i2::g.53960::m.53960	XP_006263162	CNPY3	315.0
TRINITY_DN88293_c0_g1::TRINITY_DN88293_c0_g1_i4::g.43921::m.43921	XP_014350782	P4HA2	246.0
TRINITY_DN90014_c0_g1::TRINITY_DN90014_c0_g1_i2::g.51498::m.51498	XP_014348292	FAM110A	177.0
TRINITY_DN84046_c0_g2::TRINITY_DN84046_c0_g2_i1::g.29963::m.29963	XP_015193011	KIRREL3	45.4
TRINITY_DN94131_c0_g2::TRINITY_DN94131_c0_g2_i3::g.78513::m.78513	XP_006009076	SCNN1A	524.0
TRINITY_DN87025_c0_g1::TRINITY_DN87025_c0_g1_i11::g.39105::m.39105	NP_733821	LMNA	775.0
TRINITY_DN95138_c1_g1::TRINITY_DN95138_c1_g1_i1::g.86787::m.86787	XP_007891769	CYTH3	27.7
TRINITY_DN71843_c0_g1::TRINITY_DN71843_c0_g1_i2::g.14089::m.14089	XP_015214149	BARD1	30.0
TRINITY_DN83967_c1_g1::TRINITY_DN83967_c1_g1_i2::g.29906::m.29906	XP_014341543	NDUFB5	230.0
TRINITY_DN68058_c0_g1::TRINITY_DN68058_c0_g1_i1::g.11909::m.11909	XP_006631056	RBM15B	27.3
TRINITY_DN86596_c0_g1::TRINITY_DN86596_c0_g1_i10::g.37845::m.37845	XP_014346907	BRD2	714.0
TRINITY_DN90212_c0_g1::TRINITY_DN90212_c0_g1_i3::g.52640::m.52640	XP_005987012	PTPMT1	105.0
TRINITY_DN90411_c0_g1::TRINITY_DN90411_c0_g1_i4::g.53734::m.53734	XP_005997780	DDX59	764.0
TRINITY_DN90660_c0_g1::TRINITY_DN90660_c0_g1_i4::g.55469::m.55469	XP_005989509	WNK1	1948.0
TRINITY_DN93903_c0_g2::TRINITY_DN93903_c0_g2_i9::g.76757::m.76757	XP_007907102	APBA2	30.0
TRINITY_DN90463_c0_g1::TRINITY_DN90463_c0_g1_i1::g.54135::m.54135	XP_015207727	TMPO	28.5
TRINITY_DN95168_c0_g1::TRINITY_DN95168_c0_g1_i7::g.87067::m.87067	XP_014344292	CCDC150	390.0
TRINITY_DN89570_c0_g1::TRINITY_DN89570_c0_g1_i3::g.49447::m.49447	XP_019352786	N/A	649.0
TRINITY_DN89722_c0_g1::TRINITY_DN89722_c0_g1_i11::g.50154::m.50154	XP_006271684	SECISBP2	479.0
TRINITY_DN77715_c0_g1::TRINITY_DN77715_c0_g1_i2::g.19264::m.19264	XP_006007542	MKX	434.0
TRINITY_DN90898_c0_g1::TRINITY_DN90898_c0_g1_i12::g.56425::m.56425	XP_005993087	AGFG1	322.0
TRINITY_DN78889_c0_g1::TRINITY_DN78889_c0_g1_i2::g.20609::m.20609	XP_019344841	SYN3	374.0
TRINITY_DN92195_c1_g1::TRINITY_DN92195_c1_g1_i2::g.64148::m.64148	XP_014341641	FAM161B	506.0
TRINITY_DN130610_c0_g1::TRINITY_DN130610_c0_g1_i1::g.105132::m.105132	XP_015196676	UMODL1	84.0
TRINITY_DN80944_c0_g1::TRINITY_DN80944_c0_g1_i3::g.23954::m.23954	XP_014350875	SERTAD4	216.0
TRINITY_DN81283_c0_g1::TRINITY_DN81283_c0_g1_i1::g.24416::m.24416	XP_005995036	DNAAF2	488.0
TRINITY_DN74080_c0_g1::TRINITY_DN74080_c0_g1_i1::g.15791::m.15791	XP_015198565	LOC107076890	29.6
TRINITY_DN96599_c2_g1::TRINITY_DN96599_c2_g1_i1::g.101607::m.101607	XP_015195861	NIPBL	30.4
TRINITY_DN709_c0_g1::TRINITY_DN709_c0_g1_i2::g.75::m.75	XP_015138094	GAREM1	152.0
TRINITY_DN85142_c0_g1::TRINITY_DN85142_c0_g1_i1::g.32755::m.32755	XP_006005306	LOC102355248	75.5
TRINITY_DN89869_c0_g1::TRINITY_DN89869_c0_g1_i2::g.50793::m.50793	N/A	N/A	N/A
TRINITY_DN84971_c0_g1::TRINITY_DN84971_c0_g1_i1::g.32350::m.32350	XP_005998270	LOC102347172	251.0
TRINITY_DN84191_c0_g1::TRINITY_DN84191_c0_g1_i9::g.30330::m.30330	XP_006007769	MPP7	543.0
TRINITY_DN82072_c0_g1::TRINITY_DN82072_c0_g1_i31::g.25951::m.25951	XP_014346047	EPN3	602.0
TRINITY_DN75066_c0_g1::TRINITY_DN75066_c0_g1_i1::g.16341::m.16341	XP_005998381	DTWD1	371.0
TRINITY_DN57547_c0_g1::TRINITY_DN57547_c0_g1_i1::g.7814::m.7814	XP_015195968	LOC102694789	29.6
TRINITY_DN80559_c1_g2::TRINITY_DN80559_c1_g2_i1::g.23160::m.23160	XP_015210413	POLM	28.1
TRINITY_DN85252_c0_g1::TRINITY_DN85252_c0_g1_i2::g.33049::m.33049	XP_005990572	LOC102346001	369.0
TRINITY_DN93772_c0_g1::TRINITY_DN93772_c0_g1_i2::g.75623::m.75623	XP_015220159	MYBL2	32.7
TRINITY_DN94097_c7_g1::TRINITY_DN94097_c7_g1_i9::g.78212::m.78212	XP_025008623	ADGRL2	1503.0
TRINITY_DN92170_c0_g1::TRINITY_DN92170_c0_g1_i6::g.63981::m.63981	XP_015215695	DNAH3	29.3
TRINITY_DN92061_c0_g1::TRINITY_DN92061_c0_g1_i1::g.63158::m.63158	XP_015219894	ST6GAL2	28.9
TRINITY_DN84198_c0_g1::TRINITY_DN84198_c0_g1_i1::g.30350::m.30350	XP_014346897	KIFC1	599.0
TRINITY_DN87882_c1_g1::TRINITY_DN87882_c1_g1_i1::g.42375::m.42375	XP_006008802	COX4I2	233.0
TRINITY_DN119279_c0_g1::TRINITY_DN119279_c0_g1_i1::g.104274::m.104274	XP_024308863	TTN	206.0
TRINITY_DN88398_c0_g1::TRINITY_DN88398_c0_g1_i3::g.44385::m.44385	XP_006000004	COX11	412.0
TRINITY_DN92444_c3_g1::TRINITY_DN92444_c3_g1_i9::g.65901::m.65901	XP_014341325	SPTB	3367.0
TRINITY_DN62628_c0_g1::TRINITY_DN62628_c0_g1_i2::g.9660::m.9660	XP_015200901	DNAH6	30.0
TRINITY_DN37155_c0_g1::TRINITY_DN37155_c0_g1_i1::g.3986::m.3986	XP_015206916	MAMLD1	27.7
TRINITY_DN143863_c0_g1::TRINITY_DN143863_c0_g1_i1::g.106205::m.106205	XP_006004639	LOC102358166	118.0
TRINITY_DN147927_c0_g1::TRINITY_DN147927_c0_g1_i2::g.106561::m.106561	XP_015204154	FOXO6	27.3
TRINITY_DN44669_c0_g1::TRINITY_DN44669_c0_g1_i1::g.5053::m.5053	XP_014349269	LOC102348000	247.0
TRINITY_DN95485_c0_g1::TRINITY_DN95485_c0_g1_i5::g.90131::m.90131	XP_019342564	LOC102560465	265.0
TRINITY_DN76665_c0_g1::TRINITY_DN76665_c0_g1_i1::g.17706::m.17706	XP_007902961	COL28A1	31.2
TRINITY_DN88204_c0_g1::TRINITY_DN88204_c0_g1_i1::g.43640::m.43640	XP_014340492	FBXL15	90.5
TRINITY_DN86494_c0_g1::TRINITY_DN86494_c0_g1_i1::g.37406::m.37406	XP_014350106	NTN3	1012.0
TRINITY_DN110617_c0_g1::TRINITY_DN110617_c0_g1_i1::g.103718::m.103718	XP_015138518	KCNC2	186.0
TRINITY_DN80191_c0_g1::TRINITY_DN80191_c0_g1_i3::g.22478::m.22478	NP_035564	SOD1	162.0
TRINITY_DN91355_c0_g1::TRINITY_DN91355_c0_g1_i1::g.59160::m.59160	XP_019334537	SEMA6C	213.0
TRINITY_DN24320_c0_g1::TRINITY_DN24320_c0_g1_i1::g.2611::m.2611	XP_015220419	CSE1L	29.6
TRINITY_DN91536_c0_g1::TRINITY_DN91536_c0_g1_i1::g.60269::m.60269	XP_015220064	NFATC2	28.5
TRINITY_DN90341_c0_g1::TRINITY_DN90341_c0_g1_i1::g.53237::m.53237	XP_007890438	LOC103177880	26.9
TRINITY_DN93683_c0_g1::TRINITY_DN93683_c0_g1_i6::g.75045::m.75045	XP_006265665	TRIP10	733.0
TRINITY_DN60389_c0_g1::TRINITY_DN60389_c0_g1_i1::g.8606::m.8606	XP_006009488	LUM	382.0
TRINITY_DN94702_c1_g1::TRINITY_DN94702_c1_g1_i1::g.83027::m.83027	XP_006627230	MAP1B	27.7
TRINITY_DN96515_c0_g1::TRINITY_DN96515_c0_g1_i4::g.100824::m.100824	XP_006258846	BUD23	469.0
TRINITY_DN84481_c1_g1::TRINITY_DN84481_c1_g1_i2::g.31007::m.31007	XP_006004955	LOC102351700	152.0
TRINITY_DN79910_c0_g1::TRINITY_DN79910_c0_g1_i2::g.22028::m.22028	N/A	N/A	N/A
TRINITY_DN93419_c0_g1::TRINITY_DN93419_c0_g1_i1::g.73013::m.73013	XP_006270586	PCDH18	1492.0
TRINITY_DN89047_c0_g1::TRINITY_DN89047_c0_g1_i2::g.47296::m.47296	XP_015131405	BRD9	707.0
TRINITY_DN91795_c0_g1::TRINITY_DN91795_c0_g1_i1::g.61695::m.61695	XP_015201721	ZNF488	31.2
TRINITY_DN86912_c0_g1::TRINITY_DN86912_c0_g1_i8::g.38801::m.38801	XP_019351419	GM527	503.0
TRINITY_DN153082_c0_g1::TRINITY_DN153082_c0_g1_i1::g.106928::m.106928	XP_015221368	NIM1K	31.6
TRINITY_DN91013_c1_g1::TRINITY_DN91013_c1_g1_i1::g.57325::m.57325	NP_077745	TPM1	505.0
TRINITY_DN93472_c1_g2::TRINITY_DN93472_c1_g2_i1::g.73294::m.73294	XP_015222006	LOC107079802	29.6
TRINITY_DN92044_c0_g1::TRINITY_DN92044_c0_g1_i2::g.62847::m.62847	XP_005997967	NUDT19	322.0
TRINITY_DN66271_c0_g1::TRINITY_DN66271_c0_g1_i6::g.11206::m.11206	XP_005988212	MPZL3	54.3
TRINITY_DN68410_c0_g1::TRINITY_DN68410_c0_g1_i2::g.12263::m.12263	XP_015214371	SCN1A	26.6
TRINITY_DN94682_c2_g2::TRINITY_DN94682_c2_g2_i1::g.82849::m.82849	XP_006007521	LOC102348855	162.0
TRINITY_DN68069_c0_g1::TRINITY_DN68069_c0_g1_i1::g.11956::m.11956	XP_006006095	LOC102365688	216.0
TRINITY_DN85099_c0_g1::TRINITY_DN85099_c0_g1_i2::g.32715::m.32715	XP_006500516	MYL9	345.0
TRINITY_DN88010_c0_g1::TRINITY_DN88010_c0_g1_i2::g.42827::m.42827	XP_005988902	FLRT1	957.0
TRINITY_DN71187_c0_g1::TRINITY_DN71187_c0_g1_i2::g.13473::m.13473	XP_015206969	LOC102697888	28.5
TRINITY_DN95433_c1_g1::TRINITY_DN95433_c1_g1_i1::g.89499::m.89499	XP_015192170	SEMA6C	30.8
TRINITY_DN85759_c0_g1::TRINITY_DN85759_c0_g1_i2::g.34831::m.34831	XP_019337074	SMAD1	728.0
TRINITY_DN95691_c5_g1::TRINITY_DN95691_c5_g1_i14::g.92102::m.92102	XP_006628009	LOC102685919	29.3
TRINITY_DN93020_c0_g1::TRINITY_DN93020_c0_g1_i1::g.70126::m.70126	XP_014344666	HUWE1	1876.0
TRINITY_DN153711_c0_g1::TRINITY_DN153711_c0_g1_i1::g.107021::m.107021	XP_014351623	CD109	86.3
TRINITY_DN85895_c1_g1::TRINITY_DN85895_c1_g1_i1::g.35405::m.35405	XP_006625760	ELP3	32.0
TRINITY_DN93369_c1_g1::TRINITY_DN93369_c1_g1_i2::g.72739::m.72739	NP_598440	CRYZL1	417.0
TRINITY_DN66193_c0_g1::TRINITY_DN66193_c0_g1_i2::g.11142::m.11142	XP_005989209	TRAPPC6B	314.0
TRINITY_DN47140_c0_g1::TRINITY_DN47140_c0_g1_i1::g.5333::m.5333	XP_419026	UPP1	429.0
TRINITY_DN90462_c0_g1::TRINITY_DN90462_c0_g1_i2::g.54127::m.54127	XP_006002037	PHF5A	222.0
TRINITY_DN95360_c0_g1::TRINITY_DN95360_c0_g1_i6::g.88759::m.88759	XP_005990778	FBXO15	235.0
TRINITY_DN95839_c6_g1::TRINITY_DN95839_c6_g1_i4::g.93658::m.93658	XP_007884322	LOC103173526	31.6
TRINITY_DN21201_c0_g1::TRINITY_DN21201_c0_g1_i2::g.2313::m.2313	XP_005999690	GPRC5B	486.0
TRINITY_DN74727_c0_g1::TRINITY_DN74727_c0_g1_i1::g.16124::m.16124	XP_005987000	SPI1	345.0
TRINITY_DN55657_c0_g1::TRINITY_DN55657_c0_g1_i1::g.7362::m.7362	XP_006533370	SGCD	414.0
TRINITY_DN89090_c0_g1::TRINITY_DN89090_c0_g1_i5::g.47422::m.47422	XP_003641376	SAAL1	519.0
TRINITY_DN87949_c0_g1::TRINITY_DN87949_c0_g1_i5::g.42623::m.42623	XP_014342535	PHF21B	186.0
TRINITY_DN57456_c0_g1::TRINITY_DN57456_c0_g1_i1::g.7801::m.7801	XP_006005276	TET2	68.9
TRINITY_DN93567_c0_g1::TRINITY_DN93567_c0_g1_i9::g.74301::m.74301	XP_015215162	GIMAP6	28.1
TRINITY_DN4687_c0_g1::TRINITY_DN4687_c0_g1_i1::g.483::m.483	XP_006641050	HSPB1	43.5
TRINITY_DN62618_c0_g1::TRINITY_DN62618_c0_g1_i2::g.9655::m.9655	XP_015212779	TBRG4	32.7
TRINITY_DN91594_c0_g1::TRINITY_DN91594_c0_g1_i2::g.59946::m.59946	XP_019352123	N/A	323.0
TRINITY_DN96159_c0_g1::TRINITY_DN96159_c0_g1_i7::g.97462::m.97462	XP_015204326	STX12	29.3
TRINITY_DN91492_c0_g1::TRINITY_DN91492_c0_g1_i1::g.59433::m.59433	NP_006460	IVNS1ABP	402.0
TRINITY_DN92301_c0_g1::TRINITY_DN92301_c0_g1_i2::g.64763::m.64763	XP_006262552	ID3	152.0
TRINITY_DN96467_c0_g2::TRINITY_DN96467_c0_g2_i2::g.100286::m.100286	XP_014347129	LOC102353650	54.7
TRINITY_DN91152_c0_g1::TRINITY_DN91152_c0_g1_i1::g.57772::m.57772	XP_014342923	STX10	368.0
TRINITY_DN95225_c5_g1::TRINITY_DN95225_c5_g1_i14::g.87687::m.87687	XP_014351778	LOC102356884	106.0
TRINITY_DN72389_c0_g1::TRINITY_DN72389_c0_g1_i2::g.14554::m.14554	NP_001164524	MTA3	235.0
TRINITY_DN96190_c3_g1::TRINITY_DN96190_c3_g1_i9::g.97584::m.97584	XP_007884517	LOC103173751	27.7
TRINITY_DN74017_c0_g1::TRINITY_DN74017_c0_g1_i2::g.15763::m.15763	XP_015221538	NEFH	44.7
TRINITY_DN90950_c0_g1::TRINITY_DN90950_c0_g1_i9::g.56937::m.56937	XP_014342530	ZNF638	252.0
TRINITY_DN60393_c0_g1::TRINITY_DN60393_c0_g1_i1::g.8604::m.8604	NP_001244262	RPL9	299.0
TRINITY_DN93212_c0_g1::TRINITY_DN93212_c0_g1_i5::g.71594::m.71594	XP_005994829	MLST8	673.0
TRINITY_DN91190_c0_g1::TRINITY_DN91190_c0_g1_i2::g.57934::m.57934	N/A	N/A	N/A
TRINITY_DN90323_c0_g1::TRINITY_DN90323_c0_g1_i1::g.53299::m.53299	XP_005991939	ADAM28	660.0
TRINITY_DN113103_c0_g1::TRINITY_DN113103_c0_g1_i1::g.103938::m.103938	XP_014346087	UNC80	179.0
TRINITY_DN88688_c0_g1::TRINITY_DN88688_c0_g1_i10::g.45550::m.45550	XP_015194614	HIVEP2	32.0
TRINITY_DN94260_c0_g1::TRINITY_DN94260_c0_g1_i1::g.79574::m.79574	NP_001287718	PEX5	831.0
TRINITY_DN87726_c0_g1::TRINITY_DN87726_c0_g1_i3::g.41715::m.41715	XP_005988470	TCP11	468.0
TRINITY_DN81206_c0_g1::TRINITY_DN81206_c0_g1_i2::g.24319::m.24319	XP_014451417	ATP8A2	299.0
TRINITY_DN81011_c0_g1::TRINITY_DN81011_c0_g1_i3::g.24100::m.24100	XP_014345771	ORC2	445.0
TRINITY_DN91387_c0_g1::TRINITY_DN91387_c0_g1_i10::g.58879::m.58879	XP_006633438	LOC102687967	29.6
TRINITY_DN82871_c0_g1::TRINITY_DN82871_c0_g1_i1::g.27517::m.27517	XP_006261667	RIOK2	744.0
TRINITY_DN92119_c0_g1::TRINITY_DN92119_c0_g1_i7::g.63615::m.63615	XP_015140539	KLHL29	434.0
TRINITY_DN91626_c1_g1::TRINITY_DN91626_c1_g1_i1::g.60912::m.60912	XP_006628285	TRPC4	26.9
TRINITY_DN100962_c0_g1::TRINITY_DN100962_c0_g1_i1::g.103014::m.103014	XP_014351375	LOC102363797	100.0
TRINITY_DN34492_c0_g1::TRINITY_DN34492_c0_g1_i1::g.3749::m.3749	XP_005994600	CHST15	623.0
TRINITY_DN93425_c0_g2::TRINITY_DN93425_c0_g2_i4::g.73040::m.73040	XP_015197353	FRY	28.5
TRINITY_DN90948_c0_g1::TRINITY_DN90948_c0_g1_i5::g.56475::m.56475	XP_006636075	LOC102693705	28.1
TRINITY_DN86827_c0_g1::TRINITY_DN86827_c0_g1_i2::g.38504::m.38504	XP_006642542	EXT2	32.7
TRINITY_DN72567_c0_g1::TRINITY_DN72567_c0_g1_i2::g.14687::m.14687	XP_005998296	MRPS7	351.0
TRINITY_DN94682_c2_g3::TRINITY_DN94682_c2_g3_i3::g.82852::m.82852	XP_019332935	TRIM69	201.0
TRINITY_DN86834_c0_g1::TRINITY_DN86834_c0_g1_i1::g.38511::m.38511	XP_014341754	LRMP	342.0
TRINITY_DN95629_c0_g2::TRINITY_DN95629_c0_g2_i3::g.91475::m.91475	XP_015154580	APLP1	1085.0
TRINITY_DN90939_c4_g1::TRINITY_DN90939_c4_g1_i5::g.56899::m.56899	XP_015196596	SAMD4B	29.6
TRINITY_DN92639_c2_g1::TRINITY_DN92639_c2_g1_i1::g.67351::m.67351	XP_005998239	ADD1	780.0
TRINITY_DN88187_c0_g1::TRINITY_DN88187_c0_g1_i1::g.43495::m.43495	XP_015219934	NFKBIZ	29.6
TRINITY_DN90591_c0_g1::TRINITY_DN90591_c0_g1_i1::g.54876::m.54876	XP_014342604	BTBD2	183.0
TRINITY_DN91320_c0_g1::TRINITY_DN91320_c0_g1_i5::g.58997::m.58997	NP_001263313	TDP2	391.0
TRINITY_DN93379_c0_g1::TRINITY_DN93379_c0_g1_i3::g.72693::m.72693	XP_024998287	PIK3CD	1580.0
TRINITY_DN65744_c0_g1::TRINITY_DN65744_c0_g1_i1::g.10892::m.10892	XP_014342851	DLEC1	108.0
TRINITY_DN73259_c0_g1::TRINITY_DN73259_c0_g1_i1::g.15107::m.15107	XP_019339845	PCDH15	612.0
TRINITY_DN84642_c0_g1::TRINITY_DN84642_c0_g1_i3::g.31664::m.31664	XP_015195968	LOC102694789	38.9
TRINITY_DN66697_c0_g1::TRINITY_DN66697_c0_g1_i1::g.11449::m.11449	XP_006014122	MGAT3	713.0
TRINITY_DN92696_c0_g1::TRINITY_DN92696_c0_g1_i1::g.67087::m.67087	XP_005990541	TMEM86A	234.0
TRINITY_DN93153_c0_g1::TRINITY_DN93153_c0_g1_i4::g.70958::m.70958	XP_025008515	SSBP3	463.0
TRINITY_DN72173_c0_g1::TRINITY_DN72173_c0_g1_i1::g.14432::m.14432	XP_014346752	CYSLTR1	432.0
TRINITY_DN91267_c0_g1::TRINITY_DN91267_c0_g1_i4::g.58393::m.58393	XP_019349241	CCDC157	224.0
TRINITY_DN91381_c0_g1::TRINITY_DN91381_c0_g1_i3::g.59256::m.59256	XP_007900123	LOC103184083	25.8
TRINITY_DN94516_c0_g1::TRINITY_DN94516_c0_g1_i3::g.81513::m.81513	XP_019331663	TTC3	196.0
TRINITY_DN96221_c11_g2::TRINITY_DN96221_c11_g2_i4::g.97920::m.97920	XP_006002752	FZD1	998.0
TRINITY_DN81469_c0_g1::TRINITY_DN81469_c0_g1_i1::g.24871::m.24871	XP_006010969	RAB29	297.0
TRINITY_DN95781_c0_g1::TRINITY_DN95781_c0_g1_i3::g.92933::m.92933	XP_015204267	LOC102689929	29.3
TRINITY_DN28920_c0_g1::TRINITY_DN28920_c0_g1_i1::g.3150::m.3150	XP_019355041	LOC102570681	132.0
TRINITY_DN58642_c0_g1::TRINITY_DN58642_c0_g1_i1::g.8092::m.8092	XP_006504716	MAFK	225.0
TRINITY_DN92017_c0_g1::TRINITY_DN92017_c0_g1_i2::g.63011::m.63011	XP_015194138	LOC102688340	27.3
TRINITY_DN95114_c5_g1::TRINITY_DN95114_c5_g1_i3::g.86757::m.86757	XP_005988626	DHX33	770.0
TRINITY_DN95826_c14_g6::TRINITY_DN95826_c14_g6_i1::g.94002::m.94002	XP_015200987	ANK2	26.9
TRINITY_DN78929_c0_g1::TRINITY_DN78929_c0_g1_i9::g.20643::m.20643	XP_025005422	YTHDC1	444.0
TRINITY_DN96096_c0_g1::TRINITY_DN96096_c0_g1_i13::g.95701::m.95701	XP_006007521	LOC102348855	112.0
TRINITY_DN83677_c0_g1::TRINITY_DN83677_c0_g1_i1::g.29345::m.29345	XP_014350000	HSP90AB1	1231.0
TRINITY_DN89502_c0_g1::TRINITY_DN89502_c0_g1_i2::g.49263::m.49263	XP_014351876	ZNF462	649.0
TRINITY_DN80002_c0_g1::TRINITY_DN80002_c0_g1_i1::g.22199::m.22199	XP_015217064	ARHGEF4	27.7
TRINITY_DN153401_c0_g1::TRINITY_DN153401_c0_g1_i1::g.106977::m.106977	XP_007893296	LAMA3	25.8
TRINITY_DN71210_c0_g1::TRINITY_DN71210_c0_g1_i2::g.13507::m.13507	NP_001137143	TMEM255B	238.0
TRINITY_DN76070_c0_g1::TRINITY_DN76070_c0_g1_i8::g.17207::m.17207	XP_019340523	TFDP1	545.0
TRINITY_DN94132_c0_g1::TRINITY_DN94132_c0_g1_i4::g.78281::m.78281	XP_014350998	LOC102358535	167.0
TRINITY_DN92315_c0_g1::TRINITY_DN92315_c0_g1_i6::g.64854::m.64854	XP_006004149	DENND6B	521.0
TRINITY_DN84645_c0_g1::TRINITY_DN84645_c0_g1_i4::g.31626::m.31626	XP_014459474	GTF2E1	612.0
TRINITY_DN9241_c0_g1::TRINITY_DN9241_c0_g1_i1::g.990::m.990	XP_015219586	XPO4	35.8
TRINITY_DN96150_c0_g1::TRINITY_DN96150_c0_g1_i4::g.97195::m.97195	XP_006000354	BRF2	197.0
TRINITY_DN91139_c0_g1::TRINITY_DN91139_c0_g1_i10::g.57825::m.57825	XP_006265644	DNM2	974.0
TRINITY_DN91950_c0_g1::TRINITY_DN91950_c0_g1_i9::g.62529::m.62529	XP_019336805	C530008M17RIK	637.0
TRINITY_DN94828_c0_g1::TRINITY_DN94828_c0_g1_i8::g.83950::m.83950	XP_015139748	RMND1	151.0
TRINITY_DN87753_c0_g1::TRINITY_DN87753_c0_g1_i3::g.41833::m.41833	XP_014352287	BFAR	358.0
TRINITY_DN91203_c0_g1::TRINITY_DN91203_c0_g1_i15::g.58083::m.58083	XP_005989120	D330045A20RIK	281.0
TRINITY_DN93046_c1_g1::TRINITY_DN93046_c1_g1_i2::g.70358::m.70358	XP_005995898	RPS16	290.0
TRINITY_DN85502_c0_g1::TRINITY_DN85502_c0_g1_i3::g.33940::m.33940	XP_015204090	PUM1	29.6
TRINITY_DN93958_c0_g1::TRINITY_DN93958_c0_g1_i6::g.76617::m.76617	XP_006627711	FBXO27	29.3
TRINITY_DN84900_c0_g1::TRINITY_DN84900_c0_g1_i3::g.32209::m.32209	XP_015221751	MORC2B	29.6
TRINITY_DN60667_c0_g1::TRINITY_DN60667_c0_g1_i1::g.8785::m.8785	XP_006710939	ZSCAN20	129.0
TRINITY_DN89383_c0_g1::TRINITY_DN89383_c0_g1_i1::g.48521::m.48521	XP_015211968	DEPDC1A	28.9
TRINITY_DN90017_c0_g1::TRINITY_DN90017_c0_g1_i3::g.51734::m.51734	XP_015194990	LOC102692728	27.7
TRINITY_DN90348_c0_g1::TRINITY_DN90348_c0_g1_i5::g.53432::m.53432	NP_001061	TUBG1	588.0
TRINITY_DN95650_c0_g1::TRINITY_DN95650_c0_g1_i1::g.91381::m.91381	NP_990453	PPP1CB	676.0
TRINITY_DN11792_c0_g1::TRINITY_DN11792_c0_g1_i1::g.1326::m.1326	XP_006496033	ADAM23	455.0
TRINITY_DN72343_c0_g1::TRINITY_DN72343_c0_g1_i1::g.14574::m.14574	XP_014351182	PRKX	590.0
TRINITY_DN95716_c0_g1::TRINITY_DN95716_c0_g1_i3::g.92357::m.92357	XP_006637640	WDFY1	27.7
TRINITY_DN95405_c4_g1::TRINITY_DN95405_c4_g1_i4::g.89165::m.89165	NP_002297	LGALS3	135.0
TRINITY_DN27218_c0_g1::TRINITY_DN27218_c0_g1_i1::g.2953::m.2953	XP_005997604	HEY1	460.0
TRINITY_DN70494_c0_g1::TRINITY_DN70494_c0_g1_i1::g.12961::m.12961	XP_015213943	ADCY5	35.0
TRINITY_DN91354_c0_g1::TRINITY_DN91354_c0_g1_i3::g.58923::m.58923	XP_006012834	LOC102363464	92.8
TRINITY_DN47669_c0_g1::TRINITY_DN47669_c0_g1_i1::g.5388::m.5388	XP_014350953	GPAT2	110.0
TRINITY_DN92704_c0_g1::TRINITY_DN92704_c0_g1_i1::g.67836::m.67836	XP_014342738	INTS2	917.0
TRINITY_DN95760_c0_g2::TRINITY_DN95760_c0_g2_i1::g.92319::m.92319	XP_014345039	LOC102362233	110.0
TRINITY_DN92522_c0_g1::TRINITY_DN92522_c0_g1_i6::g.66477::m.66477	XP_014340585	IGDCC4	264.0
TRINITY_DN55569_c0_g1::TRINITY_DN55569_c0_g1_i1::g.7332::m.7332	XP_014346664	TMC4	190.0
TRINITY_DN89249_c0_g1::TRINITY_DN89249_c0_g1_i2::g.47830::m.47830	XP_014353103	LOC106706531	57.4
TRINITY_DN96176_c5_g1::TRINITY_DN96176_c5_g1_i3::g.97561::m.97561	XP_006637117	NLRC3	28.5
TRINITY_DN96136_c5_g1::TRINITY_DN96136_c5_g1_i3::g.97792::m.97792	XP_015153529	NCAM1	1177.0
TRINITY_DN96402_c1_g1::TRINITY_DN96402_c1_g1_i3::g.99873::m.99873	XP_014455081	UBE2E3	297.0
TRINITY_DN143825_c0_g1::TRINITY_DN143825_c0_g1_i1::g.106207::m.106207	XP_015145117	SCN2A	211.0
TRINITY_DN91595_c0_g1::TRINITY_DN91595_c0_g1_i2::g.60539::m.60539	XP_015195537	PRMT5	28.9
TRINITY_DN87010_c0_g1::TRINITY_DN87010_c0_g1_i14::g.39327::m.39327	XP_015222582	DNM1	30.4
TRINITY_DN95766_c0_g1::TRINITY_DN95766_c0_g1_i3::g.92804::m.92804	XP_006261571	GCC2	1409.0
TRINITY_DN145718_c0_g1::TRINITY_DN145718_c0_g1_i1::g.106385::m.106385	XP_014340846	AIF1L	206.0
TRINITY_DN90245_c0_g1::TRINITY_DN90245_c0_g1_i2::g.52755::m.52755	XP_019338368	PRKCSH	177.0
TRINITY_DN76812_c0_g1::TRINITY_DN76812_c0_g1_i1::g.18022::m.18022	XP_015196726	MMP7	29.3
TRINITY_DN80058_c0_g1::TRINITY_DN80058_c0_g1_i1::g.22220::m.22220	XP_015193485	LOC107075754	30.8
TRINITY_DN46798_c0_g1::TRINITY_DN46798_c0_g1_i1::g.5281::m.5281	NP_079673	MED11	166.0
TRINITY_DN61279_c0_g1::TRINITY_DN61279_c0_g1_i1::g.9095::m.9095	XP_006004140	HNMT	301.0
TRINITY_DN88125_c0_g1::TRINITY_DN88125_c0_g1_i4::g.43280::m.43280	XP_015151148	P2RX1	184.0
TRINITY_DN90645_c0_g1::TRINITY_DN90645_c0_g1_i1::g.55274::m.55274	XP_014452005	SPATS2	522.0
TRINITY_DN89497_c4_g1::TRINITY_DN89497_c4_g1_i1::g.48787::m.48787	XP_005998570	PLPP6	372.0
TRINITY_DN96337_c0_g2::TRINITY_DN96337_c0_g2_i3::g.99084::m.99084	XP_019334212	TNXB	118.0
TRINITY_DN94812_c0_g1::TRINITY_DN94812_c0_g1_i8::g.83780::m.83780	XP_014341485	EVI5L	1131.0
TRINITY_DN91971_c0_g1::TRINITY_DN91971_c0_g1_i1::g.62664::m.62664	XP_014343007	TPP2	1813.0
TRINITY_DN95784_c1_g1::TRINITY_DN95784_c1_g1_i7::g.93032::m.93032	XP_014346879	AZGP1	186.0
TRINITY_DN95722_c7_g4::TRINITY_DN95722_c7_g4_i2::g.92536::m.92536	XP_011237575	CYCT	189.0
TRINITY_DN84785_c0_g1::TRINITY_DN84785_c0_g1_i2::g.31954::m.31954	XP_005989398	PHYKPL	713.0
TRINITY_DN87664_c0_g1::TRINITY_DN87664_c0_g1_i13::g.41549::m.41549	XP_019335166	EYA4	1131.0
TRINITY_DN86507_c0_g1::TRINITY_DN86507_c0_g1_i7::g.37613::m.37613	XP_006630061	GSX2	30.0
TRINITY_DN91274_c1_g1::TRINITY_DN91274_c1_g1_i12::g.58120::m.58120	XP_015135949	PPIP5K2	1990.0
TRINITY_DN93905_c5_g2::TRINITY_DN93905_c5_g2_i9::g.76908::m.76908	XP_014342971	DHX40	480.0
TRINITY_DN86291_c0_g1::TRINITY_DN86291_c0_g1_i4::g.36774::m.36774	XP_014342734	EZH1	273.0
TRINITY_DN100501_c0_g1::TRINITY_DN100501_c0_g1_i1::g.102986::m.102986	XP_006001725	ALDH1A1	455.0
TRINITY_DN41390_c0_g1::TRINITY_DN41390_c0_g1_i1::g.4664::m.4664	XP_006628269	APBB1	28.1
TRINITY_DN115854_c0_g1::TRINITY_DN115854_c0_g1_i1::g.104099::m.104099	XP_005994791	LOC102358221	139.0
TRINITY_DN94967_c0_g1::TRINITY_DN94967_c0_g1_i9::g.85342::m.85342	XP_015222212	CDK5RAP2	32.3
TRINITY_DN95311_c0_g1::TRINITY_DN95311_c0_g1_i1::g.88426::m.88426	XP_014351632	HDAC6	1001.0
TRINITY_DN94022_c9_g1::TRINITY_DN94022_c9_g1_i2::g.78119::m.78119	XP_015209463	RNF20	28.1
TRINITY_DN87551_c0_g1::TRINITY_DN87551_c0_g1_i1::g.41085::m.41085	XP_015209511	LOC107078202	27.3
TRINITY_DN95833_c0_g1::TRINITY_DN95833_c0_g1_i2::g.93514::m.93514	XP_019343093	FRMD4A	1077.0
TRINITY_DN94237_c0_g1::TRINITY_DN94237_c0_g1_i1::g.79533::m.79533	XP_007894661	LOC103180536	27.7
TRINITY_DN71374_c0_g1::TRINITY_DN71374_c0_g1_i2::g.13648::m.13648	NP_787125	FGF14	438.0
TRINITY_DN82879_c0_g1::TRINITY_DN82879_c0_g1_i4::g.27543::m.27543	XP_006006989	NIPBL	3699.0
TRINITY_DN88894_c0_g1::TRINITY_DN88894_c0_g1_i4::g.46493::m.46493	XP_005988028	DAGLA	362.0
TRINITY_DN89706_c5_g1::TRINITY_DN89706_c5_g1_i4::g.50075::m.50075	XP_006626737	ERAP1	33.9
TRINITY_DN90600_c10_g1::TRINITY_DN90600_c10_g1_i2::g.54959::m.54959	XP_015207794	UPF2	31.2
TRINITY_DN92852_c0_g1::TRINITY_DN92852_c0_g1_i1::g.68390::m.68390	NP_001005242	PKP2	597.0
TRINITY_DN76887_c0_g1::TRINITY_DN76887_c0_g1_i4::g.18047::m.18047	N/A	N/A	N/A
TRINITY_DN91601_c0_g1::TRINITY_DN91601_c0_g1_i3::g.60650::m.60650	XP_005987240	ADGRD1	1174.0
TRINITY_DN80280_c0_g1::TRINITY_DN80280_c0_g1_i2::g.22669::m.22669	XP_006630072	PPA2	32.7
TRINITY_DN88395_c0_g1::TRINITY_DN88395_c0_g1_i2::g.44392::m.44392	XP_015137854	INVS	1283.0
TRINITY_DN50006_c0_g1::TRINITY_DN50006_c0_g1_i1::g.6227::m.6227	XP_015214853	ALS2	28.1
TRINITY_DN80532_c0_g1::TRINITY_DN80532_c0_g1_i1::g.23103::m.23103	XP_006008028	DACT3	197.0
TRINITY_DN96348_c1_g1::TRINITY_DN96348_c1_g1_i1::g.98710::m.98710	XP_019332410	NAV2	2263.0
TRINITY_DN65603_c0_g1::TRINITY_DN65603_c0_g1_i5::g.10815::m.10815	XP_014342666	NT5C1A	371.0
TRINITY_DN96729_c20_g1::TRINITY_DN96729_c20_g1_i4::g.102450::m.102450	XP_015214739	ADARB1	32.3
TRINITY_DN92272_c0_g1::TRINITY_DN92272_c0_g1_i2::g.64475::m.64475	XP_005992052	XKRX	320.0
TRINITY_DN63304_c0_g1::TRINITY_DN63304_c0_g1_i1::g.9958::m.9958	N/A	N/A	N/A
TRINITY_DN6440_c0_g1::TRINITY_DN6440_c0_g1_i1::g.657::m.657	XP_004936519	KCNK4	171.0
TRINITY_DN70719_c0_g1::TRINITY_DN70719_c0_g1_i1::g.13101::m.13101	XP_014348329	FGF1	199.0
TRINITY_DN26270_c1_g1::TRINITY_DN26270_c1_g1_i2::g.2803::m.2803	NP_037381	ZNF214	145.0
TRINITY_DN42780_c0_g1::TRINITY_DN42780_c0_g1_i1::g.4832::m.4832	XP_015203739	SLC41A3	28.5
TRINITY_DN82623_c0_g1::TRINITY_DN82623_c0_g1_i11::g.26888::m.26888	XP_005992232	LDB3	471.0
TRINITY_DN83740_c0_g1::TRINITY_DN83740_c0_g1_i1::g.29513::m.29513	XP_014347328	PDXDC1	382.0
TRINITY_DN91199_c0_g1::TRINITY_DN91199_c0_g1_i15::g.57611::m.57611	XP_006267989	CLDN3	333.0
TRINITY_DN68803_c0_g1::TRINITY_DN68803_c0_g1_i1::g.12485::m.12485	XP_005990683	SURF6	294.0
TRINITY_DN73335_c0_g1::TRINITY_DN73335_c0_g1_i1::g.15239::m.15239	XP_005996933	LOC102351948	63.5
TRINITY_DN91260_c2_g1::TRINITY_DN91260_c2_g1_i1::g.58396::m.58396	XP_005990749	ERCC8	629.0
TRINITY_DN95349_c1_g2::TRINITY_DN95349_c1_g2_i6::g.89095::m.89095	XP_005994198	LOC102348321	253.0
TRINITY_DN92178_c0_g1::TRINITY_DN92178_c0_g1_i5::g.63803::m.63803	XP_015208787	CFAP206	38.9
TRINITY_DN90509_c0_g2::TRINITY_DN90509_c0_g2_i3::g.54376::m.54376	XP_015192837	FDXACB1	32.7
TRINITY_DN71191_c0_g1::TRINITY_DN71191_c0_g1_i4::g.13487::m.13487	NP_937886	ASB7	635.0
TRINITY_DN90556_c0_g1::TRINITY_DN90556_c0_g1_i4::g.54601::m.54601	XP_015214347	MYO3B	28.1
TRINITY_DN96373_c0_g1::TRINITY_DN96373_c0_g1_i3::g.99379::m.99379	XP_015206103	ARMH4	27.7
TRINITY_DN43740_c0_g1::TRINITY_DN43740_c0_g1_i1::g.4962::m.4962	XP_005991984	KCNMB2	95.5
TRINITY_DN83452_c0_g1::TRINITY_DN83452_c0_g1_i2::g.28800::m.28800	XP_005988903	MACROD1	282.0
TRINITY_DN17670_c0_g1::TRINITY_DN17670_c0_g1_i2::g.1892::m.1892	XP_414113	MYLK3	195.0
TRINITY_DN4577_c0_g1::TRINITY_DN4577_c0_g1_i1::g.465::m.465	XP_006269877	HIVEP3	160.0
TRINITY_DN94013_c0_g1::TRINITY_DN94013_c0_g1_i1::g.77623::m.77623	XP_006001701	FDPS	504.0
TRINITY_DN84665_c0_g1::TRINITY_DN84665_c0_g1_i1::g.31702::m.31702	XP_006008455	TMEM245	1215.0
TRINITY_DN88293_c0_g1::TRINITY_DN88293_c0_g1_i6::g.43923::m.43923	XP_019334095	P4HA2	534.0
TRINITY_DN93334_c1_g1::TRINITY_DN93334_c1_g1_i2::g.72435::m.72435	XP_005986619	MLH3	358.0
TRINITY_DN93715_c1_g2::TRINITY_DN93715_c1_g2_i1::g.75498::m.75498	NP_722519	PHF13	208.0
TRINITY_DN96744_c173_g2::TRINITY_DN96744_c173_g2_i3::g.102569::m.102569	XP_007888746	DALRD3	29.6
TRINITY_DN71135_c0_g1::TRINITY_DN71135_c0_g1_i3::g.13455::m.13455	XP_005998565	FAM171A1	690.0
TRINITY_DN78391_c0_g1::TRINITY_DN78391_c0_g1_i1::g.20028::m.20028	XP_007910173	LOC103191043	37.4
TRINITY_DN82014_c0_g1::TRINITY_DN82014_c0_g1_i1::g.25764::m.25764	XP_014349238	MCPH1	275.0
TRINITY_DN90857_c0_g1::TRINITY_DN90857_c0_g1_i14::g.56184::m.56184	XP_015140255	RIMS1	830.0
TRINITY_DN93198_c0_g1::TRINITY_DN93198_c0_g1_i1::g.71230::m.71230	XP_014341839	NCOA4	361.0
TRINITY_DN93242_c0_g1::TRINITY_DN93242_c0_g1_i5::g.71730::m.71730	XP_015210352	LOC107078305	36.2
TRINITY_DN93073_c0_g1::TRINITY_DN93073_c0_g1_i3::g.70408::m.70408	XP_014341588	BCORL1	741.0
TRINITY_DN76002_c0_g1::TRINITY_DN76002_c0_g1_i1::g.17089::m.17089	XP_006271560	RMND5A	533.0
TRINITY_DN86749_c0_g1::TRINITY_DN86749_c0_g1_i1::g.38339::m.38339	NP_056273	MTMR9	988.0
TRINITY_DN79045_c0_g1::TRINITY_DN79045_c0_g1_i1::g.20835::m.20835	XP_005994521	RPL12	315.0
TRINITY_DN94187_c0_g1::TRINITY_DN94187_c0_g1_i2::g.78923::m.78923	XP_019347512	AOX1	706.0
TRINITY_DN73938_c0_g1::TRINITY_DN73938_c0_g1_i1::g.15714::m.15714	XP_015128129	ANKRD13D	171.0
TRINITY_DN90534_c2_g1::TRINITY_DN90534_c2_g1_i2::g.54525::m.54525	XP_014353262	LIPA	595.0
TRINITY_DN72310_c0_g1::TRINITY_DN72310_c0_g1_i5::g.14551::m.14551	XP_005988455	LOC102346078	285.0
TRINITY_DN91068_c0_g1::TRINITY_DN91068_c0_g1_i2::g.57430::m.57430	XP_005993354	KREMEN1	113.0
TRINITY_DN93245_c0_g1::TRINITY_DN93245_c0_g1_i5::g.71772::m.71772	XP_014352157	ELOVL1	467.0
TRINITY_DN93358_c0_g1::TRINITY_DN93358_c0_g1_i5::g.72650::m.72650	XP_015147155	PDCD10	408.0
TRINITY_DN93602_c0_g1::TRINITY_DN93602_c0_g1_i6::g.74566::m.74566	XP_420439	DCLK2	1092.0
TRINITY_DN71259_c0_g1::TRINITY_DN71259_c0_g1_i1::g.13540::m.13540	XP_005999615	CAMKMT	365.0
TRINITY_DN86934_c0_g1::TRINITY_DN86934_c0_g1_i1::g.38745::m.38745	XP_014345363	NDUFS1	1314.0
TRINITY_DN73084_c0_g1::TRINITY_DN73084_c0_g1_i1::g.14975::m.14975	XP_015224077	DNAAF1	29.6
TRINITY_DN80994_c0_g1::TRINITY_DN80994_c0_g1_i2::g.24035::m.24035	XP_014347585	CPEB2	945.0
TRINITY_DN9005_c0_g1::TRINITY_DN9005_c0_g1_i1::g.968::m.968	XP_015196760	TMPRSS7	30.4
TRINITY_DN85553_c0_g1::TRINITY_DN85553_c0_g1_i8::g.34119::m.34119	XP_005995917	CNGA3	71.6
TRINITY_DN95360_c0_g1::TRINITY_DN95360_c0_g1_i13::g.88764::m.88764	XP_019346040	FBXO15	275.0
TRINITY_DN92272_c0_g1::TRINITY_DN92272_c0_g1_i6::g.64481::m.64481	XP_006266065	XKRX	218.0
TRINITY_DN95685_c4_g1::TRINITY_DN95685_c4_g1_i1::g.91957::m.91957	XP_006004071	FAM83H	250.0
TRINITY_DN52996_c0_g1::TRINITY_DN52996_c0_g1_i4::g.6614::m.6614	XP_005990154	ISM2	585.0
TRINITY_DN96436_c0_g1::TRINITY_DN96436_c0_g1_i10::g.100136::m.100136	XP_005995310	LOC102358226	308.0
TRINITY_DN84764_c1_g1::TRINITY_DN84764_c1_g1_i3::g.31972::m.31972	XP_005998061	LOC102358963	111.0
TRINITY_DN90718_c1_g1::TRINITY_DN90718_c1_g1_i2::g.55700::m.55700	XP_005987960	NUMBL	125.0
TRINITY_DN126776_c0_g1::TRINITY_DN126776_c0_g1_i1::g.104948::m.104948	XP_006007162	ASB10	165.0
TRINITY_DN87664_c0_g1::TRINITY_DN87664_c0_g1_i6::g.41522::m.41522	XP_019335166	EYA4	1147.0
TRINITY_DN131987_c0_g1::TRINITY_DN131987_c0_g1_i1::g.105308::m.105308	XP_005995099	SLC38A2	773.0
TRINITY_DN89707_c0_g1::TRINITY_DN89707_c0_g1_i1::g.50089::m.50089	XP_006010845	RBMS1	580.0
TRINITY_DN89560_c0_g1::TRINITY_DN89560_c0_g1_i2::g.49480::m.49480	XP_014351829	SYNCRIP	842.0
TRINITY_DN95277_c0_g1::TRINITY_DN95277_c0_g1_i11::g.87455::m.87455	XP_015213640	CREB5	27.7
TRINITY_DN75315_c0_g1::TRINITY_DN75315_c0_g1_i5::g.16632::m.16632	XP_005997639	NAP1L4	532.0
TRINITY_DN90658_c0_g1::TRINITY_DN90658_c0_g1_i6::g.55383::m.55383	XP_015209871	SCRIB	29.6
TRINITY_DN90645_c0_g1::TRINITY_DN90645_c0_g1_i1::g.55275::m.55275	XP_006641482	RSPRY1	29.6
TRINITY_DN92884_c0_g1::TRINITY_DN92884_c0_g1_i5::g.69066::m.69066	XP_014344302	LOC106703602	76.6
TRINITY_DN51615_c0_g1::TRINITY_DN51615_c0_g1_i2::g.6447::m.6447	XP_005995685	HOXC11	50.8
TRINITY_DN62862_c0_g1::TRINITY_DN62862_c0_g1_i2::g.9791::m.9791	XP_006002305	ASF1B	333.0
TRINITY_DN87974_c0_g1::TRINITY_DN87974_c0_g1_i3::g.42716::m.42716	XP_014345281	ARHGAP6	1025.0
TRINITY_DN89261_c0_g1::TRINITY_DN89261_c0_g1_i3::g.48051::m.48051	XP_019334922	SERPINH1	553.0
TRINITY_DN61606_c0_g1::TRINITY_DN61606_c0_g1_i1::g.9287::m.9287	XP_014342748	OLFML2B	259.0
TRINITY_DN122262_c0_g1::TRINITY_DN122262_c0_g1_i1::g.104617::m.104617	XP_015206978	LOC107077874	28.1
TRINITY_DN93711_c0_g1::TRINITY_DN93711_c0_g1_i2::g.75303::m.75303	XP_006010767	COL11A2	1718.0
TRINITY_DN94981_c0_g1::TRINITY_DN94981_c0_g1_i1::g.84775::m.84775	NP_653259	DOCK11	2882.0
TRINITY_DN96077_c2_g2::TRINITY_DN96077_c2_g2_i6::g.96341::m.96341	XP_005987446	LOC102355420	496.0
TRINITY_DN92312_c0_g1::TRINITY_DN92312_c0_g1_i9::g.64835::m.64835	XP_004941519	PIDD1	1161.0
TRINITY_DN4822_c0_g1::TRINITY_DN4822_c0_g1_i1::g.493::m.493	XP_015209182	MDN1	28.1
TRINITY_DN72032_c0_g1::TRINITY_DN72032_c0_g1_i2::g.14317::m.14317	XP_006004127	DACH1	890.0
TRINITY_DN60716_c0_g1::TRINITY_DN60716_c0_g1_i3::g.8839::m.8839	XP_025009326	KIF1A	691.0
TRINITY_DN73833_c0_g1::TRINITY_DN73833_c0_g1_i1::g.15644::m.15644	XP_015211612	ABCC3	28.9
TRINITY_DN90079_c0_g1::TRINITY_DN90079_c0_g1_i7::g.51636::m.51636	XP_015218726	ANGPT2	29.6
TRINITY_DN92667_c0_g1::TRINITY_DN92667_c0_g1_i2::g.67480::m.67480	XP_014352364	RIF1	1507.0
TRINITY_DN92869_c0_g1::TRINITY_DN92869_c0_g1_i3::g.68803::m.68803	XP_014348739	IQCB1	279.0
TRINITY_DN40873_c0_g1::TRINITY_DN40873_c0_g1_i1::g.4600::m.4600	XP_015210109	WDR60	30.8
TRINITY_DN93146_c0_g1::TRINITY_DN93146_c0_g1_i1::g.70752::m.70752	XP_014343028	MTBP	868.0
TRINITY_DN95020_c1_g1::TRINITY_DN95020_c1_g1_i10::g.85781::m.85781	N/A	N/A	N/A
TRINITY_DN83153_c1_g1::TRINITY_DN83153_c1_g1_i4::g.28147::m.28147	XP_019353493	STEAP2	811.0
TRINITY_DN95971_c0_g1::TRINITY_DN95971_c0_g1_i14::g.95230::m.95230	XP_007900493	NEFH	34.7
TRINITY_DN97962_c0_g1::TRINITY_DN97962_c0_g1_i1::g.102704::m.102704	XP_014467089	ZFPM2	242.0
TRINITY_DN86619_c0_g1::TRINITY_DN86619_c0_g1_i3::g.37914::m.37914	XP_015218281	PAKAP	28.9
TRINITY_DN88422_c0_g1::TRINITY_DN88422_c0_g1_i9::g.44548::m.44548	NP_068780	TEAD1	679.0
TRINITY_DN90820_c4_g1::TRINITY_DN90820_c4_g1_i19::g.56195::m.56195	XP_014349521	LOC106705230	58.9
TRINITY_DN154936_c0_g1::TRINITY_DN154936_c0_g1_i1::g.107148::m.107148	XP_015211659	LOC107078496	28.9
TRINITY_DN84403_c0_g1::TRINITY_DN84403_c0_g1_i2::g.30897::m.30897	XP_014348374	RFX5	264.0
TRINITY_DN96031_c2_g1::TRINITY_DN96031_c2_g1_i11::g.95737::m.95737	XP_014353751	LIFR	662.0
TRINITY_DN92567_c0_g1::TRINITY_DN92567_c0_g1_i4::g.66828::m.66828	XP_006625854	LOC102688552	28.1
TRINITY_DN92884_c0_g1::TRINITY_DN92884_c0_g1_i11::g.69080::m.69080	XP_014344302	LOC106703602	49.3
TRINITY_DN94338_c0_g1::TRINITY_DN94338_c0_g1_i1::g.80113::m.80113	XP_006003202	ZNFX1	798.0
TRINITY_DN87480_c0_g1::TRINITY_DN87480_c0_g1_i3::g.40833::m.40833	XP_005993150	HOXA11	458.0
TRINITY_DN94583_c0_g1::TRINITY_DN94583_c0_g1_i2::g.82012::m.82012	XP_016880326	PRKCA	838.0
TRINITY_DN67938_c0_g1::TRINITY_DN67938_c0_g1_i2::g.11894::m.11894	XP_015193140	LOC102686710	29.3
TRINITY_DN57925_c0_g1::TRINITY_DN57925_c0_g1_i1::g.7895::m.7895	XP_015221587	SELENOM	29.3
TRINITY_DN81827_c0_g1::TRINITY_DN81827_c0_g1_i1::g.25409::m.25409	XP_019342138	CDC45	928.0
TRINITY_DN95090_c0_g1::TRINITY_DN95090_c0_g1_i6::g.85437::m.85437	NP_877423	MCM4	637.0
TRINITY_DN95524_c7_g2::TRINITY_DN95524_c7_g2_i5::g.90669::m.90669	XP_014342894	TRA2B	246.0
TRINITY_DN82376_c0_g1::TRINITY_DN82376_c0_g1_i6::g.26495::m.26495	XP_007905564	LOC103187739	26.9
TRINITY_DN92499_c0_g1::TRINITY_DN92499_c0_g1_i5::g.65424::m.65424	XP_019333617	PTCH1	780.0
TRINITY_DN79689_c1_g1::TRINITY_DN79689_c1_g1_i1::g.21659::m.21659	XP_014345368	MARK1	286.0
TRINITY_DN64813_c0_g1::TRINITY_DN64813_c0_g1_i1::g.10496::m.10496	XP_006269047	PLAA	1244.0
TRINITY_DN91299_c0_g1::TRINITY_DN91299_c0_g1_i9::g.58759::m.58759	XP_014351152	LOC102356340	164.0
TRINITY_DN95533_c1_g1::TRINITY_DN95533_c1_g1_i10::g.90588::m.90588	XP_005997373	HSD17B10	242.0
TRINITY_DN96316_c0_g1::TRINITY_DN96316_c0_g1_i6::g.98792::m.98792	XP_015222903	MSI2	28.1
TRINITY_DN92546_c3_g2::TRINITY_DN92546_c3_g2_i1::g.66690::m.66690	XP_006637058	ADAP1	31.2
TRINITY_DN90563_c0_g1::TRINITY_DN90563_c0_g1_i4::g.54407::m.54407	XP_014450053	BAK1	266.0
TRINITY_DN88725_c1_g1::TRINITY_DN88725_c1_g1_i1::g.45672::m.45672	XP_015223917	N4BP1	35.8
TRINITY_DN42393_c0_g1::TRINITY_DN42393_c0_g1_i2::g.4802::m.4802	XP_005999477	NDUFA13	135.0
TRINITY_DN84329_c0_g1::TRINITY_DN84329_c0_g1_i1::g.30623::m.30623	XP_005998082	AMFR	906.0
TRINITY_DN94778_c13_g2::TRINITY_DN94778_c13_g2_i1::g.83019::m.83019	XP_015194250	LOC102686652	30.4
TRINITY_DN89771_c0_g1::TRINITY_DN89771_c0_g1_i9::g.50356::m.50356	XP_014344993	SGO1	255.0
TRINITY_DN95517_c0_g2::TRINITY_DN95517_c0_g2_i3::g.90462::m.90462	XP_006636553	HOXD3	28.5
TRINITY_DN95637_c0_g1::TRINITY_DN95637_c0_g1_i1::g.91497::m.91497	XP_015213375	ARHGEF10	31.6
TRINITY_DN90658_c0_g1::TRINITY_DN90658_c0_g1_i11::g.55393::m.55393	XP_015147841	ESRP2	1093.0
TRINITY_DN96370_c0_g1::TRINITY_DN96370_c0_g1_i15::g.99505::m.99505	XP_015137840	FHOD3	2046.0
TRINITY_DN91387_c0_g1::TRINITY_DN91387_c0_g1_i1::g.58867::m.58867	XP_025011184	ARVCF	1365.0
TRINITY_DN90759_c0_g1::TRINITY_DN90759_c0_g1_i7::g.55847::m.55847	XP_014348180	AIRE	91.7
TRINITY_DN83675_c1_g1::TRINITY_DN83675_c1_g1_i1::g.29332::m.29332	N/A	N/A	N/A
TRINITY_DN60251_c0_g1::TRINITY_DN60251_c0_g1_i2::g.8564::m.8564	N/A	N/A	N/A
TRINITY_DN87740_c0_g1::TRINITY_DN87740_c0_g1_i1::g.41594::m.41594	XP_006003443	APEH	1026.0
TRINITY_DN88576_c0_g1::TRINITY_DN88576_c0_g1_i7::g.45162::m.45162	XP_014342722	PLEKHH3	854.0
TRINITY_DN91491_c0_g1::TRINITY_DN91491_c0_g1_i3::g.59906::m.59906	XP_015193575	INSC	30.8
TRINITY_DN89828_c0_g1::TRINITY_DN89828_c0_g1_i3::g.50551::m.50551	XP_014462084	DDIAS	197.0
TRINITY_DN94188_c0_g1::TRINITY_DN94188_c0_g1_i2::g.78975::m.78975	XP_006006301	PLK3	607.0
TRINITY_DN95185_c3_g1::TRINITY_DN95185_c3_g1_i1::g.87206::m.87206	XP_015222836	LOC107079906	27.7
TRINITY_DN73873_c0_g1::TRINITY_DN73873_c0_g1_i2::g.15607::m.15607	NP_033105	RPL22	194.0
TRINITY_DN80982_c0_g1::TRINITY_DN80982_c0_g1_i1::g.24005::m.24005	XP_006625389	YKT6	30.0
TRINITY_DN92923_c0_g1::TRINITY_DN92923_c0_g1_i1::g.69280::m.69280	XP_006634281	KCNH2	28.9
TRINITY_DN95848_c0_g1::TRINITY_DN95848_c0_g1_i2::g.93672::m.93672	XP_006641505	ZFP507	28.9
TRINITY_DN86018_c0_g1::TRINITY_DN86018_c0_g1_i1::g.35817::m.35817	XP_019353658	N/A	545.0
TRINITY_DN93322_c0_g1::TRINITY_DN93322_c0_g1_i2::g.72335::m.72335	XP_005988748	ALPL	790.0
TRINITY_DN79366_c0_g1::TRINITY_DN79366_c0_g1_i2::g.21176::m.21176	XP_005990197	SELENOS	186.0
TRINITY_DN93972_c0_g1::TRINITY_DN93972_c0_g1_i1::g.77278::m.77278	XP_006640341	RPL6	27.7
TRINITY_DN87440_c0_g1::TRINITY_DN87440_c0_g1_i1::g.40716::m.40716	XP_006638839	STON1	34.7
TRINITY_DN114651_c0_g1::TRINITY_DN114651_c0_g1_i1::g.104037::m.104037	XP_005997068	IRS4	379.0
TRINITY_DN86687_c0_g1::TRINITY_DN86687_c0_g1_i1::g.38106::m.38106	NP_775569	XKR6	234.0
TRINITY_DN78123_c0_g1::TRINITY_DN78123_c0_g1_i1::g.19822::m.19822	XP_006004918	CDYL2	796.0
TRINITY_DN81787_c0_g1::TRINITY_DN81787_c0_g1_i2::g.25361::m.25361	XP_014463200	TMEM129	459.0
TRINITY_DN66816_c0_g1::TRINITY_DN66816_c0_g1_i1::g.11534::m.11534	NP_001026030	NSFL1C	569.0
TRINITY_DN86862_c0_g1::TRINITY_DN86862_c0_g1_i1::g.38569::m.38569	XP_014349622	STX12	399.0
TRINITY_DN68705_c0_g1::TRINITY_DN68705_c0_g1_i2::g.12433::m.12433	XP_006001270	CAMK1	642.0
TRINITY_DN96472_c12_g1::TRINITY_DN96472_c12_g1_i1::g.100389::m.100389	XP_015203838	LOC102686003	28.9
TRINITY_DN150021_c0_g1::TRINITY_DN150021_c0_g1_i1::g.106692::m.106692	XP_014354502	LOC102367281	132.0
TRINITY_DN40956_c0_g1::TRINITY_DN40956_c0_g1_i1::g.4611::m.4611	XP_015214372	SCN3A	30.4
TRINITY_DN102003_c0_g1::TRINITY_DN102003_c0_g1_i1::g.103096::m.103096	XP_019344364	GRIN2D	199.0
TRINITY_DN90171_c0_g1::TRINITY_DN90171_c0_g1_i2::g.52451::m.52451	XP_006271398	CBFA2T2	804.0
TRINITY_DN27410_c0_g1::TRINITY_DN27410_c0_g1_i1::g.2986::m.2986	XP_015204204	PTPRU	29.3
TRINITY_DN131591_c0_g1::TRINITY_DN131591_c0_g1_i1::g.105263::m.105263	XP_014351211	XRRA1	102.0
TRINITY_DN92231_c1_g1::TRINITY_DN92231_c1_g1_i18::g.64553::m.64553	XP_015141916	MICAL2	1394.0
TRINITY_DN92533_c0_g1::TRINITY_DN92533_c0_g1_i9::g.66299::m.66299	NP_001122089	REPS1	850.0
TRINITY_DN157350_c0_g1::TRINITY_DN157350_c0_g1_i1::g.107370::m.107370	NP_001244025	PAX1	179.0
TRINITY_DN90116_c0_g1::TRINITY_DN90116_c0_g1_i1::g.52198::m.52198	XP_015149882	MPRIP	407.0
TRINITY_DN85764_c0_g1::TRINITY_DN85764_c0_g1_i27::g.34986::m.34986	XP_019341637	CSDE1	1315.0
TRINITY_DN86293_c0_g1::TRINITY_DN86293_c0_g1_i1::g.36802::m.36802	XP_006007520	RPRML	155.0
TRINITY_DN35055_c0_g1::TRINITY_DN35055_c0_g1_i1::g.3793::m.3793	XP_015194381	LOC102697719	29.3
TRINITY_DN90558_c0_g1::TRINITY_DN90558_c0_g1_i1::g.54684::m.54684	XP_006004907	WASL	135.0
TRINITY_DN87920_c0_g1::TRINITY_DN87920_c0_g1_i1::g.42519::m.42519	XP_015204418	MAP7	31.2
TRINITY_DN96562_c11_g1::TRINITY_DN96562_c11_g1_i1::g.101296::m.101296	XP_014341582	TMEM201	563.0
TRINITY_DN93052_c0_g1::TRINITY_DN93052_c0_g1_i2::g.70373::m.70373	XP_019334451	LOC102559949	941.0
TRINITY_DN94274_c5_g1::TRINITY_DN94274_c5_g1_i2::g.79696::m.79696	XP_015195019	TRAPPC8	28.1
TRINITY_DN93958_c0_g1::TRINITY_DN93958_c0_g1_i2::g.76612::m.76612	XP_015217670	AGTPBP1	27.7
TRINITY_DN89200_c0_g1::TRINITY_DN89200_c0_g1_i3::g.47839::m.47839	XP_006010221	TMEM109	57.4
TRINITY_DN83307_c0_g1::TRINITY_DN83307_c0_g1_i1::g.28447::m.28447	XP_006635757	STMN2	29.3
TRINITY_DN90197_c0_g1::TRINITY_DN90197_c0_g1_i2::g.52510::m.52510	XP_006264375	4933434E20RIK	360.0
TRINITY_DN95524_c7_g2::TRINITY_DN95524_c7_g2_i15::g.90690::m.90690	XP_015197025	SESN3	29.6
TRINITY_DN144111_c0_g1::TRINITY_DN144111_c0_g1_i1::g.106244::m.106244	XP_025006378	RYR3	308.0
TRINITY_DN66462_c0_g1::TRINITY_DN66462_c0_g1_i1::g.11321::m.11321	XP_014342370	NME7	462.0
TRINITY_DN74036_c0_g1::TRINITY_DN74036_c0_g1_i1::g.15781::m.15781	XP_006005942	DNAJB9	291.0
TRINITY_DN91410_c1_g1::TRINITY_DN91410_c1_g1_i1::g.59525::m.59525	XP_015206876	CHM	33.1
TRINITY_DN93460_c0_g1::TRINITY_DN93460_c0_g1_i2::g.73226::m.73226	NP_065997	DENND1A	373.0
TRINITY_DN68256_c0_g1::TRINITY_DN68256_c0_g1_i2::g.12113::m.12113	XP_014351995	FAM214A	503.0
TRINITY_DN90066_c1_g2::TRINITY_DN90066_c1_g2_i1::g.51877::m.51877	XP_014352359	PIGX	190.0
TRINITY_DN84239_c0_g1::TRINITY_DN84239_c0_g1_i1::g.30489::m.30489	XP_006014220	TEKT1	439.0
TRINITY_DN84643_c0_g1::TRINITY_DN84643_c0_g1_i2::g.31493::m.31493	XP_014347662	PPFIA4	1656.0
TRINITY_DN91892_c0_g1::TRINITY_DN91892_c0_g1_i1::g.62201::m.62201	XP_014345820	LOC102354605	557.0
TRINITY_DN90401_c0_g1::TRINITY_DN90401_c0_g1_i11::g.53667::m.53667	XP_014348368	LOC102348842	177.0
TRINITY_DN94785_c0_g1::TRINITY_DN94785_c0_g1_i7::g.83657::m.83657	XP_014353384	CALU	539.0
TRINITY_DN95942_c0_g1::TRINITY_DN95942_c0_g1_i11::g.94892::m.94892	XP_014349159	CNOT1	4275.0
TRINITY_DN13859_c0_g1::TRINITY_DN13859_c0_g1_i1::g.1577::m.1577	XP_015203893	TEKT2	28.5
TRINITY_DN77358_c0_g1::TRINITY_DN77358_c0_g1_i2::g.18719::m.18719	XP_005989627	COMMD1	263.0
TRINITY_DN87664_c0_g1::TRINITY_DN87664_c0_g1_i15::g.41557::m.41557	XP_019335166	EYA4	1103.0
TRINITY_DN152850_c0_g1::TRINITY_DN152850_c0_g1_i1::g.106893::m.106893	XP_014349117	FOXN4	452.0
TRINITY_DN95669_c0_g1::TRINITY_DN95669_c0_g1_i2::g.91912::m.91912	XP_015151753	PHF20	898.0
TRINITY_DN96221_c9_g1::TRINITY_DN96221_c9_g1_i1::g.97899::m.97899	XP_015203151	LOC107077405	30.0
TRINITY_DN88904_c0_g1::TRINITY_DN88904_c0_g1_i1::g.46533::m.46533	XP_015199870	FGFR3	29.3
TRINITY_DN89242_c0_g1::TRINITY_DN89242_c0_g1_i1::g.47875::m.47875	XP_006002069	EHF	347.0
TRINITY_DN91027_c3_g1::TRINITY_DN91027_c3_g1_i1::g.57359::m.57359	XP_006008345	KCNG3	739.0
TRINITY_DN90984_c0_g2::TRINITY_DN90984_c0_g2_i12::g.56770::m.56770	XP_005995934	SULF1	1409.0
TRINITY_DN87498_c0_g1::TRINITY_DN87498_c0_g1_i2::g.40766::m.40766	XP_019338008	ENTPD4	766.0
TRINITY_DN95572_c9_g1::TRINITY_DN95572_c9_g1_i1::g.90909::m.90909	XP_015215701	ARSK	28.1
TRINITY_DN72265_c0_g1::TRINITY_DN72265_c0_g1_i1::g.14507::m.14507	XP_014350576	LOC102363431	201.0
TRINITY_DN78780_c0_g1::TRINITY_DN78780_c0_g1_i4::g.20502::m.20502	XP_004947052	PTPRT	1276.0
TRINITY_DN93587_c0_g1::TRINITY_DN93587_c0_g1_i1::g.74207::m.74207	XP_015192959	APLP2	27.7
TRINITY_DN95124_c1_g1::TRINITY_DN95124_c1_g1_i3::g.86808::m.86808	XP_007909684	LOC103190635	32.0
TRINITY_DN86561_c1_g1::TRINITY_DN86561_c1_g1_i4::g.37773::m.37773	XP_019331807	ATN1	134.0
TRINITY_DN90257_c1_g1::TRINITY_DN90257_c1_g1_i1::g.52560::m.52560	XP_015134229	ARID3B	459.0
TRINITY_DN83580_c0_g1::TRINITY_DN83580_c0_g1_i2::g.28993::m.28993	XP_019337404	MAP2K4	701.0
TRINITY_DN93760_c0_g1::TRINITY_DN93760_c0_g1_i1::g.75589::m.75589	XP_015216515	AP1S3	28.1
TRINITY_DN68066_c0_g1::TRINITY_DN68066_c0_g1_i1::g.11911::m.11911	XP_005998925	IAPP	121.0
TRINITY_DN81920_c0_g1::TRINITY_DN81920_c0_g1_i3::g.25627::m.25627	XP_006003495	GEM	432.0
TRINITY_DN88136_c5_g1::TRINITY_DN88136_c5_g1_i4::g.43452::m.43452	NP_001335210	ZNF112	141.0
TRINITY_DN58609_c0_g1::TRINITY_DN58609_c0_g1_i1::g.8088::m.8088	XP_006007825	CYHR1	408.0
TRINITY_DN84609_c0_g1::TRINITY_DN84609_c0_g1_i8::g.31569::m.31569	XP_006259348	CDK11B	268.0
TRINITY_DN91674_c0_g1::TRINITY_DN91674_c0_g1_i4::g.61154::m.61154	XP_006503479	SSBP3	490.0
TRINITY_DN90100_c0_g1::TRINITY_DN90100_c0_g1_i5::g.52084::m.52084	XP_019338204	GMCL1	736.0
TRINITY_DN86697_c0_g1::TRINITY_DN86697_c0_g1_i1::g.38116::m.38116	XP_005988573	COL8A2	319.0
TRINITY_DN85059_c0_g1::TRINITY_DN85059_c0_g1_i2::g.32413::m.32413	XP_015201263	CCM2	30.4
TRINITY_DN90479_c1_g1::TRINITY_DN90479_c1_g1_i4::g.54271::m.54271	XP_015152496	SPEN	874.0
TRINITY_DN40113_c0_g1::TRINITY_DN40113_c0_g1_i3::g.4424::m.4424	XP_005988756	CLDN19	297.0
TRINITY_DN57667_c0_g1::TRINITY_DN57667_c0_g1_i1::g.7842::m.7842	XP_011541042	POU2F3	405.0
TRINITY_DN92258_c0_g1::TRINITY_DN92258_c0_g1_i1::g.64418::m.64418	XP_006003720	ZSWIM4	1707.0
TRINITY_DN94640_c0_g1::TRINITY_DN94640_c0_g1_i1::g.82429::m.82429	XP_015135200	TOR2A	235.0
TRINITY_DN83587_c0_g1::TRINITY_DN83587_c0_g1_i2::g.29154::m.29154	XP_015139802	WTAP	392.0
TRINITY_DN92532_c0_g1::TRINITY_DN92532_c0_g1_i6::g.66739::m.66739	XP_005986222	TSFM	363.0
TRINITY_DN85837_c0_g1::TRINITY_DN85837_c0_g1_i2::g.35081::m.35081	XP_005994957	SPON2	474.0
TRINITY_DN160044_c0_g1::TRINITY_DN160044_c0_g1_i1::g.107536::m.107536	XP_014352349	LOC106706246	70.9
TRINITY_DN96361_c2_g2::TRINITY_DN96361_c2_g2_i1::g.99398::m.99398	XP_006503827	LYAR	322.0
TRINITY_DN95798_c0_g1::TRINITY_DN95798_c0_g1_i2::g.93089::m.93089	XP_006637586	LOC102690832	26.9
TRINITY_DN65771_c0_g1::TRINITY_DN65771_c0_g1_i1::g.10902::m.10902	XP_006002823	FOXO1	591.0
TRINITY_DN89885_c0_g1::TRINITY_DN89885_c0_g1_i4::g.50887::m.50887	XP_005256176	SLC12A3	199.0
TRINITY_DN90560_c0_g2::TRINITY_DN90560_c0_g2_i5::g.54632::m.54632	XP_014348518	RFX3	1128.0
TRINITY_DN62914_c0_g1::TRINITY_DN62914_c0_g1_i1::g.9813::m.9813	XP_014346370	NACC2	822.0
TRINITY_DN648_c0_g1::TRINITY_DN648_c0_g1_i1::g.66::m.66	XP_006633921	RMC1	26.6
TRINITY_DN80467_c0_g1::TRINITY_DN80467_c0_g1_i1::g.22973::m.22973	XP_005997793	PRPF38B	299.0
TRINITY_DN84188_c0_g1::TRINITY_DN84188_c0_g1_i2::g.30301::m.30301	NP_776093	NEMP1	207.0
TRINITY_DN90275_c6_g1::TRINITY_DN90275_c6_g1_i4::g.53028::m.53028	NP_080809	RPS13	301.0
TRINITY_DN82867_c0_g1::TRINITY_DN82867_c0_g1_i1::g.27505::m.27505	XP_005992981	OVOL2	345.0
TRINITY_DN70218_c0_g1::TRINITY_DN70218_c0_g1_i5::g.12897::m.12897	XP_005994255	PHF13	150.0
TRINITY_DN78803_c0_g1::TRINITY_DN78803_c0_g1_i6::g.20541::m.20541	XP_005999825	FGF5	162.0
TRINITY_DN130912_c0_g1::TRINITY_DN130912_c0_g1_i1::g.105183::m.105183	XP_006628103	THAP12	30.8
TRINITY_DN93377_c1_g1::TRINITY_DN93377_c1_g1_i2::g.72357::m.72357	XP_019332471	PPFIA1	1890.0
TRINITY_DN93516_c0_g1::TRINITY_DN93516_c0_g1_i15::g.73732::m.73732	XP_005992678	PCNX2	712.0
TRINITY_DN30669_c0_g1::TRINITY_DN30669_c0_g1_i1::g.3335::m.3335	XP_015214387	PLA2R1	27.3
TRINITY_DN56454_c0_g1::TRINITY_DN56454_c0_g1_i1::g.7562::m.7562	XP_005987295	LOC102355794	260.0
TRINITY_DN95267_c0_g1::TRINITY_DN95267_c0_g1_i2::g.87981::m.87981	XP_006635230	CEP131	31.6
TRINITY_DN92669_c0_g1::TRINITY_DN92669_c0_g1_i3::g.67465::m.67465	XP_015202668	STAB1	30.8
TRINITY_DN94461_c16_g1::TRINITY_DN94461_c16_g1_i1::g.81344::m.81344	XP_006275121	PKP3	592.0
TRINITY_DN95573_c4_g1::TRINITY_DN95573_c4_g1_i7::g.90882::m.90882	XP_015217628	MYO1D	32.7
TRINITY_DN95627_c10_g1::TRINITY_DN95627_c10_g1_i6::g.91492::m.91492	XP_014351248	LOC106705780	54.7
TRINITY_DN92583_c0_g1::TRINITY_DN92583_c0_g1_i6::g.66880::m.66880	XP_006011388	LOC102348975	111.0
TRINITY_DN79512_c0_g1::TRINITY_DN79512_c0_g1_i1::g.21411::m.21411	NP_001258079	VPS16	1249.0
TRINITY_DN86030_c0_g1::TRINITY_DN86030_c0_g1_i3::g.35904::m.35904	XP_006013436	AGER	119.0
TRINITY_DN73594_c1_g1::TRINITY_DN73594_c1_g1_i1::g.15365::m.15365	XP_015204129	BCLAF1	27.7
TRINITY_DN92765_c3_g4::TRINITY_DN92765_c3_g4_i2::g.68206::m.68206	XP_006272651	CFAP45	201.0
TRINITY_DN93864_c1_g1::TRINITY_DN93864_c1_g1_i6::g.76356::m.76356	XP_006012619	RTKN	148.0
TRINITY_DN59396_c0_g1::TRINITY_DN59396_c0_g1_i1::g.8278::m.8278	XP_015208715	LOC102691526	28.9
TRINITY_DN95012_c0_g2::TRINITY_DN95012_c0_g2_i14::g.85719::m.85719	XP_006501840	MBNL1	693.0
TRINITY_DN89890_c0_g1::TRINITY_DN89890_c0_g1_i1::g.50894::m.50894	XP_015210727	COL24A1	29.6
TRINITY_DN84008_c1_g2::TRINITY_DN84008_c1_g2_i1::g.30010::m.30010	XP_006007125	NPY5R	561.0
TRINITY_DN93261_c3_g1::TRINITY_DN93261_c3_g1_i3::g.71970::m.71970	XP_014353556	TAOK2	1595.0
TRINITY_DN94800_c0_g1::TRINITY_DN94800_c0_g1_i4::g.83749::m.83749	XP_014350689	LOC102367617	395.0
TRINITY_DN133592_c0_g1::TRINITY_DN133592_c0_g1_i1::g.105458::m.105458	XP_015222582	DNM1	30.4
TRINITY_DN59872_c0_g1::TRINITY_DN59872_c0_g1_i2::g.8412::m.8412	XP_015195438	ZBTB8B	28.1
TRINITY_DN86336_c0_g1::TRINITY_DN86336_c0_g1_i1::g.36978::m.36978	XP_015208823	LOC107078102	27.3
TRINITY_DN72322_c0_g1::TRINITY_DN72322_c0_g1_i2::g.14566::m.14566	XP_005996944	CCDC51	439.0
TRINITY_DN95770_c1_g1::TRINITY_DN95770_c1_g1_i2::g.92861::m.92861	XP_014344739	MARCO	597.0
TRINITY_DN92208_c0_g1::TRINITY_DN92208_c0_g1_i6::g.64345::m.64345	XP_014348385	TARS2	792.0
TRINITY_DN71843_c0_g1::TRINITY_DN71843_c0_g1_i3::g.14091::m.14091	XP_005987856	DLL3	124.0
TRINITY_DN93248_c0_g1::TRINITY_DN93248_c0_g1_i1::g.71392::m.71392	XP_006013143	PHYH	55.1
TRINITY_DN95448_c0_g1::TRINITY_DN95448_c0_g1_i1::g.89133::m.89133	XP_015194708	LOC102688489	28.9
TRINITY_DN82621_c0_g1::TRINITY_DN82621_c0_g1_i1::g.26945::m.26945	XP_015192173	LOC102686501	27.3
TRINITY_DN85068_c1_g1::TRINITY_DN85068_c1_g1_i1::g.32646::m.32646	XP_014348523	FAM110B	545.0
TRINITY_DN90014_c0_g1::TRINITY_DN90014_c0_g1_i2::g.51499::m.51499	XP_015196467	PRKD2	28.9
TRINITY_DN93528_c1_g1::TRINITY_DN93528_c1_g1_i2::g.73769::m.73769	XP_005986395	ARHGAP9	674.0
TRINITY_DN88424_c0_g1::TRINITY_DN88424_c0_g1_i3::g.44427::m.44427	XP_005992013	TCF3	817.0
TRINITY_DN94057_c0_g1::TRINITY_DN94057_c0_g1_i2::g.77669::m.77669	XP_005986193	CSAD	455.0
TRINITY_DN90128_c1_g1::TRINITY_DN90128_c1_g1_i8::g.52195::m.52195	XP_015223204	WSB1	27.3
TRINITY_DN86461_c0_g1::TRINITY_DN86461_c0_g1_i3::g.37287::m.37287	XP_015151998	RIPOR3	764.0
TRINITY_DN86517_c0_g1::TRINITY_DN86517_c0_g1_i3::g.37671::m.37671	XP_015218091	LYST	30.8
TRINITY_DN95105_c5_g1::TRINITY_DN95105_c5_g1_i18::g.86526::m.86526	XP_015215932	SMYD1	28.5
TRINITY_DN54101_c0_g1::TRINITY_DN54101_c0_g1_i1::g.6878::m.6878	XP_006627260	NOP14	27.7
TRINITY_DN75988_c0_g1::TRINITY_DN75988_c0_g1_i4::g.16992::m.16992	XP_006269341	TSEN54	470.0
TRINITY_DN88726_c0_g1::TRINITY_DN88726_c0_g1_i3::g.45789::m.45789	XP_006012627	PRKRA	209.0
TRINITY_DN95641_c4_g1::TRINITY_DN95641_c4_g1_i2::g.91623::m.91623	XP_014340434	TMPRSS9	277.0
TRINITY_DN61056_c0_g1::TRINITY_DN61056_c0_g1_i1::g.8994::m.8994	XP_007897585	PTPN18	27.3
TRINITY_DN95410_c0_g1::TRINITY_DN95410_c0_g1_i2::g.89257::m.89257	XP_014344645	HMCN1	8352.0
TRINITY_DN20136_c0_g1::TRINITY_DN20136_c0_g1_i2::g.2105::m.2105	XP_015220967	INSR	31.2
TRINITY_DN85870_c0_g1::TRINITY_DN85870_c0_g1_i1::g.35368::m.35368	XP_015151881	KIF3B	1229.0
TRINITY_DN58499_c0_g1::TRINITY_DN58499_c0_g1_i1::g.8039::m.8039	NP_998723	DNAJC27	493.0
TRINITY_DN94115_c0_g1::TRINITY_DN94115_c0_g1_i10::g.78427::m.78427	NP_034404	GPD2	944.0
TRINITY_DN91941_c0_g1::TRINITY_DN91941_c0_g1_i4::g.62339::m.62339	XP_006014053	PJA2	500.0
TRINITY_DN90538_c0_g1::TRINITY_DN90538_c0_g1_i5::g.54578::m.54578	XP_019355873	ASXL1	436.0
TRINITY_DN80199_c0_g1::TRINITY_DN80199_c0_g1_i2::g.22352::m.22352	XP_005992280	SLC25A39	430.0
TRINITY_DN84557_c0_g1::TRINITY_DN84557_c0_g1_i4::g.31419::m.31419	XP_418441	WASHC5	2086.0
TRINITY_DN73392_c0_g1::TRINITY_DN73392_c0_g1_i1::g.15258::m.15258	XP_015137485	HACD1	156.0
TRINITY_DN81625_c0_g1::TRINITY_DN81625_c0_g1_i1::g.25142::m.25142	NP_001026620	BRIX1	435.0
TRINITY_DN93168_c3_g1::TRINITY_DN93168_c3_g1_i3::g.71165::m.71165	XP_016883839	MX1	631.0
TRINITY_DN93201_c0_g1::TRINITY_DN93201_c0_g1_i4::g.71396::m.71396	XP_014340722	FAM184B	541.0
TRINITY_DN94398_c0_g4::TRINITY_DN94398_c0_g4_i3::g.80571::m.80571	XP_014339417	GPR137	545.0
TRINITY_DN89509_c0_g1::TRINITY_DN89509_c0_g1_i11::g.49176::m.49176	NP_060392	PRPF39	616.0
TRINITY_DN85010_c0_g1::TRINITY_DN85010_c0_g1_i4::g.32445::m.32445	XP_005997179	SPSB4	528.0
TRINITY_DN91264_c0_g1::TRINITY_DN91264_c0_g1_i20::g.58731::m.58731	XP_019339914	COL13A1	396.0
TRINITY_DN82820_c0_g1::TRINITY_DN82820_c0_g1_i3::g.27435::m.27435	XP_015197329	URB1	28.5
TRINITY_DN90227_c0_g1::TRINITY_DN90227_c0_g1_i3::g.52705::m.52705	NP_694999	MAMDC2	753.0
TRINITY_DN90756_c0_g1::TRINITY_DN90756_c0_g1_i2::g.55825::m.55825	XP_007906838	IQGAP1	27.7
TRINITY_DN93043_c0_g1::TRINITY_DN93043_c0_g1_i2::g.69942::m.69942	XP_014342939	LOC102366268	776.0
TRINITY_DN95909_c0_g1::TRINITY_DN95909_c0_g1_i1::g.94242::m.94242	XP_006003282	XIRP1	425.0
TRINITY_DN96282_c0_g1::TRINITY_DN96282_c0_g1_i15::g.98522::m.98522	XP_015204510	LOC107077586	26.9
TRINITY_DN80457_c0_g1::TRINITY_DN80457_c0_g1_i2::g.22925::m.22925	XP_005994806	LOC102362489	62.0
TRINITY_DN65908_c0_g1::TRINITY_DN65908_c0_g1_i1::g.10991::m.10991	XP_015213593	CARMIL1	30.0
TRINITY_DN89980_c0_g1::TRINITY_DN89980_c0_g1_i4::g.51348::m.51348	XP_005994591	HPDL	496.0
TRINITY_DN50310_c0_g1::TRINITY_DN50310_c0_g1_i1::g.6267::m.6267	XP_014343536	LOC102356667	189.0
TRINITY_DN61300_c0_g1::TRINITY_DN61300_c0_g1_i1::g.9138::m.9138	XP_014350923	COMMD7	178.0
TRINITY_DN160251_c0_g1::TRINITY_DN160251_c0_g1_i1::g.107543::m.107543	XP_015223096	CUX1	32.0
TRINITY_DN45257_c0_g1::TRINITY_DN45257_c0_g1_i1::g.5097::m.5097	XP_006005612	SLC24A3	589.0
TRINITY_DN93516_c0_g1::TRINITY_DN93516_c0_g1_i21::g.73746::m.73746	XP_005992678	PCNX2	1122.0
TRINITY_DN83707_c0_g1::TRINITY_DN83707_c0_g1_i4::g.29405::m.29405	XP_014343003	BIVM	451.0
TRINITY_DN96627_c0_g1::TRINITY_DN96627_c0_g1_i1::g.101860::m.101860	XP_014353798	LOC106706836	144.0
TRINITY_DN16685_c0_g1::TRINITY_DN16685_c0_g1_i1::g.1821::m.1821	N/A	N/A	N/A
TRINITY_DN85687_c0_g1::TRINITY_DN85687_c0_g1_i1::g.34567::m.34567	XP_413749	CIB2	259.0
TRINITY_DN87094_c0_g1::TRINITY_DN87094_c0_g1_i3::g.39510::m.39510	XP_005989132	RAC3	316.0
TRINITY_DN80573_c0_g1::TRINITY_DN80573_c0_g1_i1::g.23242::m.23242	XP_006003594	SP3	759.0
TRINITY_DN153042_c0_g1::TRINITY_DN153042_c0_g1_i1::g.106931::m.106931	XP_005995520	APOBEC2	247.0
TRINITY_DN87622_c0_g1::TRINITY_DN87622_c0_g1_i4::g.41191::m.41191	XP_019341808	BRD4	142.0
TRINITY_DN95957_c1_g1::TRINITY_DN95957_c1_g1_i5::g.94785::m.94785	XP_019354161	N/A	2286.0
TRINITY_DN95864_c1_g3::TRINITY_DN95864_c1_g3_i1::g.93804::m.93804	XP_015223133	RAD51D	26.9
TRINITY_DN70927_c0_g1::TRINITY_DN70927_c0_g1_i2::g.13289::m.13289	XP_005998539	CACNG3	116.0
TRINITY_DN82784_c0_g1::TRINITY_DN82784_c0_g1_i2::g.27342::m.27342	N/A	N/A	N/A
TRINITY_DN89633_c0_g1::TRINITY_DN89633_c0_g1_i2::g.49809::m.49809	XP_015131349	MBOAT1	662.0
TRINITY_DN92466_c0_g1::TRINITY_DN92466_c0_g1_i10::g.66055::m.66055	XP_015193963	CALCB	30.0
TRINITY_DN91058_c0_g1::TRINITY_DN91058_c0_g1_i1::g.57393::m.57393	XP_006540056	AXL	404.0
TRINITY_DN89438_c0_g1::TRINITY_DN89438_c0_g1_i7::g.48731::m.48731	XP_006265385	SMARCE1	525.0
TRINITY_DN81437_c0_g1::TRINITY_DN81437_c0_g1_i3::g.24639::m.24639	XP_014457922	TUB	498.0
TRINITY_DN14538_c0_g1::TRINITY_DN14538_c0_g1_i1::g.1638::m.1638	XP_015215785	LOC102683465	32.0
TRINITY_DN66584_c0_g1::TRINITY_DN66584_c0_g1_i1::g.11390::m.11390	XP_015199400	4932438A13RIK	28.5
TRINITY_DN83092_c0_g1::TRINITY_DN83092_c0_g1_i2::g.28014::m.28014	XP_006269386	TAF5L	464.0
TRINITY_DN56776_c0_g1::TRINITY_DN56776_c0_g1_i2::g.7640::m.7640	XP_019336262	OBSCN	167.0
TRINITY_DN91083_c0_g1::TRINITY_DN91083_c0_g1_i2::g.57449::m.57449	XP_014350072	DDO	192.0
TRINITY_DN95530_c1_g1::TRINITY_DN95530_c1_g1_i27::g.90288::m.90288	XP_015211579	LOC102685258	30.4
TRINITY_DN96744_c171_g1::TRINITY_DN96744_c171_g1_i6::g.102565::m.102565	XP_014350362	PIBF1	47.4
TRINITY_DN48840_c0_g1::TRINITY_DN48840_c0_g1_i1::g.5729::m.5729	XP_005992397	UIMC1	189.0
TRINITY_DN14848_c0_g1::TRINITY_DN14848_c0_g1_i1::g.1655::m.1655	XP_015193360	MAST4	28.9
TRINITY_DN75526_c0_g2::TRINITY_DN75526_c0_g2_i3::g.16734::m.16734	XP_005990906	GNA12	630.0
TRINITY_DN86352_c0_g1::TRINITY_DN86352_c0_g1_i2::g.36990::m.36990	XP_005988630	MIS12	205.0
TRINITY_DN95575_c9_g1::TRINITY_DN95575_c9_g1_i2::g.91011::m.91011	XP_006006191	IFI30	192.0
TRINITY_DN73191_c0_g1::TRINITY_DN73191_c0_g1_i1::g.15084::m.15084	XP_014350925	MARCH10	194.0
TRINITY_DN68910_c0_g1::TRINITY_DN68910_c0_g1_i4::g.12532::m.12532	XP_025011399	KDM2B	864.0
TRINITY_DN85180_c0_g1::TRINITY_DN85180_c0_g1_i5::g.32885::m.32885	XP_006264445	DNAJB6	296.0
TRINITY_DN51138_c0_g1::TRINITY_DN51138_c0_g1_i1::g.6359::m.6359	XP_015220172	CBFA2T2	31.2
TRINITY_DN93425_c0_g2::TRINITY_DN93425_c0_g2_i1::g.73031::m.73031	XP_015197353	FRY	28.5
TRINITY_DN81146_c3_g1::TRINITY_DN81146_c3_g1_i2::g.24283::m.24283	XP_015206220	PLEKHG3	30.4
TRINITY_DN86098_c0_g1::TRINITY_DN86098_c0_g1_i1::g.36098::m.36098	XP_005993388	MRPL4	463.0
TRINITY_DN86584_c0_g1::TRINITY_DN86584_c0_g1_i4::g.37799::m.37799	XP_006264178	ESRRG	899.0
TRINITY_DN89361_c0_g1::TRINITY_DN89361_c0_g1_i1::g.48315::m.48315	N/A	N/A	N/A
TRINITY_DN92208_c0_g1::TRINITY_DN92208_c0_g1_i1::g.64337::m.64337	XP_014348385	TARS2	881.0
TRINITY_DN96582_c10_g1::TRINITY_DN96582_c10_g1_i16::g.101568::m.101568	XP_014350814	KHDC4	77.0
TRINITY_DN20563_c0_g1::TRINITY_DN20563_c0_g1_i2::g.2182::m.2182	XP_005998025	WDSUB1	603.0
TRINITY_DN80470_c0_g1::TRINITY_DN80470_c0_g1_i1::g.22971::m.22971	XP_006003716	RPLP1	132.0
TRINITY_DN89862_c8_g1::TRINITY_DN89862_c8_g1_i2::g.51008::m.51008	XP_006637441	LOC102696786	27.7
TRINITY_DN96484_c3_g2::TRINITY_DN96484_c3_g2_i11::g.100575::m.100575	XP_005988246	CADM1	500.0
TRINITY_DN91966_c0_g1::TRINITY_DN91966_c0_g1_i1::g.62624::m.62624	XP_007890479	KIF16B	26.9
TRINITY_DN86761_c0_g2::TRINITY_DN86761_c0_g2_i2::g.38373::m.38373	N/A	N/A	N/A
TRINITY_DN92836_c0_g1::TRINITY_DN92836_c0_g1_i1::g.68382::m.68382	XP_019345474	DOT1L	1807.0
TRINITY_DN85266_c0_g1::TRINITY_DN85266_c0_g1_i1::g.33098::m.33098	XP_005989702	STARD5	133.0
TRINITY_DN94808_c7_g3::TRINITY_DN94808_c7_g3_i3::g.83999::m.83999	XP_413870	DET1	1039.0
TRINITY_DN95845_c3_g5::TRINITY_DN95845_c3_g5_i8::g.93142::m.93142	XP_015208916	RTTN	28.5
TRINITY_DN60891_c0_g1::TRINITY_DN60891_c0_g1_i1::g.8940::m.8940	XP_015195534	LOC102688216	30.4
TRINITY_DN76821_c0_g1::TRINITY_DN76821_c0_g1_i1::g.18018::m.18018	XP_015212067	SDK2	31.2
TRINITY_DN162223_c0_g1::TRINITY_DN162223_c0_g1_i1::g.107622::m.107622	XP_006627173	ST8SIA5	30.8
TRINITY_DN85568_c0_g1::TRINITY_DN85568_c0_g1_i6::g.33884::m.33884	XP_005994588	CTBP2	842.0
TRINITY_DN87908_c0_g1::TRINITY_DN87908_c0_g1_i3::g.42492::m.42492	XP_015212508	APOB	27.3
TRINITY_DN92158_c8_g1::TRINITY_DN92158_c8_g1_i6::g.64071::m.64071	XP_014345519	NOP56	180.0
TRINITY_DN91995_c0_g1::TRINITY_DN91995_c0_g1_i15::g.62799::m.62799	XP_014343410	GBF1	3006.0
TRINITY_DN94161_c1_g1::TRINITY_DN94161_c1_g1_i1::g.78889::m.78889	XP_005998841	MAP1B	1113.0
TRINITY_DN65861_c0_g1::TRINITY_DN65861_c0_g1_i1::g.10946::m.10946	XP_006259173	UBALD1	241.0
TRINITY_DN123249_c0_g1::TRINITY_DN123249_c0_g1_i1::g.104733::m.104733	XP_014354293	LOC102360626	63.5
TRINITY_DN45750_c0_g1::TRINITY_DN45750_c0_g1_i1::g.5147::m.5147	XP_015214349	LOC102692461	53.9
TRINITY_DN91464_c0_g1::TRINITY_DN91464_c0_g1_i3::g.59773::m.59773	XP_014459475	ZFP654	394.0
TRINITY_DN79376_c0_g1::TRINITY_DN79376_c0_g1_i4::g.21221::m.21221	XP_005986572	TMEM260	337.0
TRINITY_DN91387_c0_g1::TRINITY_DN91387_c0_g1_i5::g.58871::m.58871	XP_025011184	ARVCF	1487.0
TRINITY_DN91387_c0_g1::TRINITY_DN91387_c0_g1_i8::g.58876::m.58876	XP_025011184	ARVCF	1365.0
TRINITY_DN87979_c0_g1::TRINITY_DN87979_c0_g1_i1::g.42732::m.42732	XP_006007705	LRCH1	870.0
TRINITY_DN81430_c0_g1::TRINITY_DN81430_c0_g1_i2::g.24798::m.24798	XP_014347695	NEK8	61.6
TRINITY_DN32092_c0_g1::TRINITY_DN32092_c0_g1_i1::g.3509::m.3509	XP_006007202	MORN5	281.0
TRINITY_DN95498_c12_g2::TRINITY_DN95498_c12_g2_i2::g.90083::m.90083	XP_014345358	LOC102345848	489.0
TRINITY_DN71135_c0_g1::TRINITY_DN71135_c0_g1_i1::g.13453::m.13453	XP_019353558	FAM171A1	1024.0
TRINITY_DN96292_c0_g2::TRINITY_DN96292_c0_g2_i6::g.98677::m.98677	XP_025002825	HIST2H2AA1	230.0
TRINITY_DN61388_c0_g1::TRINITY_DN61388_c0_g1_i1::g.9190::m.9190	XP_422489	LRRC42	388.0
TRINITY_DN83252_c0_g1::TRINITY_DN83252_c0_g1_i4::g.28350::m.28350	XP_006003397	XRCC3	495.0
TRINITY_DN84093_c0_g1::TRINITY_DN84093_c0_g1_i1::g.30150::m.30150	NP_542123	TM9SF2	1095.0
TRINITY_DN86036_c0_g1::TRINITY_DN86036_c0_g1_i3::g.35768::m.35768	XP_014340998	AGBL5	1028.0
TRINITY_DN93970_c0_g1::TRINITY_DN93970_c0_g1_i2::g.77215::m.77215	XP_015218793	FAM161A	27.7
TRINITY_DN82054_c1_g1::TRINITY_DN82054_c1_g1_i6::g.25842::m.25842	XP_015216886	EIF4G1	33.5
TRINITY_DN92891_c0_g1::TRINITY_DN92891_c0_g1_i13::g.69047::m.69047	XP_019334004	TCF7	516.0
TRINITY_DN95252_c4_g2::TRINITY_DN95252_c4_g2_i1::g.88159::m.88159	XP_015214365	TTN	28.1
TRINITY_DN76069_c0_g1::TRINITY_DN76069_c0_g1_i2::g.17159::m.17159	XP_006523091	CADM2	610.0
TRINITY_DN74655_c0_g1::TRINITY_DN74655_c0_g1_i2::g.16105::m.16105	XP_015138159	TOX	692.0
TRINITY_DN93979_c1_g1::TRINITY_DN93979_c1_g1_i7::g.77345::m.77345	XP_011239664	ABCG2	286.0
TRINITY_DN85483_c0_g1::TRINITY_DN85483_c0_g1_i6::g.33548::m.33548	XP_006521846	EIF4A2	391.0
TRINITY_DN91513_c0_g1::TRINITY_DN91513_c0_g1_i4::g.60028::m.60028	XP_015199552	LOC107076982	26.9
TRINITY_DN91961_c0_g1::TRINITY_DN91961_c0_g1_i2::g.62565::m.62565	XP_015144602	ERBB4	2191.0
TRINITY_DN93186_c0_g1::TRINITY_DN93186_c0_g1_i2::g.71174::m.71174	XP_014339748	SKINT2	108.0
TRINITY_DN85076_c0_g1::TRINITY_DN85076_c0_g1_i2::g.32675::m.32675	XP_014353961	RRP8	257.0
TRINITY_DN93226_c0_g2::TRINITY_DN93226_c0_g2_i2::g.71743::m.71743	XP_005271953	CSNK1G3	775.0
TRINITY_DN94767_c0_g1::TRINITY_DN94767_c0_g1_i4::g.83431::m.83431	XP_014449693	ZDBF2	261.0
TRINITY_DN92077_c0_g1::TRINITY_DN92077_c0_g1_i3::g.63315::m.63315	XP_014344817	ISPD	205.0
TRINITY_DN92345_c2_g1::TRINITY_DN92345_c2_g1_i4::g.65182::m.65182	XP_005992607	H1FX	123.0
TRINITY_DN95982_c0_g1::TRINITY_DN95982_c0_g1_i1::g.94655::m.94655	XP_015201236	SLC25A51	28.5
TRINITY_DN94048_c0_g1::TRINITY_DN94048_c0_g1_i6::g.77716::m.77716	XP_014344025	CCNL2	294.0
TRINITY_DN96119_c3_g1::TRINITY_DN96119_c3_g1_i1::g.96868::m.96868	XP_006632765	DGLUCY	30.0
TRINITY_DN68681_c0_g1::TRINITY_DN68681_c0_g1_i1::g.12409::m.12409	XP_019354750	FBXL8	205.0
TRINITY_DN90616_c1_g1::TRINITY_DN90616_c1_g1_i4::g.55067::m.55067	XP_007884373	LOC103173583	31.6
TRINITY_DN1554_c0_g1::TRINITY_DN1554_c0_g1_i1::g.220::m.220	XP_006012114	WDR61	551.0
TRINITY_DN55710_c0_g1::TRINITY_DN55710_c0_g1_i2::g.7390::m.7390	XP_015202934	PDCD4	30.8
TRINITY_DN67398_c0_g1::TRINITY_DN67398_c0_g1_i1::g.11732::m.11732	XP_005988161	THY1	60.5
TRINITY_DN92031_c0_g1::TRINITY_DN92031_c0_g1_i4::g.63092::m.63092	XP_025002925	NUB1	437.0
TRINITY_DN93242_c0_g1::TRINITY_DN93242_c0_g1_i2::g.71725::m.71725	XP_015210352	LOC107078305	35.8
TRINITY_DN7731_c0_g1::TRINITY_DN7731_c0_g1_i1::g.755::m.755	XP_005987541	MNT	617.0
TRINITY_DN94941_c0_g2::TRINITY_DN94941_c0_g2_i8::g.84445::m.84445	XP_014349259	CTTNBP2	1539.0
TRINITY_DN97370_c0_g1::TRINITY_DN97370_c0_g1_i1::g.102648::m.102648	XP_014341379	GPR4	176.0
TRINITY_DN92530_c0_g1::TRINITY_DN92530_c0_g1_i5::g.66518::m.66518	XP_006013872	LOC102363646	71.2
TRINITY_DN95017_c8_g1::TRINITY_DN95017_c8_g1_i6::g.85818::m.85818	XP_011521463	DEF8	144.0
TRINITY_DN93514_c0_g1::TRINITY_DN93514_c0_g1_i8::g.73668::m.73668	NP_001012405	EDARADD	162.0
TRINITY_DN90442_c0_g1::TRINITY_DN90442_c0_g1_i1::g.53747::m.53747	XP_015205901	NEK9	31.6
TRINITY_DN78426_c0_g1::TRINITY_DN78426_c0_g1_i2::g.20148::m.20148	XP_005990334	LOC102355628	69.7
TRINITY_DN82089_c0_g1::TRINITY_DN82089_c0_g1_i2::g.25982::m.25982	NP_032933	PPIA	171.0
TRINITY_DN93397_c0_g1::TRINITY_DN93397_c0_g1_i3::g.72789::m.72789	XP_005993311	CRAT	820.0
TRINITY_DN1841_c0_g1::TRINITY_DN1841_c0_g1_i1::g.259::m.259	XP_015202015	CDK1	29.6
TRINITY_DN9842_c0_g1::TRINITY_DN9842_c0_g1_i1::g.1050::m.1050	XP_005995558	ZIC5	177.0
TRINITY_DN82967_c0_g1::TRINITY_DN82967_c0_g1_i1::g.27722::m.27722	XP_005989616	OTX1	377.0
TRINITY_DN95720_c0_g1::TRINITY_DN95720_c0_g1_i5::g.92423::m.92423	XP_015196463	LOC107076646	29.6
TRINITY_DN86140_c0_g1::TRINITY_DN86140_c0_g1_i5::g.36229::m.36229	XP_015213100	PLEC	33.1
TRINITY_DN93499_c0_g1::TRINITY_DN93499_c0_g1_i4::g.73501::m.73501	XP_014353520	KDM8	517.0
TRINITY_DN88916_c0_g1::TRINITY_DN88916_c0_g1_i1::g.46582::m.46582	N/A	N/A	N/A
TRINITY_DN93331_c9_g1::TRINITY_DN93331_c9_g1_i3::g.72568::m.72568	XP_024998555	GINS4	276.0
TRINITY_DN86682_c0_g1::TRINITY_DN86682_c0_g1_i3::g.38100::m.38100	XP_006011292	RNGTT	966.0
TRINITY_DN92047_c0_g1::TRINITY_DN92047_c0_g1_i5::g.62864::m.62864	XP_019344553	FUK	1426.0
TRINITY_DN5131_c0_g1::TRINITY_DN5131_c0_g1_i1::g.523::m.523	XP_005990116	HOXB13	505.0
TRINITY_DN91864_c0_g1::TRINITY_DN91864_c0_g1_i10::g.62037::m.62037	XP_015211476	METTL13	30.4
TRINITY_DN84764_c1_g1::TRINITY_DN84764_c1_g1_i6::g.31977::m.31977	NP_001013397	ZFP930	123.0
TRINITY_DN84932_c1_g1::TRINITY_DN84932_c1_g1_i2::g.32196::m.32196	NP_003738	TNKS	2154.0
TRINITY_DN91819_c6_g1::TRINITY_DN91819_c6_g1_i1::g.61786::m.61786	NP_060017	FOXRED1	370.0
TRINITY_DN91504_c0_g1::TRINITY_DN91504_c0_g1_i6::g.59994::m.59994	XP_005995564	DGKD	1818.0
TRINITY_DN94551_c1_g1::TRINITY_DN94551_c1_g1_i12::g.81712::m.81712	XP_014347716	LOC102351080	94.7
TRINITY_DN95761_c1_g1::TRINITY_DN95761_c1_g1_i9::g.92792::m.92792	XP_014349244	HEATR4	55.8
TRINITY_DN80056_c0_g1::TRINITY_DN80056_c0_g1_i2::g.22259::m.22259	XP_014349269	LOC102348000	714.0
TRINITY_DN85793_c0_g1::TRINITY_DN85793_c0_g1_i1::g.35003::m.35003	XP_015141999	SOX6	1215.0
TRINITY_DN107857_c1_g1::TRINITY_DN107857_c1_g1_i1::g.103402::m.103402	XP_005987224	2610318N02RIK	160.0
TRINITY_DN81875_c0_g1::TRINITY_DN81875_c0_g1_i4::g.25567::m.25567	XP_006276875	KCTD9	519.0
TRINITY_DN86702_c0_g1::TRINITY_DN86702_c0_g1_i5::g.38173::m.38173	XP_015145049	SESTD1	1256.0
TRINITY_DN94053_c0_g1::TRINITY_DN94053_c0_g1_i14::g.78237::m.78237	XP_014352061	FLVCR1	632.0
TRINITY_DN91464_c0_g1::TRINITY_DN91464_c0_g1_i3::g.59774::m.59774	XP_006009256	ZFP292	240.0
TRINITY_DN96244_c9_g1::TRINITY_DN96244_c9_g1_i6::g.98253::m.98253	XP_006000626	KPNA3	157.0
TRINITY_DN93903_c0_g1::TRINITY_DN93903_c0_g1_i24::g.76761::m.76761	XP_016860992	RBM5	673.0
TRINITY_DN60504_c0_g1::TRINITY_DN60504_c0_g1_i1::g.8703::m.8703	XP_019349177	FBXW8	706.0
TRINITY_DN94914_c5_g1::TRINITY_DN94914_c5_g1_i5::g.84641::m.84641	XP_005274605	PHKA2	1099.0
TRINITY_DN111172_c0_g1::TRINITY_DN111172_c0_g1_i1::g.103780::m.103780	XP_005986174	DRAXIN	64.3
TRINITY_DN39262_c0_g1::TRINITY_DN39262_c0_g1_i1::g.4264::m.4264	XP_015193475	LOC102693658	27.3
TRINITY_DN82189_c0_g1::TRINITY_DN82189_c0_g1_i1::g.26067::m.26067	XP_006000562	ZFYVE1	709.0
TRINITY_DN93496_c0_g1::TRINITY_DN93496_c0_g1_i1::g.73515::m.73515	XP_014342804	ILF3	624.0
TRINITY_DN69412_c0_g1::TRINITY_DN69412_c0_g1_i3::g.12681::m.12681	NP_079046	METTL8	435.0
TRINITY_DN95485_c0_g1::TRINITY_DN95485_c0_g1_i26::g.90185::m.90185	XP_019342564	LOC102560465	262.0
TRINITY_DN96413_c9_g1::TRINITY_DN96413_c9_g1_i1::g.99983::m.99983	XP_006013278	LOC102360012	94.7
TRINITY_DN120603_c0_g1::TRINITY_DN120603_c0_g1_i1::g.104459::m.104459	XP_014349288	LOC102358257	123.0
TRINITY_DN49832_c0_g1::TRINITY_DN49832_c0_g1_i1::g.6145::m.6145	XP_005990996	EMC10	310.0
TRINITY_DN94846_c0_g1::TRINITY_DN94846_c0_g1_i2::g.84078::m.84078	XP_006626121	MUT	27.7
TRINITY_DN90607_c0_g1::TRINITY_DN90607_c0_g1_i3::g.55028::m.55028	XP_006007167	TMEM135	787.0
TRINITY_DN90570_c0_g1::TRINITY_DN90570_c0_g1_i2::g.54714::m.54714	NP_062684	SMC1A	2207.0
TRINITY_DN93861_c0_g1::TRINITY_DN93861_c0_g1_i1::g.76357::m.76357	XP_004935650	STXBP5	1918.0
TRINITY_DN65014_c0_g1::TRINITY_DN65014_c0_g1_i3::g.10618::m.10618	XP_014339592	LOC102363910	47.4
TRINITY_DN93204_c0_g1::TRINITY_DN93204_c0_g1_i2::g.71488::m.71488	XP_024997766	PRR11	135.0
TRINITY_DN93188_c0_g1::TRINITY_DN93188_c0_g1_i3::g.71285::m.71285	XP_007888016	ITGB6	28.1
TRINITY_DN68945_c0_g1::TRINITY_DN68945_c0_g1_i1::g.12508::m.12508	XP_006005681	NKX3-2	261.0
TRINITY_DN92152_c4_g1::TRINITY_DN92152_c4_g1_i1::g.63850::m.63850	XP_015211397	LOC107078439	124.0
TRINITY_DN73429_c0_g1::TRINITY_DN73429_c0_g1_i1::g.15267::m.15267	XP_005996302	CHORDC1	409.0
TRINITY_DN92263_c0_g1::TRINITY_DN92263_c0_g1_i3::g.64464::m.64464	XP_019353072	SHCBP1	660.0
TRINITY_DN93374_c0_g1::TRINITY_DN93374_c0_g1_i1::g.72699::m.72699	XP_014352708	PARL	333.0
TRINITY_DN91531_c0_g1::TRINITY_DN91531_c0_g1_i25::g.60322::m.60322	NP_001335249	TRIP12	3513.0
TRINITY_DN122696_c0_g1::TRINITY_DN122696_c0_g1_i1::g.104680::m.104680	XP_014342122	SCG5	338.0
TRINITY_DN96548_c3_g1::TRINITY_DN96548_c3_g1_i18::g.101385::m.101385	XP_014349181	ASPH	774.0
TRINITY_DN130433_c0_g1::TRINITY_DN130433_c0_g1_i1::g.105105::m.105105	XP_015202902	PLEKHS1	29.6
TRINITY_DN90616_c1_g1::TRINITY_DN90616_c1_g1_i3::g.55066::m.55066	XP_007883000	LOC103172007	30.8
TRINITY_DN80857_c0_g1::TRINITY_DN80857_c0_g1_i2::g.23818::m.23818	XP_006259814	FAN1	790.0
TRINITY_DN91543_c0_g1::TRINITY_DN91543_c0_g1_i3::g.59965::m.59965	XP_006627563	SERPINE1	28.9
TRINITY_DN96221_c8_g1::TRINITY_DN96221_c8_g1_i2::g.97895::m.97895	XP_004946790	BCAS3	1361.0
TRINITY_DN12186_c0_g1::TRINITY_DN12186_c0_g1_i1::g.1409::m.1409	NP_796324	GLDN	141.0
TRINITY_DN62488_c0_g1::TRINITY_DN62488_c0_g1_i1::g.9554::m.9554	XP_019333422	KLHL25	455.0
TRINITY_DN16873_c0_g1::TRINITY_DN16873_c0_g1_i2::g.1839::m.1839	XP_015210397	UBE3C	28.5
TRINITY_DN81804_c0_g1::TRINITY_DN81804_c0_g1_i2::g.25458::m.25458	XP_015200512	CC2D2A	29.3
TRINITY_DN95809_c0_g1::TRINITY_DN95809_c0_g1_i9::g.93371::m.93371	XP_014339308	H2-M2	189.0
TRINITY_DN92651_c0_g1::TRINITY_DN92651_c0_g1_i6::g.67545::m.67545	XP_006497400	CELF2	849.0
TRINITY_DN49209_c0_g1::TRINITY_DN49209_c0_g1_i1::g.5893::m.5893	XP_015209695	ATG9B	27.3
TRINITY_DN89873_c0_g1::TRINITY_DN89873_c0_g1_i2::g.50866::m.50866	NP_001265013	PDXK	503.0
TRINITY_DN83510_c1_g1::TRINITY_DN83510_c1_g1_i1::g.28961::m.28961	XP_006010516	LOC102346169	234.0
TRINITY_DN95197_c0_g1::TRINITY_DN95197_c0_g1_i9::g.87308::m.87308	XP_006539094	SRRM1	218.0
TRINITY_DN96747_c20_g1::TRINITY_DN96747_c20_g1_i4::g.102527::m.102527	XP_015220041	CYP24A1	28.1
TRINITY_DN71463_c0_g1::TRINITY_DN71463_c0_g1_i1::g.13765::m.13765	XP_014349487	YTHDF3	887.0
TRINITY_DN95978_c2_g1::TRINITY_DN95978_c2_g1_i3::g.95269::m.95269	XP_019345505	ZFP113	171.0
TRINITY_DN86160_c0_g1::TRINITY_DN86160_c0_g1_i1::g.36453::m.36453	XP_014339748	SKINT2	169.0
TRINITY_DN90840_c0_g1::TRINITY_DN90840_c0_g1_i2::g.56227::m.56227	XP_015213050	LOC102683606	28.5
TRINITY_DN2494_c0_g1::TRINITY_DN2494_c0_g1_i1::g.304::m.304	XP_015192159	SV2A	31.2
TRINITY_DN25576_c0_g1::TRINITY_DN25576_c0_g1_i2::g.2698::m.2698	XP_019342472	STK24	168.0
TRINITY_DN90385_c0_g1::TRINITY_DN90385_c0_g1_i2::g.53557::m.53557	XP_006258435	FSHR	797.0
TRINITY_DN95095_c0_g1::TRINITY_DN95095_c0_g1_i4::g.85739::m.85739	XP_006523664	ADGRE1	532.0
TRINITY_DN95851_c0_g1::TRINITY_DN95851_c0_g1_i2::g.93631::m.93631	XP_005994513	PNPLA7	874.0
TRINITY_DN88005_c0_g1::TRINITY_DN88005_c0_g1_i1::g.42861::m.42861	NP_006810	STIP1	911.0
TRINITY_DN90984_c0_g2::TRINITY_DN90984_c0_g2_i7::g.56757::m.56757	XP_015209249	SULF1	93.2
TRINITY_DN73533_c0_g1::TRINITY_DN73533_c0_g1_i3::g.15413::m.15413	XP_015223953	TLE1	30.4
TRINITY_DN85502_c0_g1::TRINITY_DN85502_c0_g1_i5::g.33943::m.33943	XP_014345309	RAB37	298.0
TRINITY_DN92346_c0_g1::TRINITY_DN92346_c0_g1_i1::g.64956::m.64956	XP_005988414	THBS1	1761.0
TRINITY_DN56836_c0_g1::TRINITY_DN56836_c0_g1_i1::g.7662::m.7662	XP_015207547	EEA1	32.3
TRINITY_DN83439_c0_g1::TRINITY_DN83439_c0_g1_i1::g.28783::m.28783	XP_015221461	CCDC157	36.2
TRINITY_DN95668_c4_g1::TRINITY_DN95668_c4_g1_i10::g.92189::m.92189	XP_015216232	DLG2	32.7
TRINITY_DN95492_c0_g1::TRINITY_DN95492_c0_g1_i10::g.90053::m.90053	XP_019340193	EPB41L1	824.0
TRINITY_DN94488_c0_g1::TRINITY_DN94488_c0_g1_i2::g.81237::m.81237	NP_079185	ATAT1	250.0
TRINITY_DN95864_c1_g1::TRINITY_DN95864_c1_g1_i2::g.93803::m.93803	XP_007890722	FBN2	28.1
TRINITY_DN84861_c0_g1::TRINITY_DN84861_c0_g1_i1::g.32117::m.32117	XP_014350481	ZFP598	1078.0
TRINITY_DN92971_c0_g1::TRINITY_DN92971_c0_g1_i2::g.69662::m.69662	XP_006269995	VSIR	201.0
TRINITY_DN87517_c0_g1::TRINITY_DN87517_c0_g1_i1::g.40981::m.40981	XP_014342876	SENP2	398.0
TRINITY_DN71075_c0_g1::TRINITY_DN71075_c0_g1_i1::g.13339::m.13339	XP_006000084	DBT	752.0
TRINITY_DN94115_c0_g1::TRINITY_DN94115_c0_g1_i6::g.78420::m.78420	XP_019336057	GPD2	1090.0
TRINITY_DN87440_c0_g1::TRINITY_DN87440_c0_g1_i4::g.40724::m.40724	XP_005991061	DHDDS	271.0
TRINITY_DN96479_c8_g1::TRINITY_DN96479_c8_g1_i2::g.100449::m.100449	XP_006000354	BRF2	231.0
TRINITY_DN96692_c13_g1::TRINITY_DN96692_c13_g1_i2::g.101653::m.101653	XP_006630785	TM9SF3	28.5
TRINITY_DN81502_c0_g1::TRINITY_DN81502_c0_g1_i2::g.24939::m.24939	XP_011538673	ENTPD1	525.0
TRINITY_DN87389_c0_g1::TRINITY_DN87389_c0_g1_i7::g.40544::m.40544	XP_005988430	AI413582	82.0
TRINITY_DN91492_c0_g1::TRINITY_DN91492_c0_g1_i1::g.59432::m.59432	XP_015146068	IVNS1ABP	600.0
TRINITY_DN95234_c2_g1::TRINITY_DN95234_c2_g1_i2::g.87371::m.87371	XP_007894002	LOC103180143	32.0
TRINITY_DN70698_c1_g1::TRINITY_DN70698_c1_g1_i2::g.12988::m.12988	XP_015201228	C530008M17RIK	32.0
TRINITY_DN95485_c0_g1::TRINITY_DN95485_c0_g1_i14::g.90153::m.90153	XP_015209028	TGS1	31.6
TRINITY_DN94941_c0_g2::TRINITY_DN94941_c0_g2_i2::g.84434::m.84434	XP_014456493	CTTNBP2	954.0
TRINITY_DN94857_c6_g2::TRINITY_DN94857_c6_g2_i2::g.84288::m.84288	XP_006534227	GPRC5C	511.0
TRINITY_DN96503_c0_g1::TRINITY_DN96503_c0_g1_i2::g.100757::m.100757	XP_025011156	SLX4	461.0
TRINITY_DN79166_c0_g2::TRINITY_DN79166_c0_g2_i1::g.20970::m.20970	XP_015208256	PTPRB	29.3
TRINITY_DN82387_c0_g1::TRINITY_DN82387_c0_g1_i5::g.26488::m.26488	XP_006008534	CEP72	194.0
TRINITY_DN88741_c0_g1::TRINITY_DN88741_c0_g1_i2::g.45653::m.45653	XP_015221284	LOC107079693	29.3
TRINITY_DN94164_c0_g1::TRINITY_DN94164_c0_g1_i1::g.78589::m.78589	XP_014347988	MYSM1	905.0
TRINITY_DN93506_c0_g1::TRINITY_DN93506_c0_g1_i2::g.73604::m.73604	NP_001116295	GTF3C5	408.0
TRINITY_DN94053_c0_g1::TRINITY_DN94053_c0_g1_i2::g.78217::m.78217	XP_014352061	FLVCR1	466.0
TRINITY_DN85771_c0_g1::TRINITY_DN85771_c0_g1_i3::g.34840::m.34840	XP_006003946	LONRF3	126.0
TRINITY_DN60291_c0_g1::TRINITY_DN60291_c0_g1_i2::g.8597::m.8597	XP_019334461	RNF4	181.0
TRINITY_DN91512_c0_g1::TRINITY_DN91512_c0_g1_i9::g.60092::m.60092	XP_015221560	MTMR3	29.6
TRINITY_DN75398_c0_g1::TRINITY_DN75398_c0_g1_i1::g.16671::m.16671	XP_006629937	SMIM19	28.5
TRINITY_DN71982_c0_g2::TRINITY_DN71982_c0_g2_i1::g.14243::m.14243	XP_025006487	SRSF5A	253.0
TRINITY_DN91103_c2_g1::TRINITY_DN91103_c2_g1_i1::g.57647::m.57647	XP_015200498	UVSSA	31.2
TRINITY_DN92883_c3_g1::TRINITY_DN92883_c3_g1_i3::g.68959::m.68959	XP_007895376	LOC103181001	29.6
TRINITY_DN93107_c0_g1::TRINITY_DN93107_c0_g1_i4::g.70742::m.70742	XP_003641120	KIF13B	2442.0
TRINITY_DN93668_c0_g1::TRINITY_DN93668_c0_g1_i2::g.75013::m.75013	XP_005995468	ICA1L	565.0
TRINITY_DN86102_c0_g1::TRINITY_DN86102_c0_g1_i2::g.36270::m.36270	XP_006007799	CDK5	175.0
TRINITY_DN26270_c1_g1::TRINITY_DN26270_c1_g1_i1::g.2802::m.2802	NP_038871	ZFP53	140.0
TRINITY_DN94980_c0_g1::TRINITY_DN94980_c0_g1_i1::g.85180::m.85180	XP_005990367	BCL11B	395.0
TRINITY_DN96613_c4_g2::TRINITY_DN96613_c4_g2_i1::g.101729::m.101729	XP_006001020	TAP2	810.0
TRINITY_DN87725_c0_g1::TRINITY_DN87725_c0_g1_i3::g.41713::m.41713	XP_006001880	SLC25A28	291.0
TRINITY_DN91290_c0_g1::TRINITY_DN91290_c0_g1_i5::g.58631::m.58631	XP_019355244	GRIP2	262.0
TRINITY_DN83078_c0_g1::TRINITY_DN83078_c0_g1_i6::g.27994::m.27994	NP_062371	OLFM1	850.0
TRINITY_DN88414_c0_g1::TRINITY_DN88414_c0_g1_i1::g.44557::m.44557	XP_006003411	MARK3	1396.0
TRINITY_DN93521_c7_g1::TRINITY_DN93521_c7_g1_i3::g.74405::m.74405	XP_014354037	ARMT1	206.0
TRINITY_DN92344_c0_g1::TRINITY_DN92344_c0_g1_i1::g.64882::m.64882	XP_014450437	FAM114A1	558.0
TRINITY_DN80750_c0_g1::TRINITY_DN80750_c0_g1_i2::g.23506::m.23506	XP_014341226	DDHD1	108.0
TRINITY_DN92471_c2_g1::TRINITY_DN92471_c2_g1_i1::g.66027::m.66027	XP_005997488	NPL	326.0
TRINITY_DN91590_c0_g1::TRINITY_DN91590_c0_g1_i2::g.60439::m.60439	XP_014354357	MANBA	101.0
TRINITY_DN93205_c0_g1::TRINITY_DN93205_c0_g1_i2::g.71403::m.71403	XP_015211755	BEND5	35.8
TRINITY_DN144050_c0_g1::TRINITY_DN144050_c0_g1_i1::g.106235::m.106235	XP_006007302	LOC102349774	210.0
TRINITY_DN36371_c0_g1::TRINITY_DN36371_c0_g1_i1::g.3918::m.3918	XP_006639510	KCNQ2	28.5
TRINITY_DN84217_c0_g1::TRINITY_DN84217_c0_g1_i1::g.30422::m.30422	XP_015195779	LOC102687816	27.7
TRINITY_DN90894_c0_g1::TRINITY_DN90894_c0_g1_i1::g.56392::m.56392	XP_006001006	B3GALT4	280.0
TRINITY_DN94404_c0_g1::TRINITY_DN94404_c0_g1_i1::g.80668::m.80668	XP_015199725	ITGA7	33.5
TRINITY_DN94658_c0_g1::TRINITY_DN94658_c0_g1_i1::g.82659::m.82659	XP_005986926	BAZ1B	2008.0
TRINITY_DN74854_c1_g1::TRINITY_DN74854_c1_g1_i3::g.16198::m.16198	XP_015206641	CLG7H14ORF80	29.6
TRINITY_DN96273_c8_g1::TRINITY_DN96273_c8_g1_i4::g.98643::m.98643	XP_015222722	LOC102688556	32.7
TRINITY_DN90614_c0_g1::TRINITY_DN90614_c0_g1_i2::g.55127::m.55127	XP_006278730	CHAF1A	577.0
TRINITY_DN96579_c13_g1::TRINITY_DN96579_c13_g1_i2::g.101576::m.101576	XP_015223291	LOC102694577	28.5
TRINITY_DN93444_c0_g1::TRINITY_DN93444_c0_g1_i6::g.72956::m.72956	XP_006003513	OGA	778.0
TRINITY_DN94742_c0_g1::TRINITY_DN94742_c0_g1_i1::g.83318::m.83318	NP_001005337	PKP1	473.0
TRINITY_DN90385_c0_g1::TRINITY_DN90385_c0_g1_i4::g.53559::m.53559	XP_006258435	FSHR	741.0
TRINITY_DN92881_c0_g1::TRINITY_DN92881_c0_g1_i3::g.68948::m.68948	XP_014343444	KANSL3	1216.0
TRINITY_DN93589_c0_g1::TRINITY_DN93589_c0_g1_i2::g.73549::m.73549	XP_005989577	MAIP1	300.0
TRINITY_DN130895_c0_g1::TRINITY_DN130895_c0_g1_i1::g.105177::m.105177	XP_005999373	ARHGAP39	445.0
TRINITY_DN83204_c0_g1::TRINITY_DN83204_c0_g1_i13::g.28288::m.28288	XP_006005616	TNXB	805.0
TRINITY_DN31044_c0_g1::TRINITY_DN31044_c0_g1_i1::g.3374::m.3374	XP_006011738	MAG	52.8
TRINITY_DN59042_c0_g1::TRINITY_DN59042_c0_g1_i3::g.8195::m.8195	NP_001156622	ETV1	747.0
TRINITY_DN82346_c0_g1::TRINITY_DN82346_c0_g1_i1::g.26432::m.26432	XP_416018	MDFIC	270.0
TRINITY_DN89377_c0_g1::TRINITY_DN89377_c0_g1_i3::g.48451::m.48451	NP_001026524	GRK2	280.0
TRINITY_DN94443_c1_g1::TRINITY_DN94443_c1_g1_i2::g.80585::m.80585	XP_015220282	LOC102696148	61.6
TRINITY_DN93177_c0_g1::TRINITY_DN93177_c0_g1_i14::g.71108::m.71108	XP_024303670	NT5C2	652.0
TRINITY_DN124049_c0_g1::TRINITY_DN124049_c0_g1_i1::g.104783::m.104783	XP_014347908	ADRA1B	103.0
TRINITY_DN96735_c4_g1::TRINITY_DN96735_c4_g1_i1::g.102414::m.102414	XP_014350949	CASKIN1	226.0
TRINITY_DN94967_c0_g1::TRINITY_DN94967_c0_g1_i7::g.85339::m.85339	XP_015222212	CDK5RAP2	32.3
TRINITY_DN71409_c0_g1::TRINITY_DN71409_c0_g1_i1::g.13691::m.13691	NP_001333675	MSRB1	164.0
TRINITY_DN83835_c0_g1::TRINITY_DN83835_c0_g1_i1::g.29654::m.29654	XP_005989247	SNX6	528.0
TRINITY_DN94051_c0_g1::TRINITY_DN94051_c0_g1_i5::g.77509::m.77509	XP_006008963	RMI1	509.0
TRINITY_DN79565_c0_g1::TRINITY_DN79565_c0_g1_i1::g.21465::m.21465	XP_014341987	TDP1	732.0
TRINITY_DN86023_c0_g1::TRINITY_DN86023_c0_g1_i4::g.35926::m.35926	XP_005986093	PRDM16	1227.0
TRINITY_DN91951_c0_g1::TRINITY_DN91951_c0_g1_i1::g.62531::m.62531	XP_019354761	SMPD3	488.0
TRINITY_DN80120_c0_g1::TRINITY_DN80120_c0_g1_i1::g.22399::m.22399	NP_001128582	DNAJA3	637.0
TRINITY_DN87755_c1_g1::TRINITY_DN87755_c1_g1_i4::g.41899::m.41899	XP_015153590	STT3A	1425.0
TRINITY_DN77879_c0_g1::TRINITY_DN77879_c0_g1_i4::g.19516::m.19516	XP_014347241	LOC106704534	89.0
TRINITY_DN87098_c0_g1::TRINITY_DN87098_c0_g1_i1::g.39147::m.39147	NP_032955	DNAJC3	736.0
TRINITY_DN91512_c0_g1::TRINITY_DN91512_c0_g1_i6::g.60083::m.60083	XP_019355159	MAGI1	1912.0
TRINITY_DN92633_c0_g1::TRINITY_DN92633_c0_g1_i3::g.67264::m.67264	XP_014348383	PIP5K1A	825.0
TRINITY_DN95759_c0_g1::TRINITY_DN95759_c0_g1_i2::g.92806::m.92806	XP_014456929	ZMIZ1	1705.0
TRINITY_DN91507_c1_g1::TRINITY_DN91507_c1_g1_i1::g.60009::m.60009	XP_015203665	ATG7	31.2
TRINITY_DN85772_c0_g1::TRINITY_DN85772_c0_g1_i1::g.35011::m.35011	NP_084080	HNRNPM	398.0
TRINITY_DN92387_c0_g1::TRINITY_DN92387_c0_g1_i5::g.65363::m.65363	XP_004942539	LRRFIP1	329.0
TRINITY_DN38559_c0_g1::TRINITY_DN38559_c0_g1_i1::g.4170::m.4170	XP_019340128	MATN4	832.0
TRINITY_DN81796_c1_g1::TRINITY_DN81796_c1_g1_i1::g.25402::m.25402	XP_015214648	TRPM2	26.9
TRINITY_DN104517_c0_g1::TRINITY_DN104517_c0_g1_i1::g.103265::m.103265	XP_006003505	FRAT2	54.7
TRINITY_DN93688_c7_g1::TRINITY_DN93688_c7_g1_i3::g.74655::m.74655	XP_007888298	PDE1A	26.9
TRINITY_DN93145_c0_g1::TRINITY_DN93145_c0_g1_i6::g.70630::m.70630	XP_015144136	MXI1	322.0
TRINITY_DN92671_c0_g1::TRINITY_DN92671_c0_g1_i12::g.66985::m.66985	XP_014463851	FNDC3A	1558.0
TRINITY_DN91827_c15_g1::TRINITY_DN91827_c15_g1_i6::g.61730::m.61730	XP_005986044	SAMD11	948.0
TRINITY_DN68782_c0_g1::TRINITY_DN68782_c0_g1_i4::g.12441::m.12441	XP_015216023	MCTP1	28.1
TRINITY_DN94434_c6_g1::TRINITY_DN94434_c6_g1_i3::g.80992::m.80992	XP_005986698	GPR68	342.0
TRINITY_DN92113_c0_g1::TRINITY_DN92113_c0_g1_i4::g.63721::m.63721	XP_006627700	DACT3	28.1
TRINITY_DN68425_c0_g1::TRINITY_DN68425_c0_g1_i1::g.12273::m.12273	XP_006000532	MEIS1	502.0
TRINITY_DN73605_c0_g1::TRINITY_DN73605_c0_g1_i2::g.15480::m.15480	NP_036419	ACAP2	1206.0
TRINITY_DN88940_c0_g1::TRINITY_DN88940_c0_g1_i8::g.46736::m.46736	XP_006626128	SMYD3	28.1
TRINITY_DN133830_c0_g1::TRINITY_DN133830_c0_g1_i1::g.105480::m.105480	XP_005995421	PCDHB14	113.0
TRINITY_DN91010_c0_g1::TRINITY_DN91010_c0_g1_i1::g.57200::m.57200	XP_006014005	MRPS30	532.0
TRINITY_DN92446_c0_g1::TRINITY_DN92446_c0_g1_i1::g.65764::m.65764	XP_424402	KAT6A	827.0
TRINITY_DN92573_c1_g1::TRINITY_DN92573_c1_g1_i6::g.66788::m.66788	XP_006265183	TMEM52	137.0
TRINITY_DN81363_c0_g1::TRINITY_DN81363_c0_g1_i1::g.24553::m.24553	XP_005991146	DHX9	298.0
TRINITY_DN75375_c0_g1::TRINITY_DN75375_c0_g1_i1::g.16606::m.16606	XP_005989920	LOC102364332	136.0
TRINITY_DN95977_c0_g1::TRINITY_DN95977_c0_g1_i4::g.95243::m.95243	XP_007896063	PAX7	31.2
TRINITY_DN5556_c0_g1::TRINITY_DN5556_c0_g1_i1::g.568::m.568	XP_014454096	KIF1A	392.0
TRINITY_DN66479_c0_g1::TRINITY_DN66479_c0_g1_i1::g.11330::m.11330	XP_006261909	SNX16	469.0
TRINITY_DN79428_c0_g1::TRINITY_DN79428_c0_g1_i3::g.21282::m.21282	XP_006005120	ASXL2	502.0
TRINITY_DN123287_c0_g1::TRINITY_DN123287_c0_g1_i1::g.104734::m.104734	XP_015214519	DPP4	27.7
TRINITY_DN82143_c0_g1::TRINITY_DN82143_c0_g1_i1::g.26010::m.26010	NP_001305454	TRAPPC2L	217.0
TRINITY_DN77596_c0_g1::TRINITY_DN77596_c0_g1_i2::g.19051::m.19051	XP_005988204	IFT46	506.0
TRINITY_DN88404_c0_g1::TRINITY_DN88404_c0_g1_i2::g.44469::m.44469	XP_015191886	HSD17B3	30.0
TRINITY_DN93695_c3_g1::TRINITY_DN93695_c3_g1_i8::g.75114::m.75114	XP_015205963	TTC7B	30.0
TRINITY_DN96704_c0_g1::TRINITY_DN96704_c0_g1_i7::g.102213::m.102213	XP_014339909	LOC106702273	97.8
TRINITY_DN88138_c0_g1::TRINITY_DN88138_c0_g1_i3::g.43405::m.43405	XP_006013198	GCAT	256.0
TRINITY_DN92353_c0_g1::TRINITY_DN92353_c0_g1_i2::g.65117::m.65117	XP_424885	FKTN	624.0
TRINITY_DN92281_c0_g1::TRINITY_DN92281_c0_g1_i1::g.64627::m.64627	XP_007903027	ZFP408	28.9
TRINITY_DN95380_c0_g1::TRINITY_DN95380_c0_g1_i1::g.88841::m.88841	XP_019342433	2900026A02RIK	148.0
TRINITY_DN87224_c0_g1::TRINITY_DN87224_c0_g1_i2::g.40052::m.40052	XP_014459300	QSOX2	582.0
TRINITY_DN95049_c0_g1::TRINITY_DN95049_c0_g1_i1::g.85943::m.85943	XP_019343097	C2CD3	1027.0
TRINITY_DN80973_c0_g1::TRINITY_DN80973_c0_g1_i1::g.24000::m.24000	XP_014348326	GNPDA1	382.0
TRINITY_DN89196_c1_g2::TRINITY_DN89196_c1_g2_i8::g.47534::m.47534	XP_015216396	MME	29.3
TRINITY_DN91843_c0_g1::TRINITY_DN91843_c0_g1_i4::g.61797::m.61797	NP_932169	TBX3	214.0
TRINITY_DN92775_c0_g2::TRINITY_DN92775_c0_g2_i2::g.68314::m.68314	XP_011507384	CENPF	900.0
TRINITY_DN94005_c0_g1::TRINITY_DN94005_c0_g1_i3::g.77490::m.77490	XP_005987875	KPTN	277.0
TRINITY_DN96516_c5_g2::TRINITY_DN96516_c5_g2_i1::g.100810::m.100810	XP_005996200	EGFL6	603.0
TRINITY_DN16564_c0_g1::TRINITY_DN16564_c0_g1_i1::g.1806::m.1806	XP_007904729	MLANA	28.1
TRINITY_DN89824_c0_g1::TRINITY_DN89824_c0_g1_i1::g.50559::m.50559	XP_006267949	EPDR1	298.0
TRINITY_DN90771_c0_g1::TRINITY_DN90771_c0_g1_i3::g.55944::m.55944	XP_017173485	WDR33	184.0
TRINITY_DN28157_c0_g1::TRINITY_DN28157_c0_g1_i1::g.3055::m.3055	XP_019336066	SLC15A2	173.0
TRINITY_DN86342_c0_g1::TRINITY_DN86342_c0_g1_i1::g.36973::m.36973	XP_019335573	DNAI1	823.0
TRINITY_DN91715_c0_g1::TRINITY_DN91715_c0_g1_i3::g.61274::m.61274	XP_426529	SFXN3	532.0
TRINITY_DN95926_c1_g1::TRINITY_DN95926_c1_g1_i4::g.94702::m.94702	XP_006014058	THAP12	922.0
TRINITY_DN94778_c13_g2::TRINITY_DN94778_c13_g2_i3::g.83022::m.83022	XP_005988193	VPS11	1492.0
TRINITY_DN86493_c0_g1::TRINITY_DN86493_c0_g1_i1::g.37377::m.37377	XP_015224272	CD22	29.3
TRINITY_DN95360_c0_g1::TRINITY_DN95360_c0_g1_i22::g.88774::m.88774	XP_005990778	FBXO15	463.0
TRINITY_DN89833_c0_g1::TRINITY_DN89833_c0_g1_i4::g.50450::m.50450	XP_014459198	TTLL11	337.0
TRINITY_DN88097_c3_g1::TRINITY_DN88097_c3_g1_i1::g.43152::m.43152	XP_006640995	RFC2	30.0
TRINITY_DN96604_c0_g1::TRINITY_DN96604_c0_g1_i15::g.101790::m.101790	XP_014343527	LOC102354150	176.0
TRINITY_DN86595_c0_g1::TRINITY_DN86595_c0_g1_i1::g.37813::m.37813	XP_014346753	HDX	391.0
TRINITY_DN128978_c0_g1::TRINITY_DN128978_c0_g1_i1::g.105049::m.105049	XP_019349771	CACNA1G	184.0
TRINITY_DN38757_c0_g1::TRINITY_DN38757_c0_g1_i1::g.4193::m.4193	XP_015223627	FBXO31	27.3
TRINITY_DN57250_c0_g1::TRINITY_DN57250_c0_g1_i2::g.7756::m.7756	XP_015138102	NOL4	147.0
TRINITY_DN92259_c0_g1::TRINITY_DN92259_c0_g1_i8::g.64203::m.64203	NP_056125	PSD3	839.0
TRINITY_DN154270_c0_g1::TRINITY_DN154270_c0_g1_i1::g.107086::m.107086	XP_006011925	EOMES	544.0
TRINITY_DN91979_c0_g1::TRINITY_DN91979_c0_g1_i4::g.62715::m.62715	XP_004941641	LRP4	983.0
TRINITY_DN92324_c0_g1::TRINITY_DN92324_c0_g1_i5::g.64974::m.64974	NP_001077089	GRIA2	1067.0
TRINITY_DN95168_c0_g1::TRINITY_DN95168_c0_g1_i1::g.87050::m.87050	XP_016859352	CCDC150	416.0
TRINITY_DN67031_c0_g1::TRINITY_DN67031_c0_g1_i3::g.11630::m.11630	XP_006006589	POLR2I	209.0
TRINITY_DN86872_c0_g1::TRINITY_DN86872_c0_g1_i1::g.38571::m.38571	XP_014351882	LOC106706036	537.0
TRINITY_DN95053_c12_g1::TRINITY_DN95053_c12_g1_i1::g.86236::m.86236	XP_015222936	VEZF1	26.6
TRINITY_DN92042_c0_g1::TRINITY_DN92042_c0_g1_i1::g.63257::m.63257	XP_006002925	ATXN1	917.0
TRINITY_DN80135_c0_g1::TRINITY_DN80135_c0_g1_i1::g.22419::m.22419	XP_005999292	TRIM54	213.0
TRINITY_DN94170_c0_g2::TRINITY_DN94170_c0_g2_i1::g.79028::m.79028	XP_015142744	ACTN1	1751.0
TRINITY_DN86936_c0_g1::TRINITY_DN86936_c0_g1_i2::g.38998::m.38998	XP_015208344	ZDHHC17	27.3
TRINITY_DN87180_c0_g1::TRINITY_DN87180_c0_g1_i3::g.39873::m.39873	XP_006643525	LOC102694654	106.0
TRINITY_DN94590_c8_g1::TRINITY_DN94590_c8_g1_i4::g.81506::m.81506	XP_006013512	BIRC2	698.0
TRINITY_DN81208_c0_g1::TRINITY_DN81208_c0_g1_i2::g.24321::m.24321	XP_015216417	MLF1	28.9
TRINITY_DN90646_c4_g1::TRINITY_DN90646_c4_g1_i1::g.55335::m.55335	XP_015211692	XPR1	27.3
TRINITY_DN90051_c0_g1::TRINITY_DN90051_c0_g1_i1::g.51651::m.51651	NP_659499	ZUP1	306.0
TRINITY_DN69508_c0_g1::TRINITY_DN69508_c0_g1_i5::g.12713::m.12713	XP_025002516	GGACT	203.0
TRINITY_DN26299_c0_g1::TRINITY_DN26299_c0_g1_i1::g.2791::m.2791	XP_005990931	CARD11	709.0
TRINITY_DN34772_c0_g1::TRINITY_DN34772_c0_g1_i1::g.3773::m.3773	XP_015206318	UBR1	29.3
TRINITY_DN79233_c0_g1::TRINITY_DN79233_c0_g1_i1::g.21066::m.21066	XP_014350982	APBB3	625.0
TRINITY_DN89537_c0_g1::TRINITY_DN89537_c0_g1_i2::g.49313::m.49313	XP_014342895	DGKG	1294.0
TRINITY_DN94636_c0_g1::TRINITY_DN94636_c0_g1_i1::g.82409::m.82409	XP_015195860	NIPBL	28.5
TRINITY_DN92041_c0_g1::TRINITY_DN92041_c0_g1_i3::g.62856::m.62856	XP_005994974	MAN2C1	1469.0
TRINITY_DN64360_c0_g1::TRINITY_DN64360_c0_g1_i1::g.10188::m.10188	XP_006633511	DOCK4	27.3
TRINITY_DN80156_c0_g1::TRINITY_DN80156_c0_g1_i2::g.22483::m.22483	XP_425380	SMURF2	1490.0
TRINITY_DN90250_c0_g1::TRINITY_DN90250_c0_g1_i6::g.52867::m.52867	XP_014343847	PUSL1	308.0
TRINITY_DN91254_c1_g1::TRINITY_DN91254_c1_g1_i7::g.58474::m.58474	XP_007907678	LOC103189170	29.6
TRINITY_DN90104_c0_g1::TRINITY_DN90104_c0_g1_i4::g.52408::m.52408	XP_024997840	MYO18A	2696.0
TRINITY_DN15294_c0_g1::TRINITY_DN15294_c0_g1_i1::g.1693::m.1693	XP_015200760	ATP10D	29.6
TRINITY_DN85012_c0_g1::TRINITY_DN85012_c0_g1_i1::g.32484::m.32484	NP_066551	BMP5	486.0
TRINITY_DN91878_c0_g1::TRINITY_DN91878_c0_g1_i3::g.62125::m.62125	XP_014352393	NKD2	526.0
TRINITY_DN143419_c0_g1::TRINITY_DN143419_c0_g1_i1::g.106171::m.106171	NP_035823	VCAM1	177.0
TRINITY_DN86503_c0_g1::TRINITY_DN86503_c0_g1_i19::g.37550::m.37550	XP_007900132	MAML2	26.2
TRINITY_DN88741_c0_g1::TRINITY_DN88741_c0_g1_i6::g.45655::m.45655	XP_015221284	LOC107079693	29.3
TRINITY_DN96046_c0_g1::TRINITY_DN96046_c0_g1_i1::g.95664::m.95664	XP_015211938	CASKIN2	26.9
TRINITY_DN70575_c0_g1::TRINITY_DN70575_c0_g1_i2::g.12979::m.12979	XP_417121	POLR1D	117.0
TRINITY_DN95654_c3_g1::TRINITY_DN95654_c3_g1_i1::g.91744::m.91744	XP_015203104	ANXA7	31.2
TRINITY_DN77361_c0_g1::TRINITY_DN77361_c0_g1_i1::g.18698::m.18698	XP_005999085	ISL1	280.0
TRINITY_DN76983_c0_g1::TRINITY_DN76983_c0_g1_i3::g.18289::m.18289	XP_014350350	ECD	473.0
TRINITY_DN88277_c1_g1::TRINITY_DN88277_c1_g1_i7::g.43795::m.43795	XP_016862602	THRB	371.0
TRINITY_DN69706_c0_g1::TRINITY_DN69706_c0_g1_i1::g.12758::m.12758	XP_015215431	SRL	30.0
TRINITY_DN83413_c0_g1::TRINITY_DN83413_c0_g1_i1::g.28702::m.28702	XP_015200466	BOD1L	30.0
TRINITY_DN85698_c0_g1::TRINITY_DN85698_c0_g1_i3::g.34579::m.34579	XP_005987473	FAM69B	273.0
TRINITY_DN100288_c0_g1::TRINITY_DN100288_c0_g1_i1::g.102961::m.102961	XP_015200198	FSTL5	30.0
TRINITY_DN84008_c0_g1::TRINITY_DN84008_c0_g1_i1::g.30008::m.30008	NP_079959	RPE	360.0
TRINITY_DN95684_c5_g1::TRINITY_DN95684_c5_g1_i7::g.91550::m.91550	XP_014340010	GAA	1201.0
TRINITY_DN32248_c0_g1::TRINITY_DN32248_c0_g1_i1::g.3544::m.3544	XP_006264674	CERS5	254.0
TRINITY_DN83941_c0_g1::TRINITY_DN83941_c0_g1_i4::g.29816::m.29816	NP_001290375	CSNK2B	462.0
TRINITY_DN66196_c0_g1::TRINITY_DN66196_c0_g1_i2::g.11145::m.11145	XP_005999633	IFRD1	573.0
TRINITY_DN18287_c0_g1::TRINITY_DN18287_c0_g1_i2::g.1927::m.1927	XP_006639651	PRPF6	30.8
TRINITY_DN86781_c0_g1::TRINITY_DN86781_c0_g1_i2::g.38352::m.38352	XP_005998752	KHK	179.0
TRINITY_DN71701_c0_g1::TRINITY_DN71701_c0_g1_i1::g.14014::m.14014	XP_014350047	LOC102357285	107.0
TRINITY_DN83837_c1_g1::TRINITY_DN83837_c1_g1_i1::g.29660::m.29660	XP_007891649	SUGT1	31.6
TRINITY_DN84336_c0_g1::TRINITY_DN84336_c0_g1_i2::g.30648::m.30648	XP_025006441	4931406C07RIK	465.0
TRINITY_DN53974_c0_g1::TRINITY_DN53974_c0_g1_i1::g.6849::m.6849	XP_006013265	RAB39	395.0
TRINITY_DN22182_c0_g1::TRINITY_DN22182_c0_g1_i1::g.2411::m.2411	XP_015216802	TP63	28.1
TRINITY_DN91091_c0_g1::TRINITY_DN91091_c0_g1_i3::g.57521::m.57521	XP_015140982	FRYL	5046.0
TRINITY_DN91579_c0_g1::TRINITY_DN91579_c0_g1_i1::g.60435::m.60435	XP_014344582	LOC102353381	79.3
TRINITY_DN92609_c1_g1::TRINITY_DN92609_c1_g1_i1::g.67301::m.67301	N/A	N/A	N/A
TRINITY_DN93830_c0_g1::TRINITY_DN93830_c0_g1_i5::g.76293::m.76293	XP_006274774	PATJ	1949.0
TRINITY_DN94820_c0_g1::TRINITY_DN94820_c0_g1_i1::g.83890::m.83890	XP_005999221	HAUS5	387.0
TRINITY_DN96662_c17_g4::TRINITY_DN96662_c17_g4_i3::g.102021::m.102021	XP_007893296	LAMA3	30.4
TRINITY_DN84504_c0_g1::TRINITY_DN84504_c0_g1_i1::g.31328::m.31328	XP_019347292	PLXNB2	1953.0
TRINITY_DN91582_c0_g1::TRINITY_DN91582_c0_g1_i13::g.60529::m.60529	XP_420387	RAPGEF2	2796.0
TRINITY_DN89403_c0_g1::TRINITY_DN89403_c0_g1_i1::g.48650::m.48650	XP_015216771	PLD2	29.6
TRINITY_DN93762_c4_g2::TRINITY_DN93762_c4_g2_i1::g.75638::m.75638	XP_014343170	LOC106703249	82.0
TRINITY_DN62697_c0_g1::TRINITY_DN62697_c0_g1_i2::g.9643::m.9643	XP_005998686	WNT16	559.0
TRINITY_DN40893_c0_g1::TRINITY_DN40893_c0_g1_i2::g.4581::m.4581	XP_014346970	PAFAH1B1	827.0
TRINITY_DN83454_c0_g1::TRINITY_DN83454_c0_g1_i3::g.28810::m.28810	XP_015223503	SULT5A1	26.6
TRINITY_DN92953_c0_g1::TRINITY_DN92953_c0_g1_i10::g.69542::m.69542	NP_990568	BMP4	596.0
TRINITY_DN91812_c0_g1::TRINITY_DN91812_c0_g1_i4::g.61811::m.61811	XP_014342832	CCDC114	258.0
TRINITY_DN93935_c1_g1::TRINITY_DN93935_c1_g1_i6::g.77022::m.77022	XP_006009028	LOC102364841	142.0
TRINITY_DN84528_c1_g1::TRINITY_DN84528_c1_g1_i1::g.31354::m.31354	XP_006259061	ME3	1010.0
TRINITY_DN152476_c0_g1::TRINITY_DN152476_c0_g1_i1::g.106856::m.106856	NP_031483	AP1S1	296.0
TRINITY_DN148517_c0_g1::TRINITY_DN148517_c0_g1_i1::g.106591::m.106591	XP_006273085	RAB38	122.0
TRINITY_DN81705_c0_g1::TRINITY_DN81705_c0_g1_i3::g.25271::m.25271	XP_014342176	NIPAL4	521.0
TRINITY_DN95103_c0_g1::TRINITY_DN95103_c0_g1_i8::g.86467::m.86467	XP_007906757	EMX1	32.3
TRINITY_DN73084_c0_g1::TRINITY_DN73084_c0_g1_i4::g.14978::m.14978	XP_015224077	DNAAF1	29.6
TRINITY_DN78546_c0_g1::TRINITY_DN78546_c0_g1_i15::g.20258::m.20258	NP_001073856	SRSF10	118.0
TRINITY_DN82143_c0_g1::TRINITY_DN82143_c0_g1_i2::g.26011::m.26011	NP_001305454	TRAPPC2L	266.0
TRINITY_DN90564_c0_g2::TRINITY_DN90564_c0_g2_i10::g.54765::m.54765	XP_006008175	LOC102355522	62.4
TRINITY_DN70914_c0_g1::TRINITY_DN70914_c0_g1_i6::g.13280::m.13280	XP_019349138	USP35	671.0
TRINITY_DN93763_c2_g1::TRINITY_DN93763_c2_g1_i10::g.75698::m.75698	NP_004454	FGD1	890.0
TRINITY_DN62555_c0_g1::TRINITY_DN62555_c0_g1_i3::g.9601::m.9601	XP_019333694	EHMT2	1475.0
TRINITY_DN94527_c0_g1::TRINITY_DN94527_c0_g1_i1::g.81598::m.81598	XP_007903340	DOCK4	34.7
TRINITY_DN87240_c0_g1::TRINITY_DN87240_c0_g1_i1::g.39912::m.39912	XP_014353006	GM11992	86.7
TRINITY_DN87664_c0_g1::TRINITY_DN87664_c0_g1_i5::g.41520::m.41520	N/A	N/A	N/A
TRINITY_DN77724_c0_g1::TRINITY_DN77724_c0_g1_i4::g.19304::m.19304	XP_014465199	DPM1	341.0
TRINITY_DN76826_c0_g1::TRINITY_DN76826_c0_g1_i1::g.18051::m.18051	XP_024303433	ZFAND5	313.0
TRINITY_DN89624_c0_g1::TRINITY_DN89624_c0_g1_i5::g.49859::m.49859	XP_006264733	FGFR3	1394.0
TRINITY_DN24482_c0_g1::TRINITY_DN24482_c0_g1_i1::g.2617::m.2617	XP_015222823	2610507B11RIK	29.6
TRINITY_DN25930_c0_g1::TRINITY_DN25930_c0_g1_i1::g.2757::m.2757	XP_006260097	CPNE8	390.0
TRINITY_DN95834_c0_g1::TRINITY_DN95834_c0_g1_i2::g.93485::m.93485	XP_014342930	PPIL3	299.0
TRINITY_DN94928_c2_g1::TRINITY_DN94928_c2_g1_i2::g.84920::m.84920	XP_015207486	LOC107077960	30.4
TRINITY_DN114682_c0_g1::TRINITY_DN114682_c0_g1_i1::g.104038::m.104038	XP_015195432	ZBTB8B	28.5
TRINITY_DN92373_c0_g1::TRINITY_DN92373_c0_g1_i1::g.65205::m.65205	XP_006264645	TMEM216	185.0
TRINITY_DN95977_c0_g1::TRINITY_DN95977_c0_g1_i9::g.95253::m.95253	XP_006010093	RNF31	364.0
TRINITY_DN62680_c0_g1::TRINITY_DN62680_c0_g1_i1::g.9667::m.9667	XP_014350064	RAPGEF4	776.0
TRINITY_DN85598_c1_g1::TRINITY_DN85598_c1_g1_i40::g.33927::m.33927	XP_005987956	LOC102349599	217.0
TRINITY_DN94760_c0_g1::TRINITY_DN94760_c0_g1_i1::g.83414::m.83414	XP_015197920	CELSR2	33.9
TRINITY_DN91264_c0_g1::TRINITY_DN91264_c0_g1_i21::g.58734::m.58734	XP_019339914	COL13A1	437.0
TRINITY_DN63002_c0_g1::TRINITY_DN63002_c0_g1_i2::g.9849::m.9849	XP_005987722	LAMB3	90.5
TRINITY_DN85470_c0_g1::TRINITY_DN85470_c0_g1_i1::g.33783::m.33783	NP_786926	PLXNA4	2377.0
TRINITY_DN67502_c0_g1::TRINITY_DN67502_c0_g1_i1::g.11784::m.11784	XP_005987908	MIA	157.0
TRINITY_DN92548_c0_g1::TRINITY_DN92548_c0_g1_i2::g.66667::m.66667	XP_006270420	TTC21B	2061.0
TRINITY_DN65195_c0_g1::TRINITY_DN65195_c0_g1_i2::g.10655::m.10655	XP_005987136	ATP2B2	371.0
TRINITY_DN84674_c0_g1::TRINITY_DN84674_c0_g1_i3::g.31686::m.31686	XP_006013862	RNF151	129.0
TRINITY_DN85907_c0_g1::TRINITY_DN85907_c0_g1_i3::g.35553::m.35553	NP_852124	PAX3	853.0
TRINITY_DN92858_c0_g1::TRINITY_DN92858_c0_g1_i1::g.68783::m.68783	XP_006626246	IAH1	28.1
TRINITY_DN95321_c5_g1::TRINITY_DN95321_c5_g1_i2::g.88679::m.88679	NP_001155325	SMARCB1	702.0
TRINITY_DN90354_c0_g1::TRINITY_DN90354_c0_g1_i5::g.53420::m.53420	XP_015139759	LRP11	149.0
TRINITY_DN79632_c1_g1::TRINITY_DN79632_c1_g1_i1::g.21568::m.21568	XP_015199925	ADAM15	28.1
TRINITY_DN91230_c0_g1::TRINITY_DN91230_c0_g1_i2::g.58288::m.58288	XP_014452370	TPX2	657.0
TRINITY_DN92070_c0_g1::TRINITY_DN92070_c0_g1_i1::g.63307::m.63307	XP_014461354	FYN	1030.0
TRINITY_DN93667_c0_g2::TRINITY_DN93667_c0_g2_i2::g.75092::m.75092	XP_014349233	HNRNPL	385.0
TRINITY_DN95832_c0_g1::TRINITY_DN95832_c0_g1_i11::g.93461::m.93461	XP_015211772	ARL16	29.3
TRINITY_DN95411_c0_g1::TRINITY_DN95411_c0_g1_i9::g.89349::m.89349	XP_014340848	PRRC2B	1202.0
TRINITY_DN54121_c0_g1::TRINITY_DN54121_c0_g1_i1::g.6885::m.6885	N/A	N/A	N/A
TRINITY_DN95135_c1_g3::TRINITY_DN95135_c1_g3_i3::g.86880::m.86880	NP_001139668	SCIN	1144.0
TRINITY_DN7618_c0_g1::TRINITY_DN7618_c0_g1_i1::g.752::m.752	XP_005994937	LRRC58	522.0
TRINITY_DN91227_c0_g1::TRINITY_DN91227_c0_g1_i3::g.58259::m.58259	XP_426020	STAC	431.0
TRINITY_DN86140_c0_g1::TRINITY_DN86140_c0_g1_i4::g.36227::m.36227	XP_007901721	FUT4	35.4
TRINITY_DN78149_c0_g1::TRINITY_DN78149_c0_g1_i1::g.19872::m.19872	XP_006640258	GAL3ST1	33.5
TRINITY_DN72117_c0_g1::TRINITY_DN72117_c0_g1_i1::g.14391::m.14391	XP_015142046	TNNT3	346.0
TRINITY_DN90409_c0_g1::TRINITY_DN90409_c0_g1_i3::g.53639::m.53639	NP_001103373	RNFT2	394.0
TRINITY_DN95075_c0_g1::TRINITY_DN95075_c0_g1_i11::g.85557::m.85557	XP_019350172	TNRC18	2670.0
TRINITY_DN87824_c0_g1::TRINITY_DN87824_c0_g1_i1::g.42204::m.42204	XP_015213669	ETV1	26.9
TRINITY_DN132767_c0_g1::TRINITY_DN132767_c0_g1_i1::g.105378::m.105378	XP_005989093	PCLO	79.0
TRINITY_DN79967_c0_g1::TRINITY_DN79967_c0_g1_i1::g.22119::m.22119	XP_006002722	SEL1L3	785.0
TRINITY_DN92953_c0_g1::TRINITY_DN92953_c0_g1_i7::g.69539::m.69539	XP_015200423	NEK1	28.5
TRINITY_DN141352_c0_g1::TRINITY_DN141352_c0_g1_i1::g.105921::m.105921	XP_014351821	TTLL8	62.4
TRINITY_DN96566_c0_g1::TRINITY_DN96566_c0_g1_i7::g.101130::m.101130	XP_005988539	LOC102366653	73.6
TRINITY_DN68200_c0_g1::TRINITY_DN68200_c0_g1_i1::g.12034::m.12034	XP_019354646	ZFP629	271.0
TRINITY_DN81341_c0_g1::TRINITY_DN81341_c0_g1_i3::g.24518::m.24518	XP_006273478	HARS	807.0
TRINITY_DN88995_c0_g1::TRINITY_DN88995_c0_g1_i11::g.46636::m.46636	XP_015223846	ADAMTS18	33.9
TRINITY_DN85482_c0_g1::TRINITY_DN85482_c0_g1_i1::g.33845::m.33845	XP_006269224	SF3B1	2290.0
TRINITY_DN69053_c0_g1::TRINITY_DN69053_c0_g1_i3::g.12591::m.12591	XP_005994017	IRF2BP2	184.0
TRINITY_DN85175_c0_g1::TRINITY_DN85175_c0_g1_i2::g.32874::m.32874	XP_006005439	LOC102365857	175.0
TRINITY_DN85749_c0_g1::TRINITY_DN85749_c0_g1_i4::g.34790::m.34790	XP_015208043	ZNF513	44.7
TRINITY_DN88282_c1_g1::TRINITY_DN88282_c1_g1_i1::g.43908::m.43908	XP_014346009	LOC102358239	323.0
TRINITY_DN92964_c4_g1::TRINITY_DN92964_c4_g1_i10::g.69858::m.69858	XP_006634433	SFRP4	26.9
TRINITY_DN92041_c0_g1::TRINITY_DN92041_c0_g1_i1::g.62851::m.62851	XP_005994974	MAN2C1	1523.0
TRINITY_DN86240_c0_g1::TRINITY_DN86240_c0_g1_i2::g.36688::m.36688	XP_015210165	SLC22A23	28.1
TRINITY_DN94118_c0_g1::TRINITY_DN94118_c0_g1_i7::g.78411::m.78411	XP_005994968	COMMD4	347.0
TRINITY_DN96451_c1_g2::TRINITY_DN96451_c1_g2_i1::g.100219::m.100219	XP_015196648	LOC102688433	27.3
TRINITY_DN101666_c0_g1::TRINITY_DN101666_c0_g1_i1::g.103076::m.103076	XP_015208514	KDM7A	28.1
TRINITY_DN94261_c0_g1::TRINITY_DN94261_c0_g1_i2::g.79567::m.79567	NP_001186095	FAM102A	383.0
TRINITY_DN95485_c0_g1::TRINITY_DN95485_c0_g1_i6::g.90136::m.90136	XP_015155800	TUBA1C	258.0
TRINITY_DN90450_c1_g1::TRINITY_DN90450_c1_g1_i3::g.54117::m.54117	XP_019333649	KANK1	1537.0
TRINITY_DN90490_c0_g1::TRINITY_DN90490_c0_g1_i2::g.54203::m.54203	XP_014351781	NLRP1A	82.4
TRINITY_DN96221_c4_g1::TRINITY_DN96221_c4_g1_i9::g.97886::m.97886	XP_006001920	PEA15A	201.0
TRINITY_DN82332_c0_g1::TRINITY_DN82332_c0_g1_i1::g.26329::m.26329	XP_014342668	TRIT1	584.0
TRINITY_DN91203_c0_g1::TRINITY_DN91203_c0_g1_i19::g.58096::m.58096	NP_001171711	RADX	163.0
TRINITY_DN73799_c0_g1::TRINITY_DN73799_c0_g1_i1::g.15594::m.15594	XP_007902643	DYNC2H1	26.6
TRINITY_DN76092_c0_g1::TRINITY_DN76092_c0_g1_i4::g.17220::m.17220	XP_014344032	CBARP	526.0
TRINITY_DN79256_c0_g1::TRINITY_DN79256_c0_g1_i1::g.21093::m.21093	XP_006274227	SLC25A46	583.0
TRINITY_DN91418_c0_g1::TRINITY_DN91418_c0_g1_i7::g.59582::m.59582	NP_689485	CHMP7	449.0
TRINITY_DN85016_c0_g1::TRINITY_DN85016_c0_g1_i3::g.32541::m.32541	XP_005989971	EPS15L1	1239.0
TRINITY_DN87818_c0_g1::TRINITY_DN87818_c0_g1_i1::g.42214::m.42214	XP_006523664	ADGRE1	509.0
TRINITY_DN54194_c1_g1::TRINITY_DN54194_c1_g1_i4::g.6915::m.6915	XP_007891689	LOC103178647	26.9
TRINITY_DN91636_c0_g1::TRINITY_DN91636_c0_g1_i1::g.60568::m.60568	XP_006637936	OSTN	37.4
TRINITY_DN160739_c0_g1::TRINITY_DN160739_c0_g1_i1::g.107570::m.107570	XP_019344743	ZFP771	124.0
TRINITY_DN80391_c0_g1::TRINITY_DN80391_c0_g1_i5::g.22799::m.22799	XP_005999027	PSMG3	98.2
TRINITY_DN84115_c1_g1::TRINITY_DN84115_c1_g1_i4::g.30181::m.30181	XP_007908193	BAZ2A	26.2
TRINITY_DN87906_c0_g1::TRINITY_DN87906_c0_g1_i2::g.42500::m.42500	NP_766388	SDK2	3514.0
TRINITY_DN91492_c0_g1::TRINITY_DN91492_c0_g1_i2::g.59436::m.59436	XP_025008988	IVNS1ABP	287.0
TRINITY_DN92378_c0_g1::TRINITY_DN92378_c0_g1_i10::g.65335::m.65335	XP_024306396	FUBP1	663.0
TRINITY_DN90211_c0_g1::TRINITY_DN90211_c0_g1_i9::g.52636::m.52636	XP_014340302	WHAMM	271.0
TRINITY_DN87770_c0_g1::TRINITY_DN87770_c0_g1_i1::g.41876::m.41876	XP_014342601	MPND	469.0
TRINITY_DN91555_c0_g1::TRINITY_DN91555_c0_g1_i2::g.60285::m.60285	XP_006002490	ALG10B	508.0
TRINITY_DN87500_c0_g1::TRINITY_DN87500_c0_g1_i2::g.40902::m.40902	N/A	N/A	N/A
TRINITY_DN88085_c0_g1::TRINITY_DN88085_c0_g1_i4::g.43108::m.43108	XP_006009003	DCBLD2	228.0
TRINITY_DN89642_c0_g1::TRINITY_DN89642_c0_g1_i1::g.49646::m.49646	XP_015216124	WDR49	34.3
TRINITY_DN95082_c5_g1::TRINITY_DN95082_c5_g1_i5::g.86328::m.86328	XP_005991455	ADAMTS14	55.5
TRINITY_DN95105_c5_g1::TRINITY_DN95105_c5_g1_i7::g.86520::m.86520	XP_006632153	FGFR4	28.5
TRINITY_DN79854_c0_g1::TRINITY_DN79854_c0_g1_i4::g.21972::m.21972	XP_005990152	GALC	679.0
TRINITY_DN88752_c0_g1::TRINITY_DN88752_c0_g1_i2::g.45925::m.45925	NP_001155973	TNRC6B	1616.0
TRINITY_DN70983_c0_g1::TRINITY_DN70983_c0_g1_i1::g.13322::m.13322	XP_011248079	MAGI2	155.0
TRINITY_DN63062_c0_g1::TRINITY_DN63062_c0_g1_i2::g.9898::m.9898	XP_006002709	LOC102360420	182.0
TRINITY_DN95094_c0_g1::TRINITY_DN95094_c0_g1_i1::g.86313::m.86313	XP_015214509	CHN1	28.5
TRINITY_DN90210_c0_g1::TRINITY_DN90210_c0_g1_i1::g.52641::m.52641	XP_014353859	ADAT2	174.0
TRINITY_DN80971_c0_g1::TRINITY_DN80971_c0_g1_i5::g.23913::m.23913	XP_006005944	S1PR2	397.0
TRINITY_DN84549_c0_g1::TRINITY_DN84549_c0_g1_i1::g.31232::m.31232	XP_005998059	SPAG16	832.0
TRINITY_DN90450_c1_g1::TRINITY_DN90450_c1_g1_i1::g.54115::m.54115	XP_019333649	KANK1	1401.0
TRINITY_DN91178_c0_g1::TRINITY_DN91178_c0_g1_i7::g.57905::m.57905	XP_005993008	MTIF3	296.0
TRINITY_DN72028_c0_g1::TRINITY_DN72028_c0_g1_i2::g.14291::m.14291	XP_005999173	LOC102360923	155.0
TRINITY_DN93306_c0_g1::TRINITY_DN93306_c0_g1_i2::g.72341::m.72341	XP_014349253	NSD2	556.0
TRINITY_DN96479_c7_g1::TRINITY_DN96479_c7_g1_i1::g.100438::m.100438	XP_006263761	ATP6V0A2	485.0
TRINITY_DN47569_c0_g1::TRINITY_DN47569_c0_g1_i1::g.5368::m.5368	XP_015199127	CSNK1G1	31.2
TRINITY_DN86726_c0_g1::TRINITY_DN86726_c0_g1_i2::g.38245::m.38245	XP_006636585	GAD1	32.7
TRINITY_DN93406_c4_g3::TRINITY_DN93406_c4_g3_i3::g.73193::m.73193	XP_006638423	IGF2BP1	29.3
TRINITY_DN58812_c0_g1::TRINITY_DN58812_c0_g1_i2::g.8147::m.8147	XP_014340013	ENGASE	93.2
TRINITY_DN94294_c0_g1::TRINITY_DN94294_c0_g1_i3::g.79780::m.79780	XP_014340237	PFKM	925.0
TRINITY_DN65809_c0_g1::TRINITY_DN65809_c0_g1_i1::g.10936::m.10936	XP_019334155	NLGN1	1041.0
TRINITY_DN94662_c0_g1::TRINITY_DN94662_c0_g1_i5::g.82673::m.82673	XP_006275527	FLOT1	732.0
TRINITY_DN88470_c0_g1::TRINITY_DN88470_c0_g1_i7::g.44709::m.44709	XP_006638789	OTOR	26.9
TRINITY_DN90227_c0_g1::TRINITY_DN90227_c0_g1_i3::g.52707::m.52707	XP_006638315	P3H4	29.6
TRINITY_DN81146_c3_g1::TRINITY_DN81146_c3_g1_i1::g.24282::m.24282	XP_015223695	SPATA2L	28.1
TRINITY_DN94653_c0_g1::TRINITY_DN94653_c0_g1_i2::g.82204::m.82204	XP_005998394	LOC102355667	73.9
TRINITY_DN24115_c0_g1::TRINITY_DN24115_c0_g1_i1::g.2598::m.2598	XP_014346858	ERICH6	94.7
TRINITY_DN86226_c0_g1::TRINITY_DN86226_c0_g1_i3::g.36675::m.36675	XP_015200529	STIM2	26.6
TRINITY_DN61859_c0_g1::TRINITY_DN61859_c0_g1_i2::g.9362::m.9362	NP_001258861	PRDX1	331.0
TRINITY_DN76701_c0_g1::TRINITY_DN76701_c0_g1_i1::g.17817::m.17817	XP_019350837	EPHA8	772.0
TRINITY_DN86226_c0_g1::TRINITY_DN86226_c0_g1_i1::g.36671::m.36671	XP_015200529	STIM2	26.6
TRINITY_DN96559_c0_g1::TRINITY_DN96559_c0_g1_i1::g.101342::m.101342	XP_007895443	ANKRD12	31.6
TRINITY_DN135494_c0_g1::TRINITY_DN135494_c0_g1_i1::g.105605::m.105605	XP_015202550	DPYSL4	26.9
TRINITY_DN90354_c0_g1::TRINITY_DN90354_c0_g1_i3::g.53410::m.53410	XP_019343877	LRP11	454.0
TRINITY_DN90898_c0_g1::TRINITY_DN90898_c0_g1_i1::g.56405::m.56405	XP_005993087	AGFG1	323.0
TRINITY_DN88589_c0_g1::TRINITY_DN88589_c0_g1_i1::g.45022::m.45022	XP_005991776	SOX13	205.0
TRINITY_DN87480_c0_g1::TRINITY_DN87480_c0_g1_i1::g.40832::m.40832	XP_005993150	HOXA11	303.0
TRINITY_DN89499_c0_g1::TRINITY_DN89499_c0_g1_i1::g.48594::m.48594	XP_014352012	BTN2A2	308.0
TRINITY_DN94148_c8_g2::TRINITY_DN94148_c8_g2_i3::g.78971::m.78971	XP_014347463	PICK1	733.0
TRINITY_DN79558_c1_g1::TRINITY_DN79558_c1_g1_i3::g.21449::m.21449	XP_005998852	SMNDC1	145.0
TRINITY_DN91909_c2_g1::TRINITY_DN91909_c2_g1_i3::g.62461::m.62461	XP_014341941	LOC102346418	50.8
TRINITY_DN89601_c0_g1::TRINITY_DN89601_c0_g1_i2::g.49665::m.49665	XP_006001357	DFFA	188.0
TRINITY_DN92031_c0_g1::TRINITY_DN92031_c0_g1_i1::g.63089::m.63089	XP_016867793	NUB1	486.0
TRINITY_DN59423_c2_g1::TRINITY_DN59423_c2_g1_i1::g.8317::m.8317	XP_015221143	PDE4C	30.4
TRINITY_DN108207_c0_g1::TRINITY_DN108207_c0_g1_i1::g.103443::m.103443	NP_034292	EXT1	1284.0
TRINITY_DN96038_c0_g1::TRINITY_DN96038_c0_g1_i1::g.95665::m.95665	N/A	N/A	N/A
TRINITY_DN95360_c0_g1::TRINITY_DN95360_c0_g1_i19::g.88771::m.88771	XP_019346040	FBXO15	215.0
TRINITY_DN18738_c0_g1::TRINITY_DN18738_c0_g1_i1::g.1963::m.1963	XP_007883227	MPEG1	28.9
TRINITY_DN119550_c0_g1::TRINITY_DN119550_c0_g1_i1::g.104319::m.104319	XP_006643526	LOC102695705	28.9
TRINITY_DN79617_c0_g1::TRINITY_DN79617_c0_g1_i1::g.21552::m.21552	XP_014348676	ZBTB33	360.0
TRINITY_DN73415_c0_g1::TRINITY_DN73415_c0_g1_i2::g.15300::m.15300	XP_005986186	MYG1	453.0
TRINITY_DN91040_c0_g1::TRINITY_DN91040_c0_g1_i2::g.57155::m.57155	XP_019339132	DCTN1	1898.0
TRINITY_DN93335_c3_g2::TRINITY_DN93335_c3_g2_i2::g.72551::m.72551	XP_014352728	LOC106706375	51.2
TRINITY_DN94393_c0_g2::TRINITY_DN94393_c0_g2_i2::g.80545::m.80545	XP_015209653	MAP4	60.8
TRINITY_DN96622_c0_g1::TRINITY_DN96622_c0_g1_i7::g.101976::m.101976	XP_005987292	SIK3	1631.0
TRINITY_DN90176_c0_g1::TRINITY_DN90176_c0_g1_i7::g.52442::m.52442	XP_006007446	FSD1L	530.0
TRINITY_DN73547_c0_g1::TRINITY_DN73547_c0_g1_i1::g.15372::m.15372	XP_006637301	SDK1	27.7
TRINITY_DN96053_c0_g1::TRINITY_DN96053_c0_g1_i25::g.96114::m.96114	XP_014450989	MGA	241.0
TRINITY_DN131155_c0_g1::TRINITY_DN131155_c0_g1_i1::g.105211::m.105211	XP_005988077	LOC102359920	323.0
TRINITY_DN94620_c6_g3::TRINITY_DN94620_c6_g3_i1::g.82631::m.82631	XP_015221542	PLA2G3	33.1
TRINITY_DN95878_c0_g1::TRINITY_DN95878_c0_g1_i7::g.93853::m.93853	XP_015211855	DNAH17	32.0
TRINITY_DN81390_c0_g1::TRINITY_DN81390_c0_g1_i3::g.24632::m.24632	XP_015214288	LOC102694103	26.6
TRINITY_DN84170_c0_g1::TRINITY_DN84170_c0_g1_i1::g.30260::m.30260	XP_006011757	SOWAHC	370.0
TRINITY_DN72428_c0_g1::TRINITY_DN72428_c0_g1_i3::g.14624::m.14624	XP_007891261	2210408I21RIK	26.2
TRINITY_DN20191_c0_g1::TRINITY_DN20191_c0_g1_i1::g.2115::m.2115	XP_015207673	SRPK2	30.8
TRINITY_DN79574_c0_g1::TRINITY_DN79574_c0_g1_i1::g.21473::m.21473	XP_006000926	CCDC189	244.0
TRINITY_DN76778_c0_g1::TRINITY_DN76778_c0_g1_i1::g.17947::m.17947	XP_005989432	TMEM44	417.0
TRINITY_DN86331_c0_g1::TRINITY_DN86331_c0_g1_i1::g.36969::m.36969	XP_006262328	DUSP27	911.0
TRINITY_DN92287_c0_g1::TRINITY_DN92287_c0_g1_i6::g.64651::m.64651	XP_006007521	LOC102348855	97.1
TRINITY_DN97195_c0_g1::TRINITY_DN97195_c0_g1_i1::g.102631::m.102631	XP_005990637	PFDN4	217.0
TRINITY_DN71844_c0_g1::TRINITY_DN71844_c0_g1_i2::g.14134::m.14134	XP_005998737	TAF1B	417.0
TRINITY_DN75085_c0_g1::TRINITY_DN75085_c0_g1_i1::g.16277::m.16277	N/A	N/A	N/A
TRINITY_DN91547_c0_g1::TRINITY_DN91547_c0_g1_i5::g.60282::m.60282	NP_080536	TCTN3	331.0
TRINITY_DN95342_c6_g1::TRINITY_DN95342_c6_g1_i7::g.88701::m.88701	XP_015214113	LRP1B	29.3
TRINITY_DN80098_c0_g1::TRINITY_DN80098_c0_g1_i1::g.22318::m.22318	XP_015215377	CLG13H16ORF59	27.3
TRINITY_DN87010_c0_g1::TRINITY_DN87010_c0_g1_i2::g.39275::m.39275	XP_015222582	DNM1	30.4
TRINITY_DN7922_c1_g1::TRINITY_DN7922_c1_g1_i1::g.789::m.789	XP_006637358	CLG13H7ORF26	27.3
TRINITY_DN81804_c0_g1::TRINITY_DN81804_c0_g1_i1::g.25453::m.25453	XP_005997305	TMEFF2	550.0
TRINITY_DN89657_c0_g1::TRINITY_DN89657_c0_g1_i6::g.49885::m.49885	XP_005988287	RNF122	86.3
TRINITY_DN36807_c0_g1::TRINITY_DN36807_c0_g1_i1::g.3963::m.3963	XP_425525	MAATS1	140.0
TRINITY_DN88973_c0_g1::TRINITY_DN88973_c0_g1_i1::g.46841::m.46841	XP_015210158	PKD1L1	28.1
TRINITY_DN93261_c2_g1::TRINITY_DN93261_c2_g1_i1::g.71917::m.71917	XP_015209529	JCAD	30.0
TRINITY_DN94005_c0_g1::TRINITY_DN94005_c0_g1_i2::g.77487::m.77487	XP_005987875	KPTN	378.0
TRINITY_DN90692_c2_g1::TRINITY_DN90692_c2_g1_i1::g.55556::m.55556	XP_014351839	LOC106706019	89.0
TRINITY_DN60362_c0_g1::TRINITY_DN60362_c0_g1_i1::g.8602::m.8602	XP_014352694	CYBB	832.0
TRINITY_DN90749_c0_g1::TRINITY_DN90749_c0_g1_i3::g.55809::m.55809	XP_004936827	MKNK1	639.0
TRINITY_DN93398_c0_g1::TRINITY_DN93398_c0_g1_i2::g.72771::m.72771	XP_019355674	SGMS2	543.0
TRINITY_DN82910_c0_g1::TRINITY_DN82910_c0_g1_i3::g.27620::m.27620	XP_005995932	A830018L16RIK	483.0
TRINITY_DN96449_c7_g1::TRINITY_DN96449_c7_g1_i5::g.100282::m.100282	XP_015195968	LOC102694789	33.9
TRINITY_DN83142_c0_g1::TRINITY_DN83142_c0_g1_i1::g.28038::m.28038	XP_019340651	LOC102565177	414.0
TRINITY_DN96159_c0_g1::TRINITY_DN96159_c0_g1_i5::g.97459::m.97459	XP_015204326	STX12	29.3
TRINITY_DN79990_c0_g1::TRINITY_DN79990_c0_g1_i1::g.22171::m.22171	XP_005988403	ZFP36L1	429.0
TRINITY_DN85560_c0_g1::TRINITY_DN85560_c0_g1_i12::g.34180::m.34180	XP_005997086	HNRNPC	276.0
TRINITY_DN89439_c1_g1::TRINITY_DN89439_c1_g1_i1::g.48622::m.48622	XP_014449670	GOSR2	338.0
TRINITY_DN95809_c0_g1::TRINITY_DN95809_c0_g1_i1::g.93362::m.93362	XP_014346881	H2-Q10	262.0
TRINITY_DN95114_c5_g1::TRINITY_DN95114_c5_g1_i2::g.86756::m.86756	XP_015203698	WNK2	26.6
TRINITY_DN87367_c0_g1::TRINITY_DN87367_c0_g1_i4::g.40513::m.40513	XP_015204417	MAN1C1	31.2
TRINITY_DN89223_c2_g1::TRINITY_DN89223_c2_g1_i2::g.47908::m.47908	XP_025011596	ZNF226L	213.0
TRINITY_DN54401_c0_g1::TRINITY_DN54401_c0_g1_i1::g.6979::m.6979	XP_015211692	XPR1	28.1
TRINITY_DN73374_c0_g1::TRINITY_DN73374_c0_g1_i1::g.15255::m.15255	XP_006278825	TAF8	499.0
TRINITY_DN87726_c0_g1::TRINITY_DN87726_c0_g1_i2::g.41714::m.41714	XP_005988470	TCP11	416.0
TRINITY_DN96653_c4_g1::TRINITY_DN96653_c4_g1_i11::g.101936::m.101936	XP_006631951	ARSI	30.4
TRINITY_DN82970_c0_g1::TRINITY_DN82970_c0_g1_i1::g.27752::m.27752	XP_420343	SLC25A43	454.0
TRINITY_DN78080_c0_g1::TRINITY_DN78080_c0_g1_i1::g.19770::m.19770	NP_055095	DNAJC8	235.0
TRINITY_DN91658_c0_g1::TRINITY_DN91658_c0_g1_i2::g.60965::m.60965	XP_006635876	INTS8	27.7
TRINITY_DN92263_c0_g1::TRINITY_DN92263_c0_g1_i5::g.64468::m.64468	XP_003641983	SHCBP1	456.0
TRINITY_DN89633_c0_g1::TRINITY_DN89633_c0_g1_i6::g.49815::m.49815	XP_006010282	MBOAT1	489.0
TRINITY_DN95335_c1_g1::TRINITY_DN95335_c1_g1_i1::g.88627::m.88627	XP_019337174	SYNE3	412.0
TRINITY_DN82513_c2_g1::TRINITY_DN82513_c2_g1_i4::g.26751::m.26751	XP_015213481	FGFR1OP	28.9
TRINITY_DN86900_c0_g1::TRINITY_DN86900_c0_g1_i1::g.38764::m.38764	XP_019331397	PLEKHM1	1007.0
TRINITY_DN29741_c0_g1::TRINITY_DN29741_c0_g1_i2::g.3251::m.3251	XP_415126	VPS37B	208.0
TRINITY_DN94281_c0_g1::TRINITY_DN94281_c0_g1_i1::g.79652::m.79652	XP_005999623	LRPPRC	2085.0
TRINITY_DN49041_c0_g1::TRINITY_DN49041_c0_g1_i1::g.5821::m.5821	XP_007898053	LOC103182756	27.7
TRINITY_DN88810_c0_g1::TRINITY_DN88810_c0_g1_i2::g.46062::m.46062	XP_006012319	LOC102353516	376.0
TRINITY_DN94989_c5_g1::TRINITY_DN94989_c5_g1_i10::g.85365::m.85365	XP_014350952	FAHD2A	454.0
TRINITY_DN48343_c0_g1::TRINITY_DN48343_c0_g1_i1::g.5569::m.5569	XP_015221921	KREMEN1	30.8
TRINITY_DN34909_c0_g1::TRINITY_DN34909_c0_g1_i1::g.3786::m.3786	XP_015219730	BCORL1	28.9
TRINITY_DN85561_c0_g1::TRINITY_DN85561_c0_g1_i4::g.34093::m.34093	XP_014351508	CELF3	570.0
TRINITY_DN92380_c8_g1::TRINITY_DN92380_c8_g1_i12::g.64808::m.64808	XP_019345653	DIXDC1	592.0
TRINITY_DN92606_c5_g2::TRINITY_DN92606_c5_g2_i12::g.67503::m.67503	XP_014345887	C030006K11RIK	82.0
TRINITY_DN92620_c0_g1::TRINITY_DN92620_c0_g1_i7::g.67236::m.67236	XP_015213221	D630003M21RIK	28.5
TRINITY_DN81441_c0_g1::TRINITY_DN81441_c0_g1_i1::g.24654::m.24654	XP_006271508	LOC102560429	661.0
TRINITY_DN85523_c1_g1::TRINITY_DN85523_c1_g1_i1::g.34046::m.34046	XP_007890385	HSPB3	29.6
TRINITY_DN95867_c7_g3::TRINITY_DN95867_c7_g3_i6::g.93903::m.93903	XP_006011675	WLS	875.0
TRINITY_DN91381_c0_g1::TRINITY_DN91381_c0_g1_i2::g.59254::m.59254	XP_015202927	LOC102697029	27.3
TRINITY_DN80090_c0_g1::TRINITY_DN80090_c0_g1_i1::g.22208::m.22208	XP_006009553	USP39	875.0
TRINITY_DN85018_c0_g1::TRINITY_DN85018_c0_g1_i2::g.32454::m.32454	XP_014345801	NPHS1	261.0
TRINITY_DN59262_c0_g1::TRINITY_DN59262_c0_g1_i1::g.8243::m.8243	XP_007894323	ARHGAP32	28.1
TRINITY_DN92134_c0_g1::TRINITY_DN92134_c0_g1_i2::g.63699::m.63699	XP_014348434	GUF1	1080.0
TRINITY_DN29618_c0_g1::TRINITY_DN29618_c0_g1_i1::g.3229::m.3229	XP_015208638	SHANK3	28.5
TRINITY_DN86507_c0_g1::TRINITY_DN86507_c0_g1_i4::g.37607::m.37607	XP_015215195	LOC102695090	33.9
TRINITY_DN95674_c0_g1::TRINITY_DN95674_c0_g1_i4::g.91842::m.91842	XP_006009634	TRIM69	47.0
TRINITY_DN6052_c0_g1::TRINITY_DN6052_c0_g1_i1::g.622::m.622	XP_006498016	PRRC2B	164.0
TRINITY_DN95851_c0_g1::TRINITY_DN95851_c0_g1_i5::g.93640::m.93640	XP_015221887	NFKBIL1	27.3
TRINITY_DN95861_c0_g1::TRINITY_DN95861_c0_g1_i1::g.93729::m.93729	XP_006007800	LOC102359980	635.0
TRINITY_DN20501_c0_g1::TRINITY_DN20501_c0_g1_i1::g.2166::m.2166	XP_015220090	EPG5	29.6
TRINITY_DN90319_c0_g1::TRINITY_DN90319_c0_g1_i2::g.53294::m.53294	XP_417715	EYA3	647.0
TRINITY_DN96105_c5_g1::TRINITY_DN96105_c5_g1_i5::g.96762::m.96762	XP_015207218	LOC107077925	30.4
TRINITY_DN26569_c0_g1::TRINITY_DN26569_c0_g1_i1::g.2852::m.2852	XP_015213593	CARMIL1	29.3
TRINITY_DN85103_c0_g1::TRINITY_DN85103_c0_g1_i7::g.32784::m.32784	XP_015133862	MID2	1115.0
TRINITY_DN87847_c0_g1::TRINITY_DN87847_c0_g1_i4::g.42196::m.42196	XP_015194976	KIF20B	29.6
TRINITY_DN94218_c3_g1::TRINITY_DN94218_c3_g1_i3::g.79165::m.79165	NP_990572	ST6GAL1	437.0
TRINITY_DN95629_c0_g2::TRINITY_DN95629_c0_g2_i4::g.91478::m.91478	XP_006011468	APP	928.0
TRINITY_DN95804_c1_g1::TRINITY_DN95804_c1_g1_i1::g.93207::m.93207	XP_014347692	GEMIN4	1055.0
TRINITY_DN92271_c0_g1::TRINITY_DN92271_c0_g1_i1::g.64574::m.64574	XP_006625905	GTF2H5	25.8
TRINITY_DN13123_c0_g1::TRINITY_DN13123_c0_g1_i1::g.1500::m.1500	XP_015213091	CEP72	28.1
TRINITY_DN95409_c0_g1::TRINITY_DN95409_c0_g1_i4::g.89194::m.89194	XP_005988008	TMEM208	263.0
TRINITY_DN96341_c0_g1::TRINITY_DN96341_c0_g1_i2::g.99175::m.99175	XP_015206060	MIS18BP1	30.4
TRINITY_DN92206_c2_g1::TRINITY_DN92206_c2_g1_i3::g.64363::m.64363	XP_015212092	RNF11	31.2
TRINITY_DN89532_c0_g1::TRINITY_DN89532_c0_g1_i3::g.49316::m.49316	XP_005998344	DYNC2LI1	533.0
TRINITY_DN96459_c1_g1::TRINITY_DN96459_c1_g1_i3::g.100295::m.100295	XP_015140648	L3MBTL2	820.0
TRINITY_DN86082_c0_g1::TRINITY_DN86082_c0_g1_i2::g.36085::m.36085	XP_019349180	PTPRB	1294.0
TRINITY_DN90689_c0_g1::TRINITY_DN90689_c0_g1_i4::g.55608::m.55608	XP_005996802	EIF4G1	1969.0
TRINITY_DN84913_c0_g1::TRINITY_DN84913_c0_g1_i1::g.32230::m.32230	XP_015155369	SCAMP4	328.0
TRINITY_DN82780_c0_g1::TRINITY_DN82780_c0_g1_i1::g.27351::m.27351	NP_001276897	PPP3CB	895.0
TRINITY_DN94797_c0_g1::TRINITY_DN94797_c0_g1_i2::g.83628::m.83628	XP_007900218	LOC103184157	27.7
TRINITY_DN71919_c0_g1::TRINITY_DN71919_c0_g1_i1::g.14201::m.14201	NP_037381	ZNF214	128.0
TRINITY_DN91251_c2_g4::TRINITY_DN91251_c2_g4_i3::g.58494::m.58494	XP_014457138	MZF1	273.0
TRINITY_DN85181_c0_g1::TRINITY_DN85181_c0_g1_i1::g.32924::m.32924	XP_014342513	HEATR5B	3523.0
TRINITY_DN91047_c0_g1::TRINITY_DN91047_c0_g1_i2::g.57187::m.57187	XP_014348646	LOC102348261	173.0
TRINITY_DN91406_c0_g1::TRINITY_DN91406_c0_g1_i5::g.59423::m.59423	XP_015131903	RUFY3	666.0
TRINITY_DN92462_c0_g1::TRINITY_DN92462_c0_g1_i6::g.66097::m.66097	XP_006262868	TBC1D10B	196.0
TRINITY_DN81638_c0_g1::TRINITY_DN81638_c0_g1_i3::g.25158::m.25158	XP_014345137	PLA2G1B	89.4
TRINITY_DN84222_c0_g1::TRINITY_DN84222_c0_g1_i1::g.30375::m.30375	XP_005997408	FYTTD1	104.0
TRINITY_DN91258_c0_g1::TRINITY_DN91258_c0_g1_i5::g.58354::m.58354	XP_006002847	PCOLCE2	610.0
TRINITY_DN92714_c4_g1::TRINITY_DN92714_c4_g1_i5::g.67833::m.67833	XP_015213294	MTBP	27.7
TRINITY_DN74794_c0_g1::TRINITY_DN74794_c0_g1_i1::g.16113::m.16113	XP_006009973	LOC102345892	466.0
TRINITY_DN96613_c4_g2::TRINITY_DN96613_c4_g2_i9::g.101752::m.101752	XP_006001020	TAP2	489.0
TRINITY_DN73908_c0_g1::TRINITY_DN73908_c0_g1_i1::g.15693::m.15693	XP_015195861	NIPBL	28.9
TRINITY_DN96223_c2_g1::TRINITY_DN96223_c2_g1_i7::g.98188::m.98188	XP_007884061	LOC103173209	26.6
TRINITY_DN92454_c0_g1::TRINITY_DN92454_c0_g1_i3::g.66009::m.66009	XP_014450743	GLCE	310.0
TRINITY_DN61113_c0_g1::TRINITY_DN61113_c0_g1_i1::g.9044::m.9044	XP_006001534	DNAJC28	428.0
TRINITY_DN89072_c0_g1::TRINITY_DN89072_c0_g1_i2::g.47325::m.47325	NP_001004392	COL20A1	426.0
TRINITY_DN135231_c0_g1::TRINITY_DN135231_c0_g1_i1::g.105594::m.105594	XP_015208621	ATP6V0A4	30.0
TRINITY_DN89428_c0_g1::TRINITY_DN89428_c0_g1_i2::g.48814::m.48814	XP_019346923	NHLRC3	421.0
TRINITY_DN92447_c0_g1::TRINITY_DN92447_c0_g1_i3::g.65776::m.65776	XP_014352755	MKKS	362.0
TRINITY_DN94670_c13_g4::TRINITY_DN94670_c13_g4_i6::g.82135::m.82135	XP_014345659	DHRS1	468.0
TRINITY_DN80955_c0_g1::TRINITY_DN80955_c0_g1_i1::g.23947::m.23947	XP_019340048	GCNT7	494.0
TRINITY_DN82673_c0_g1::TRINITY_DN82673_c0_g1_i4::g.27089::m.27089	XP_015211484	TMEM94	27.7
TRINITY_DN74770_c0_g1::TRINITY_DN74770_c0_g1_i1::g.16142::m.16142	XP_014459332	CSMD3	218.0
TRINITY_DN93624_c0_g1::TRINITY_DN93624_c0_g1_i7::g.74605::m.74605	NP_083526	ETNK1	353.0
TRINITY_DN64120_c0_g1::TRINITY_DN64120_c0_g1_i1::g.10116::m.10116	XP_015156518	UMODL1	180.0
TRINITY_DN93340_c1_g1::TRINITY_DN93340_c1_g1_i10::g.72605::m.72605	XP_019341217	CDK16	751.0
TRINITY_DN80967_c3_g1::TRINITY_DN80967_c3_g1_i3::g.24022::m.24022	XP_014347458	SCAF4	860.0
TRINITY_DN89502_c3_g1::TRINITY_DN89502_c3_g1_i9::g.49292::m.49292	XP_011238805	THRAP3	202.0
TRINITY_DN9600_c0_g1::TRINITY_DN9600_c0_g1_i1::g.1030::m.1030	XP_015192405	TTC34	28.1
TRINITY_DN10689_c0_g1::TRINITY_DN10689_c0_g1_i1::g.1148::m.1148	XP_015197442	LOC102692877	31.6
TRINITY_DN86470_c1_g1::TRINITY_DN86470_c1_g1_i3::g.37361::m.37361	XP_014343992	VTI1A	370.0
TRINITY_DN71504_c0_g1::TRINITY_DN71504_c0_g1_i1::g.13804::m.13804	XP_014341622	RNF114	255.0
TRINITY_DN94378_c0_g2::TRINITY_DN94378_c0_g2_i2::g.80518::m.80518	XP_015199308	DCTN1	29.3
TRINITY_DN93667_c0_g1::TRINITY_DN93667_c0_g1_i3::g.75088::m.75088	XP_006277803	HNRNPL	408.0
TRINITY_DN92872_c0_g1::TRINITY_DN92872_c0_g1_i2::g.68873::m.68873	XP_005998610	SLAIN2	692.0
TRINITY_DN84257_c0_g1::TRINITY_DN84257_c0_g1_i1::g.30523::m.30523	XP_015218225	CUL9	28.1
TRINITY_DN85410_c0_g1::TRINITY_DN85410_c0_g1_i10::g.33620::m.33620	XP_014345855	ZFP512	529.0
TRINITY_DN95145_c0_g1::TRINITY_DN95145_c0_g1_i1::g.86479::m.86479	XP_006634055	A830018L16RIK	31.2
TRINITY_DN51488_c0_g1::TRINITY_DN51488_c0_g1_i1::g.6404::m.6404	XP_015216786	XRN1	27.7
TRINITY_DN91266_c0_g1::TRINITY_DN91266_c0_g1_i4::g.58553::m.58553	XP_014453019	SLC25A48	301.0
TRINITY_DN91352_c6_g1::TRINITY_DN91352_c6_g1_i4::g.59342::m.59342	XP_006000931	PUS3	497.0
TRINITY_DN94639_c2_g1::TRINITY_DN94639_c2_g1_i1::g.82420::m.82420	XP_006001631	ANP32E	231.0
TRINITY_DN92355_c0_g1::TRINITY_DN92355_c0_g1_i3::g.65153::m.65153	XP_015215538	LOC107078985	28.1
TRINITY_DN54046_c0_g1::TRINITY_DN54046_c0_g1_i2::g.6855::m.6855	NP_037381	ZNF214	165.0
TRINITY_DN89311_c1_g1::TRINITY_DN89311_c1_g1_i1::g.48322::m.48322	XP_015223042	ERAL1	30.0
TRINITY_DN95610_c0_g1::TRINITY_DN95610_c0_g1_i4::g.91231::m.91231	XP_014346569	SYNRG	1659.0
TRINITY_DN61804_c0_g1::TRINITY_DN61804_c0_g1_i1::g.9339::m.9339	XP_015204387	CNR2	29.6
TRINITY_DN92988_c0_g1::TRINITY_DN92988_c0_g1_i5::g.69105::m.69105	XP_019352082	N/A	943.0
TRINITY_DN96164_c2_g1::TRINITY_DN96164_c2_g1_i2::g.97501::m.97501	XP_005995244	H2AFV	251.0
TRINITY_DN92765_c3_g4::TRINITY_DN92765_c3_g4_i1::g.68205::m.68205	XP_015201993	JAKMIP3	26.6
TRINITY_DN81315_c0_g1::TRINITY_DN81315_c0_g1_i4::g.24534::m.24534	XP_014347945	PEX1	200.0
TRINITY_DN89374_c0_g1::TRINITY_DN89374_c0_g1_i1::g.48476::m.48476	NP_079349	SIKE1	254.0
TRINITY_DN49341_c0_g1::TRINITY_DN49341_c0_g1_i1::g.5980::m.5980	XP_014340987	BRAT1	503.0
TRINITY_DN90833_c1_g1::TRINITY_DN90833_c1_g1_i1::g.56204::m.56204	XP_006000198	KCNG4	679.0
TRINITY_DN93636_c0_g1::TRINITY_DN93636_c0_g1_i3::g.74734::m.74734	XP_006006557	LOC102351887	55.5
TRINITY_DN92591_c6_g1::TRINITY_DN92591_c6_g1_i1::g.66255::m.66255	NP_037381	ZNF214	265.0
TRINITY_DN95468_c5_g1::TRINITY_DN95468_c5_g1_i3::g.89866::m.89866	XP_019350382	NEURL4	2205.0
TRINITY_DN625_c0_g1::TRINITY_DN625_c0_g1_i1::g.64::m.64	XP_006005184	PNO1	390.0
TRINITY_DN92758_c0_g1::TRINITY_DN92758_c0_g1_i1::g.68189::m.68189	XP_015219140	DZIP1	27.3
TRINITY_DN93656_c0_g1::TRINITY_DN93656_c0_g1_i1::g.74810::m.74810	XP_024308097	STAG2	224.0
TRINITY_DN120218_c0_g1::TRINITY_DN120218_c0_g1_i1::g.104407::m.104407	XP_019342678	DOCK2	498.0
TRINITY_DN92130_c0_g1::TRINITY_DN92130_c0_g1_i1::g.63749::m.63749	NP_002806	PSMD11	819.0
TRINITY_DN96138_c0_g1::TRINITY_DN96138_c0_g1_i10::g.97306::m.97306	XP_006641030	DTX2	30.8
TRINITY_DN86845_c0_g1::TRINITY_DN86845_c0_g1_i18::g.38675::m.38675	XP_019349837	TNRC6C	2364.0
TRINITY_DN93985_c0_g1::TRINITY_DN93985_c0_g1_i4::g.77379::m.77379	XP_005993377	LOC102354416	195.0
TRINITY_DN93767_c0_g1::TRINITY_DN93767_c0_g1_i5::g.75615::m.75615	NP_001036693	DNTT	444.0
TRINITY_DN62593_c0_g1::TRINITY_DN62593_c0_g1_i1::g.9583::m.9583	XP_019349950	SRSF2	206.0
TRINITY_DN90355_c2_g1::TRINITY_DN90355_c2_g1_i1::g.53540::m.53540	XP_015222021	ABCA2	30.0
TRINITY_DN93889_c0_g1::TRINITY_DN93889_c0_g1_i1::g.76493::m.76493	XP_007890271	DMGDH	30.4
TRINITY_DN75336_c0_g1::TRINITY_DN75336_c0_g1_i2::g.16583::m.16583	XP_024308491	METTL21A	267.0
TRINITY_DN80960_c0_g1::TRINITY_DN80960_c0_g1_i2::g.23980::m.23980	XP_015143672	KCNMA1	1373.0
TRINITY_DN94596_c0_g1::TRINITY_DN94596_c0_g1_i8::g.81570::m.81570	XP_014354108	LOC102359936	445.0
TRINITY_DN94883_c0_g1::TRINITY_DN94883_c0_g1_i4::g.84351::m.84351	XP_005997769	JMJD1C	2358.0
TRINITY_DN136424_c0_g1::TRINITY_DN136424_c0_g1_i1::g.105687::m.105687	XP_016874450	DNAH10	251.0
TRINITY_DN85211_c0_g1::TRINITY_DN85211_c0_g1_i6::g.33018::m.33018	XP_015137504	MLLT10	202.0
TRINITY_DN59042_c0_g1::TRINITY_DN59042_c0_g1_i1::g.8193::m.8193	NP_001156619	ETV1	651.0
TRINITY_DN94499_c8_g1::TRINITY_DN94499_c8_g1_i1::g.81348::m.81348	XP_006631392	PEF1	29.6
TRINITY_DN94804_c18_g1::TRINITY_DN94804_c18_g1_i12::g.84133::m.84133	XP_015206892	ARHGEF9	26.9
TRINITY_DN95160_c0_g1::TRINITY_DN95160_c0_g1_i1::g.86995::m.86995	XP_014351663	SLC27A1	1039.0
TRINITY_DN78201_c0_g1::TRINITY_DN78201_c0_g1_i1::g.19911::m.19911	XP_015204342	DTL	28.9
TRINITY_DN88268_c0_g1::TRINITY_DN88268_c0_g1_i3::g.43823::m.43823	XP_014351661	JTB	149.0
TRINITY_DN83113_c0_g1::TRINITY_DN83113_c0_g1_i7::g.28068::m.28068	XP_005989533	RWDD4A	167.0
TRINITY_DN93828_c6_g1::TRINITY_DN93828_c6_g1_i4::g.76346::m.76346	XP_014353911	UGT2A1	691.0
TRINITY_DN92562_c0_g1::TRINITY_DN92562_c0_g1_i1::g.66718::m.66718	XP_019338215	ANXA4	464.0
TRINITY_DN86548_c0_g1::TRINITY_DN86548_c0_g1_i1::g.37733::m.37733	XP_005989790	CRTC3	652.0
TRINITY_DN90239_c0_g1::TRINITY_DN90239_c0_g1_i8::g.52786::m.52786	XP_014344189	PANK4	1169.0
TRINITY_DN91570_c0_g1::TRINITY_DN91570_c0_g1_i2::g.60182::m.60182	XP_015193491	KIAA2026	29.3
TRINITY_DN94706_c3_g1::TRINITY_DN94706_c3_g1_i3::g.83251::m.83251	NP_001006371	SLC12A7	1836.0
TRINITY_DN75281_c1_g1::TRINITY_DN75281_c1_g1_i2::g.16519::m.16519	XP_007894609	ELN	83.2
TRINITY_DN76087_c0_g1::TRINITY_DN76087_c0_g1_i1::g.17106::m.17106	XP_014343965	MPPE1	487.0
TRINITY_DN80763_c0_g1::TRINITY_DN80763_c0_g1_i1::g.23629::m.23629	XP_015136753	NT5C3	372.0
TRINITY_DN79806_c0_g1::TRINITY_DN79806_c0_g1_i11::g.21912::m.21912	XP_005993233	YAF2	186.0
TRINITY_DN94480_c0_g1::TRINITY_DN94480_c0_g1_i1::g.81266::m.81266	XP_025004208	ATF7IP	926.0
TRINITY_DN95233_c0_g1::TRINITY_DN95233_c0_g1_i16::g.87513::m.87513	XP_014345169	CEP170	1707.0
TRINITY_DN86750_c0_g1::TRINITY_DN86750_c0_g1_i3::g.38326::m.38326	XP_016862800	ARL6	234.0
TRINITY_DN95761_c1_g1::TRINITY_DN95761_c1_g1_i3::g.92786::m.92786	XP_014349244	HEATR4	162.0
TRINITY_DN57309_c0_g1::TRINITY_DN57309_c0_g1_i1::g.7766::m.7766	XP_015192737	EPHB6	27.7
TRINITY_DN93977_c12_g1::TRINITY_DN93977_c12_g1_i4::g.76596::m.76596	XP_015194644	NGDN	58.2
TRINITY_DN91602_c0_g1::TRINITY_DN91602_c0_g1_i2::g.60591::m.60591	XP_014345400	LOC102367407	357.0
TRINITY_DN84191_c0_g1::TRINITY_DN84191_c0_g1_i10::g.30332::m.30332	XP_006007769	MPP7	954.0
TRINITY_DN42508_c0_g1::TRINITY_DN42508_c0_g1_i1::g.4824::m.4824	XP_015222646	TRPM6	29.3
TRINITY_DN86820_c0_g1::TRINITY_DN86820_c0_g1_i2::g.38501::m.38501	XP_014343485	PEX16	159.0
TRINITY_DN61307_c0_g1::TRINITY_DN61307_c0_g1_i1::g.9171::m.9171	XP_015192721	CFAP74	35.8
TRINITY_DN94222_c0_g1::TRINITY_DN94222_c0_g1_i1::g.79311::m.79311	XP_014340833	ADAMTSL2	569.0
TRINITY_DN9761_c0_g1::TRINITY_DN9761_c0_g1_i1::g.1049::m.1049	XP_006003947	FAM199X	595.0
TRINITY_DN76474_c0_g1::TRINITY_DN76474_c0_g1_i1::g.17521::m.17521	XP_007883629	MRPL30	37.0
TRINITY_DN85424_c0_g1::TRINITY_DN85424_c0_g1_i1::g.33705::m.33705	NP_065612	SRSF4	242.0
TRINITY_DN94639_c2_g1::TRINITY_DN94639_c2_g1_i2::g.82421::m.82421	XP_006001631	ANP32E	231.0
TRINITY_DN87664_c0_g1::TRINITY_DN87664_c0_g1_i9::g.41536::m.41536	N/A	N/A	N/A
TRINITY_DN90105_c0_g1::TRINITY_DN90105_c0_g1_i9::g.52103::m.52103	XP_005986904	GTF2I	1149.0
TRINITY_DN90607_c0_g1::TRINITY_DN90607_c0_g1_i1::g.55026::m.55026	XP_015206373	INF2	32.7
TRINITY_DN92066_c7_g1::TRINITY_DN92066_c7_g1_i2::g.62906::m.62906	XP_014342336	TBCE	634.0
TRINITY_DN92283_c5_g3::TRINITY_DN92283_c5_g3_i2::g.64251::m.64251	XP_014349521	LOC106705230	52.8
TRINITY_DN47701_c0_g1::TRINITY_DN47701_c0_g1_i1::g.5399::m.5399	XP_015192070	LOC102685633	26.9
TRINITY_DN108010_c0_g1::TRINITY_DN108010_c0_g1_i1::g.103422::m.103422	XP_006005521	EMC8	342.0
TRINITY_DN93237_c0_g1::TRINITY_DN93237_c0_g1_i3::g.71373::m.71373	XP_014467093	MTDH	212.0
TRINITY_DN85078_c0_g1::TRINITY_DN85078_c0_g1_i6::g.32662::m.32662	XP_003641148	LRCH2	926.0
TRINITY_DN90609_c0_g1::TRINITY_DN90609_c0_g1_i1::g.55074::m.55074	XP_019339153	ZC3H18	408.0
TRINITY_DN94967_c0_g1::TRINITY_DN94967_c0_g1_i10::g.85345::m.85345	XP_015222212	CDK5RAP2	32.3
TRINITY_DN74626_c0_g1::TRINITY_DN74626_c0_g1_i2::g.16083::m.16083	XP_006502252	LRRIQ3	213.0
TRINITY_DN91755_c11_g1::TRINITY_DN91755_c11_g1_i1::g.61659::m.61659	XP_006003670	DCX	226.0
TRINITY_DN89140_c3_g1::TRINITY_DN89140_c3_g1_i1::g.47504::m.47504	XP_015207233	LOC102682643	30.4
TRINITY_DN93874_c0_g1::TRINITY_DN93874_c0_g1_i2::g.76417::m.76417	XP_005994228	KANK2	421.0
TRINITY_DN96563_c0_g1::TRINITY_DN96563_c0_g1_i1::g.101135::m.101135	XP_014340474	AHNAK2	68.9
TRINITY_DN79273_c0_g1::TRINITY_DN79273_c0_g1_i1::g.21060::m.21060	XP_015200912	AGA	28.1
TRINITY_DN94302_c0_g1::TRINITY_DN94302_c0_g1_i3::g.79903::m.79903	XP_014455440	BNIP2	369.0
TRINITY_DN21416_c0_g1::TRINITY_DN21416_c0_g1_i1::g.2352::m.2352	XP_014347672	DCBLD1	226.0
TRINITY_DN90574_c0_g1::TRINITY_DN90574_c0_g1_i1::g.54698::m.54698	XP_019334805	DAB1	301.0
TRINITY_DN90804_c0_g1::TRINITY_DN90804_c0_g1_i6::g.56097::m.56097	XP_014350083	AGTPBP1	904.0
TRINITY_DN92906_c8_g1::TRINITY_DN92906_c8_g1_i2::g.69325::m.69325	XP_006277567	CCN1	495.0
TRINITY_DN93104_c1_g1::TRINITY_DN93104_c1_g1_i3::g.70647::m.70647	XP_006270077	PRKD3	612.0
TRINITY_DN95357_c0_g1::TRINITY_DN95357_c0_g1_i4::g.88712::m.88712	XP_004937680	EEA1	1501.0
TRINITY_DN89717_c0_g1::TRINITY_DN89717_c0_g1_i2::g.50081::m.50081	XP_006642749	CELF1	29.6
TRINITY_DN90113_c0_g1::TRINITY_DN90113_c0_g1_i1::g.52029::m.52029	XP_015200760	ATP10D	28.1
TRINITY_DN91735_c0_g1::TRINITY_DN91735_c0_g1_i4::g.61467::m.61467	XP_006004060	CELSR1	4384.0
TRINITY_DN86571_c2_g1::TRINITY_DN86571_c2_g1_i7::g.37596::m.37596	XP_015196140	DMAC2	26.2
TRINITY_DN68769_c0_g1::TRINITY_DN68769_c0_g1_i1::g.12460::m.12460	XP_019350326	TMEM184A	297.0
TRINITY_DN77644_c0_g1::TRINITY_DN77644_c0_g1_i2::g.19138::m.19138	XP_005991990	LOC102349888	592.0
TRINITY_DN89793_c1_g1::TRINITY_DN89793_c1_g1_i3::g.50430::m.50430	XP_006004795	AUP1	472.0
TRINITY_DN96577_c1_g2::TRINITY_DN96577_c1_g2_i3::g.101447::m.101447	XP_014350989	LOC102357199	86.3
TRINITY_DN82072_c0_g1::TRINITY_DN82072_c0_g1_i30::g.25949::m.25949	XP_005999657	EPN3	563.0
TRINITY_DN93472_c1_g2::TRINITY_DN93472_c1_g2_i2::g.73296::m.73296	XP_015222006	LOC107079802	29.6
[truncated: 61,900 more rows]
