# Supplementary material for: Developmental hourglass and heterochronic shifts in fin and limb development
Source: eLife. 2021 Feb 9;10:e62865. doi: 10.7554/eLife.62865 (PMC7932699; doi:10.7554/eLife.62865)
Supplement: Supplementary file 3. — Columns 1–4: gene model ID, NCBI gene ID, gene symbol, blast score. [file elife-62865-supp3.tsv]

#Orthology assignment of protein coding genes in the gene model of the bamboo shark genome
#gene IDs of the bamboo shark (left column) can be converted into the public gene ID by replacing "g" to "Chipu" and fill 0 to be 7 figure legnth in total.
#geneID	geneID	gene_symbol	blast_score
g31419.t1	XP_005988913	LOC102352268	97.8
g17520.t1	XP_006011424	LOC102359555	72.0
g32829.t1	N/A	N/A	N/A
g13381.t1	XP_006276321	RASGEF1A	699.0
g7386.t1	N/A	N/A	N/A
g1305.t1	N/A	N/A	N/A
g581.t1	NP_835366	DCX	611.0
g15663.t1	XP_014345320	FAM227B	103.0
g19625.t1	NP_001264305	PHF5A	222.0
g25407.t1	XP_006003797	DCK	56.2
g27591.t1	N/A	N/A	N/A
g4756.t1	XP_011515786	EYA1	1001.0
g23136.t1	XP_007894721	LOC103180587	51.2
g6839.t1	XP_006274503	SPTBN1	4340.0
g24656.t1	XP_014352841	LOC102365966	56.2
g914.t1	XP_016868573	RALYL	276.0
g11053.t1	N/A	N/A	N/A
g32236.t1	N/A	N/A	N/A
g15082.t1	XP_006006889	TMEM170B	221.0
g17767.t1	XP_014451729	TNK2	1596.0
g27177.t1	N/A	N/A	N/A
g3859.t1	XP_014343982	E2F8	932.0
g12615.t1	XP_014346258	PALMD	358.0
g12300.t1	XP_014340375	SERINC4	129.0
g29606.t1	N/A	N/A	N/A
g8697.t1	XP_005992391	LOC102365225	376.0
g25543.t1	N/A	N/A	N/A
g29334.t1	XP_006001308	LOC102346392	61.2
g4412.t1	XP_005991622	LGI1	752.0
g25185.t1	XP_014344128	ATP8B2	97.8
g13337.t1	XP_014353206	CEP290	2910.0
g22312.t1	N/A	N/A	N/A
g1862.t1	NP_001026216	TGFB2	681.0
g6837.t1	XP_014353421	LOC102356266	187.0
g4503.t1	XP_014345277	CCDC178	207.0
g11225.t1	XP_024997817	EFCAB5	657.0
g29647.t1	XP_006013330	LOC102352469	77.4
g9902.t1	XP_014344568	LOC106703718	103.0
g32922.t1	N/A	N/A	N/A
g8653.t1	XP_005996834	TMEM129	560.0
g4731.t1	XP_005993447	ARL10	257.0
g9652.t1	NP_062691	ATL2	962.0
g14994.t1	XP_005998898	CYP20A1	720.0
g26781.t1	XP_007906530	AKAP13	43.5
g24727.t1	N/A	N/A	N/A
g12859.t1	XP_005991295	PRRG4	174.0
g29023.t1	XP_014353594	SCP2	87.8
g2406.t1	XP_014339601	KNTC1	2579.0
g14491.t1	XP_014345730	PGR	522.0
g16320.t1	XP_005989830	ZFP710	765.0
g17226.t1	N/A	N/A	N/A
g4424.t1	XP_014340012	ENPP7	607.0
g4989.t1	XP_014349581	LOC102350653	263.0
g8320.t1	XP_006008617	PCDH17	1626.0
g27315.t1	N/A	N/A	N/A
g7124.t1	N/A	N/A	N/A
g5898.t1	XP_025007182	FLRT2	885.0
g11985.t1	XP_006007115	ANKRD63	209.0
g13454.t1	N/A	N/A	N/A
g22476.t1	N/A	N/A	N/A
g4244.t1	XP_420527	GLRA3	677.0
g26676.t1	XP_005997957	TMEM88	75.9
g1283.t1	XP_014339635	CCDC17	484.0
g28038.t1	N/A	N/A	N/A
g11875.t1	XP_005990002	CTNS	454.0
g18297.t1	XP_006009177	BCL2L10	62.8
g13896.t1	XP_005992262	LSM12	366.0
g12405.t1	NP_001001881	2510009E07RIK	300.0
g15335.t1	XP_006010767	COL11A2	1241.0
g29419.t1	N/A	N/A	N/A
g29802.t1	N/A	N/A	N/A
g13597.t1	NP_066923	NFS1	736.0
g11524.t1	N/A	N/A	N/A
g26250.t1	XP_014344132	LOC102361881	170.0
g28468.t1	N/A	N/A	N/A
g20746.t1	XP_019337055	LRBA	1317.0
g28980.t1	N/A	N/A	N/A
g10773.t1	XP_011536844	STAB2	244.0
g23392.t1	N/A	N/A	N/A
g31581.t1	N/A	N/A	N/A
g18076.t1	XP_006009598	VGF	300.0
g19257.t1	XP_019353276	N/A	170.0
g29734.t1	N/A	N/A	N/A
g11418.t1	N/A	N/A	N/A
g16497.t1	XP_005992993	LOC102361078	45.4
g21295.t1	N/A	N/A	N/A
g12268.t1	XP_014347773	LOC106704701	321.0
g28085.t1	N/A	N/A	N/A
g2581.t1	XP_014340684	SETD3	971.0
g3615.t1	XP_420075	TEPSIN	432.0
g8444.t1	XP_006003443	APEH	890.0
g20598.t1	XP_005994320	TOMM22	141.0
g18669.t1	NP_055569	PTDSS1	257.0
g32965.t1	N/A	N/A	N/A
g7195.t1	XP_019337511	EEF1AKMT1	299.0
g23849.t1	XP_011526568	ZNF91	462.0
g31704.t1	N/A	N/A	N/A
g5212.t1	XP_014351943	LOC102362993	228.0
g18618.t1	XP_005998333	OTOP3	493.0
g24523.t1	N/A	N/A	N/A
g9589.t1	N/A	N/A	N/A
g31169.t1	N/A	N/A	N/A
g2119.t1	XP_005990535	HDDC2	302.0
g21463.t1	XP_006008362	TM9SF1	352.0
g11544.t1	XP_006265171	LOC102557795	662.0
g26140.t1	N/A	N/A	N/A
g23313.t1	N/A	N/A	N/A
g31357.t1	XP_014345968	HSPA5	50.8
g15947.t1	XP_006006067	LOC102357811	1118.0
g3316.t1	XP_019333564	AOPEP	753.0
g15389.t1	XP_006275239	HIPK2	1318.0
g20105.t1	NP_001006270	GPALPP1	245.0
g782.t1	XP_006001897	CCDC90B	315.0
g21994.t1	N/A	N/A	N/A
g18424.t1	XP_005987472	MRPS2	388.0
g30011.t1	XP_014349767	LOC106705292	144.0
g12653.t1	XP_015212225	KIF6	109.0
g17557.t1	XP_014348523	FAM110B	536.0
g6193.t1	XP_014343823	LOC102358410	84.0
g28729.t1	N/A	N/A	N/A
g7416.t1	XP_006006562	TXNL4B	270.0
g6415.t1	XP_005992525	CLDN16	201.0
g7924.t1	XP_006000441	EIF2D	182.0
g24451.t1	XP_005992371	CPSF4	68.9
g5541.t1	XP_006006302	LOC102355407	326.0
g865.t1	XP_005989516	TBC1D30	179.0
g1420.t1	XP_005991932	GOLGA7	255.0
g26985.t1	N/A	N/A	N/A
g21389.t1	XP_014349983	LOC106705332	48.5
g31113.t1	N/A	N/A	N/A
g15225.t1	XP_005998116	STX11	374.0
g15796.t1	XP_006007129	LOC102350129	87.8
g17208.t1	XP_011242297	ERH	218.0
g10404.t1	XP_014346809	TTN	56.2
g29860.t1	N/A	N/A	N/A
g8404.t1	XP_007900555	EIF4G1	172.0
g4783.t1	XP_015141231	PROM1	951.0
g27717.t1	N/A	N/A	N/A
g22671.t1	XP_007898761	ZFP516	50.1
g31621.t1	N/A	N/A	N/A
g28828.t1	N/A	N/A	N/A
g29517.t1	N/A	N/A	N/A
g9477.t1	XP_014343794	GSTO2	289.0
g24223.t1	N/A	N/A	N/A
g14508.t1	XP_014449439	CTIF	814.0
g10940.t1	XP_005991454	LOC102350423	332.0
g17508.t1	XP_005995859	LOC102345934	325.0
g20917.t1	N/A	N/A	N/A
g33433.t1	N/A	N/A	N/A
g19622.t1	XP_011525015	GIPR	190.0
g27673.t1	XP_019348439	CHST8	338.0
g21534.t1	XP_006011884	LOC102357753	51.6
g19675.t1	XP_014346134	PSMB6	363.0
g5171.t1	N/A	N/A	N/A
g23619.t1	XP_005999851	LOC102364374	74.3
g25777.t1	XP_006276875	KCTD9	165.0
g10842.t1	XP_006007041	SNX18	844.0
g20792.t1	N/A	N/A	N/A
g5563.t1	XP_015132792	KIF2A	1228.0
g14193.t1	XP_019349973	N/A	220.0
g28702.t1	N/A	N/A	N/A
g17275.t1	XP_005994100	NEUROD2	431.0
g2429.t1	XP_015130767	RNF34	439.0
g15497.t1	N/A	N/A	N/A
g28710.t1	XP_007894604	ELN	65.5
g13451.t1	N/A	N/A	N/A
g10690.t1	XP_014353739	LOC102353859	171.0
g679.t1	XP_005991614	EXOC6	1463.0
g61.t1	N/A	N/A	N/A
g31181.t1	N/A	N/A	N/A
g31784.t1	XP_007897923	LOC103182659	43.9
g32918.t1	N/A	N/A	N/A
g28351.t1	N/A	N/A	N/A
g24331.t1	XP_005986893	AATF	78.2
g5747.t1	XP_416490	MAN1A2	1109.0
g29712.t1	N/A	N/A	N/A
g26637.t1	N/A	N/A	N/A
g5274.t1	XP_014354190	LOC102354301	127.0
g31586.t1	N/A	N/A	N/A
g8175.t1	XP_420554	LIN54	898.0
g4427.t1	XP_005993263	METTL23	293.0
g27287.t1	N/A	N/A	N/A
g20211.t1	N/A	N/A	N/A
g15019.t1	XP_011526566	ZNF85	456.0
g26481.t1	XP_014346109	TIGD1	85.1
g19986.t1	XP_019332935	TRIM69	214.0
g28885.t1	XP_014350893	FIGLA	66.6
g24990.t1	XP_014348722	PROM2	44.7
g23503.t1	N/A	N/A	N/A
g5889.t1	XP_019337192	ASB2	767.0
g8062.t1	XP_019346335	SMC2	1860.0
g32363.t1	XP_006005168	ARHGEF2	64.7
g31836.t1	N/A	N/A	N/A
g32715.t1	N/A	N/A	N/A
g6279.t1	XP_006012526	MYB	954.0
g11163.t1	XP_019349590	AURKAIP1	137.0
g33756.t1	N/A	N/A	N/A
g13104.t1	XP_019339121	CXCR5	350.0
g25303.t1	XP_014347698	LOC102366132	93.2
g19770.t1	XP_014458510	EFHB	630.0
g16306.t1	XP_014463097	EP300	3101.0
g422.t1	XP_024308595	BAZ2B	186.0
g8034.t1	XP_019333698	ABHD17B	526.0
g32089.t1	XP_005987136	ATP2B2	113.0
g20119.t1	XP_014346885	SYNGAP1	131.0
g6353.t1	N/A	N/A	N/A
g2705.t1	XP_014453769	PPARD	704.0
g14044.t1	XP_015195963	MEPCE	50.1
g8417.t1	NP_780612	MLEC	414.0
g24295.t1	N/A	N/A	N/A
g25992.t1	XP_014342708	FHAD1	61.6
g18425.t1	XP_005987473	FAM69B	697.0
g31180.t1	XP_005986736	MYH7B	87.8
g23978.t1	XP_014352386	SLC7A7	261.0
g25856.t1	XP_014350623	LOC106705530	77.8
g27331.t1	XP_006013478	SNRPF	90.9
g26739.t1	N/A	N/A	N/A
g28339.t1	N/A	N/A	N/A
g28399.t1	N/A	N/A	N/A
g25386.t1	XP_014346807	TTN	64.3
g20139.t1	XP_005992393	UIMC1	48.1
g29785.t1	XP_006532090	ALDH3A1	192.0
g29316.t1	N/A	N/A	N/A
g18143.t1	XP_014344666	HUWE1	2344.0
g1922.t1	XP_014461276	MMEL1	1130.0
g8506.t1	XP_006001941	LRRC2	279.0
g14136.t1	NP_055828	KDM1A	1421.0
g30460.t1	N/A	N/A	N/A
g2010.t1	XP_005991256	ARHGEF4	287.0
g33190.t1	N/A	N/A	N/A
g32028.t1	N/A	N/A	N/A
g10711.t1	XP_006011732	LOC102359929	1005.0
g11385.t1	XP_014342971	DHX40	1038.0
g5502.t1	XP_014346358	LOC106704268	65.5
g11534.t1	XP_005990855	GSG1L	533.0
g3755.t1	XP_006014666	DIO3	212.0
g33205.t1	N/A	N/A	N/A
g14146.t1	XP_005990145	SLIRP	153.0
g7334.t1	XP_016866714	DST	2416.0
g16946.t1	XP_014346328	LOC106704263	57.0
g5342.t1	XP_005990045	GAB2	850.0
g4188.t1	XP_007883970	ASXL1	52.0
g7367.t1	XP_014349463	LOC106705203	281.0
g9379.t1	N/A	N/A	N/A
g25567.t1	N/A	N/A	N/A
g9644.t1	XP_014453673	MORN2	205.0
g29544.t1	XP_014352363	DNAH2	129.0
g4628.t1	XP_014350572	PHLDB1	189.0
g16069.t1	N/A	N/A	N/A
g9802.t1	N/A	N/A	N/A
g669.t1	XP_006001793	HMX3	443.0
g28187.t1	N/A	N/A	N/A
g16899.t1	XP_014348427	TJP1	2293.0
g5399.t1	XP_015141085	SORBS2	1375.0
g17177.t1	XP_014340486	SYNE2	82.0
g5718.t1	XP_019341253	MYH10	3409.0
g32174.t1	N/A	N/A	N/A
g2397.t1	XP_005987249	GLT1D1	420.0
g2630.t1	XP_006009680	IFNGR1	112.0
g7422.t1	N/A	N/A	N/A
g22843.t1	XP_015153909	RRNAD1	187.0
g27958.t1	N/A	N/A	N/A
g21366.t1	XP_014353487	ALMS1	211.0
g26007.t1	XP_014344340	HGH1	231.0
g32209.t1	N/A	N/A	N/A
g20109.t1	XP_014353170	TRIM35	457.0
g22056.t1	N/A	N/A	N/A
g22692.t1	XP_014341033	FTL1	88.2
g21606.t1	XP_005994065	EXOSC10	70.5
g9647.t1	NP_001075174	ARF6	337.0
g22181.t1	N/A	N/A	N/A
g10380.t1	N/A	N/A	N/A
g33076.t1	N/A	N/A	N/A
g15676.t1	XP_005993365	SRRM4	56.2
g2782.t1	NP_775922	FSIP2	240.0
g23214.t1	XP_006263879	NTRK3	184.0
g23841.t1	N/A	N/A	N/A
g7543.t1	XP_015128698	ATXN7L3	537.0
g30152.t1	N/A	N/A	N/A
g4320.t1	XP_019337304	NSMCE2	243.0
g32784.t1	N/A	N/A	N/A
g1615.t1	XP_005996825	ABCC5	2270.0
g14653.t1	XP_006005731	ERN1	1337.0
g366.t1	XP_015149124	GABRE	134.0
g23169.t1	XP_014354188	BSCL2	105.0
g31498.t1	N/A	N/A	N/A
g11503.t1	XP_014351254	LCOR	342.0
g13862.t1	N/A	N/A	N/A
g3793.t1	XP_006003397	XRCC3	494.0
g15912.t1	XP_015144935	STAT4	1032.0
g15889.t1	XP_005990645	SPO11	551.0
g20820.t1	N/A	N/A	N/A
g23950.t1	N/A	N/A	N/A
g12986.t1	XP_006258247	NID1	1477.0
g6734.t1	N/A	N/A	N/A
g25299.t1	N/A	N/A	N/A
g15698.t1	N/A	N/A	N/A
g8843.t1	N/A	N/A	N/A
g20188.t1	XP_001231965	GALNT16	241.0
g28197.t1	N/A	N/A	N/A
g14401.t1	XP_006269726	FKBP1B	137.0
g4606.t1	XP_015134020	SLITRK4	1001.0
g32369.t1	N/A	N/A	N/A
g24399.t1	XP_006001715	LOC102345423	125.0
g15655.t1	XP_006003963	CLMN	426.0
g24640.t1	XP_006012411	MYCT1	149.0
g5817.t1	XP_016877157	DDHD1	1006.0
g5149.t1	XP_014350655	GZMK	229.0
g13109.t1	XP_006263875	AEN	166.0
g20421.t1	XP_014347688	SLC47A2	415.0
g19713.t1	XP_005989277	CNTN2	1053.0
g2148.t1	XP_006003746	AKAP7	312.0
g20698.t1	N/A	N/A	N/A
g29889.t1	N/A	N/A	N/A
g8184.t1	XP_014348318	SEPT8	726.0
g9695.t1	XP_014346901	KSR1	1187.0
g167.t1	XP_005998558	DBF4	389.0
g18919.t1	XP_019351482	NUP155	2158.0
g16288.t1	XP_019336219	LOC106738007	146.0
g32266.t1	N/A	N/A	N/A
g7315.t1	XP_025004536	PTP4A1	354.0
g23529.t1	XP_005994680	STRADA	79.3
g510.t1	XP_420343	SLC25A43	454.0
g28220.t1	N/A	N/A	N/A
g16853.t1	XP_014352848	STARD9	390.0
g33141.t1	N/A	N/A	N/A
g14375.t1	NP_001489	GCLC	1098.0
g23096.t1	N/A	N/A	N/A
g4638.t1	XP_005988223	FXYD6	105.0
g17132.t1	XP_019336025	ZFP148	638.0
g10328.t1	N/A	N/A	N/A
g18276.t1	N/A	N/A	N/A
g18684.t1	N/A	N/A	N/A
g26461.t1	N/A	N/A	N/A
g28688.t1	N/A	N/A	N/A
g1262.t1	XP_005991058	LOC102361401	1043.0
g27391.t1	N/A	N/A	N/A
g12659.t1	XP_019345919	PRL	160.0
g8969.t1	XP_006265594	PLS3	972.0
g20947.t1	XP_007894697	LOC103180571	246.0
g20572.t1	XP_004949462	NR2F1	246.0
g14569.t1	XP_005997697	UBR3	2306.0
g30813.t1	N/A	N/A	N/A
g23388.t1	N/A	N/A	N/A
g18.t1	XP_006263413	ENPP2	1363.0
g34028.t1	N/A	N/A	N/A
g5307.t1	XP_014449846	GULP1	509.0
g33740.t1	N/A	N/A	N/A
g473.t1	XP_019331897	TIAM1	1894.0
g19456.t1	XP_016858570	LRRC53	150.0
g25722.t1	XP_006266500	ZFP36L1	135.0
g18871.t1	N/A	N/A	N/A
g4343.t1	XP_014349907	LOC102348347	301.0
g33145.t1	XP_005992753	TPP1	79.3
g8708.t1	XP_006008146	IGF2	95.5
g18229.t1	XP_006264563	DNAJB14	498.0
g26305.t1	NP_476505	COL6A3	198.0
g11666.t1	XP_007901660	LOC103185111	57.4
g28116.t1	XP_014345805	FCGBP	151.0
g5631.t1	XP_006500060	MAP3K20	805.0
g27009.t1	N/A	N/A	N/A
g23229.t1	XP_005993944	ITIH2	146.0
g11249.t1	XP_014341483	DSN1	140.0
g20371.t1	N/A	N/A	N/A
g20977.t1	N/A	N/A	N/A
g26693.t1	XP_005989042	KDM2B	70.9
g28716.t1	XP_014345788	LOC102350371	75.5
g21112.t1	XP_006013605	GIF	117.0
g10553.t1	XP_005993825	CEP95	889.0
g28282.t1	N/A	N/A	N/A
g28098.t1	XP_006001226	TRIM17	146.0
g13898.t1	XP_005991332	TWIST1	162.0
g23934.t1	N/A	N/A	N/A
g28745.t1	N/A	N/A	N/A
g33151.t1	N/A	N/A	N/A
g33682.t1	XP_014351628	MBD1	100.0
g14520.t1	XP_014461759	SLC44A2	1058.0
g10893.t1	XP_019347355	SPHKAP	1176.0
g31082.t1	XP_007909472	BAIAP3	47.8
g30723.t1	N/A	N/A	N/A
g28876.t1	N/A	N/A	N/A
g12384.t1	XP_006005460	AMOTL2	744.0
g17315.t1	XP_006007233	SYNM	409.0
g24430.t1	N/A	N/A	N/A
g27775.t1	N/A	N/A	N/A
g23949.t1	XP_006001263	LOC102357537	204.0
g10199.t1	XP_014353576	LOC106706745	117.0
g1215.t1	XP_014354211	SULT3A1	207.0
g23748.t1	N/A	N/A	N/A
g572.t1	XP_005998259	GUCY2F	916.0
g12914.t1	XP_015128495	RBM4B	360.0
g14766.t1	XP_014348199	USP31	53.5
g13636.t1	XP_006011927	KLHDC7A	524.0
g23911.t1	N/A	N/A	N/A
g26959.t1	N/A	N/A	N/A
g27553.t1	N/A	N/A	N/A
g12913.t1	XP_014345462	CENPF	384.0
g19945.t1	XP_007898001	BDP1	50.4
g12028.t1	XP_014456590	ANO6	1162.0
g33917.t1	N/A	N/A	N/A
g24253.t1	N/A	N/A	N/A
g23566.t1	N/A	N/A	N/A
g20838.t1	XP_006009123	LOC102345352	63.9
g23771.t1	XP_005993106	NYAP2	152.0
g25330.t1	XP_014344389	LOC102356124	60.1
g17369.t1	XP_006007713	INSIG1	392.0
g25612.t1	N/A	N/A	N/A
g32920.t1	N/A	N/A	N/A
g16109.t1	XP_006014299	LOC102367668	72.8
g16157.t1	XP_014348493	ZFP511	281.0
g22223.t1	N/A	N/A	N/A
g24646.t1	XP_014344667	FAM120C	166.0
g28030.t1	XP_006009728	PRKCG	85.5
g9875.t1	XP_005987945	CDKL1	601.0
g33829.t1	N/A	N/A	N/A
g88.t1	XP_015137158	BBS9	1275.0
g17666.t1	XP_005997860	MRPS34	338.0
g6444.t1	N/A	N/A	N/A
g20577.t1	NP_077128	CHCHD2	148.0
g5240.t1	XP_014342687	CATSPER4	62.0
g6894.t1	XP_006638351	CD79B	79.0
g12647.t1	XP_006626426	KCNK5	102.0
g30828.t1	XP_005996275	FADD	77.8
g30275.t1	N/A	N/A	N/A
g1595.t1	N/A	N/A	N/A
g18507.t1	XP_006011704	ACBD3	528.0
g30902.t1	N/A	N/A	N/A
g14640.t1	N/A	N/A	N/A
g33241.t1	N/A	N/A	N/A
g7658.t1	XP_006636171	LOC102695022	47.4
g26899.t1	XP_014351468	IPO4	65.9
g4575.t1	XP_014344080	TRAFD1	369.0
g18493.t1	XP_019356450	LOC106737114	2801.0
g8359.t1	XP_006010299	RADIL	989.0
g11220.t1	XP_005999720	LOC102352863	261.0
g29938.t1	N/A	N/A	N/A
g32244.t1	N/A	N/A	N/A
g7208.t1	XP_005988573	COL8A2	329.0
g28080.t1	N/A	N/A	N/A
g13916.t1	XP_014346061	VPS35L	837.0
g28498.t1	XP_005996023	L2HGDH	129.0
g4534.t1	XP_014349124	USP30	689.0
g2526.t1	XP_015142844	PRKD2	1254.0
g315.t1	XP_006003275	NDFIP1	352.0
g19906.t1	NP_001297512	PSMA6	159.0
g27718.t1	N/A	N/A	N/A
g2552.t1	XP_019344313	NPAS3	1266.0
g5162.t1	XP_006497252	DUSP10	682.0
g20282.t1	XP_005990409	MAP7D3	285.0
g3675.t1	NP_009096	SF3A2	416.0
g7856.t1	NP_082336	SLC35F2	442.0
g6739.t1	XP_014347952	TAF1C	749.0
g8955.t1	XP_014449459	NARS	992.0
g18116.t1	XP_005986791	CYC1	502.0
g10356.t1	N/A	N/A	N/A
g15973.t1	NP_032644	MDH1	550.0
g10234.t1	XP_015212255	JRKL	47.8
g11086.t1	NP_001263381	SLC17A5	516.0
g24459.t1	XP_014349943	ACVRL1	89.4
g14376.t1	XP_015140326	ELOVL5	475.0
g9678.t1	XP_014347689	NXN	622.0
g21976.t1	XP_007910173	LOC103191043	60.8
g16194.t1	XP_015222043	LOC107079807	74.7
g33753.t1	N/A	N/A	N/A
g29808.t1	XP_014341981	RPS6KA4	91.3
g7005.t1	XP_014348899	PRRXL1	440.0
g8825.t1	XP_014340673	PLD4	472.0
g2409.t1	NP_001025833	ZCCHC8	648.0
g31638.t1	N/A	N/A	N/A
g1386.t1	XP_006012708	DLX6	360.0
g5598.t1	XP_014350013	LOC102364054	258.0
g6247.t1	XP_014349673	NLGN3	1143.0
g26018.t1	N/A	N/A	N/A
g14361.t1	XP_006007896	DNAH11	1629.0
g11486.t1	XP_006003478	TTC7	1121.0
g24715.t1	XP_007907501	FER1L4	42.7
g25210.t1	N/A	N/A	N/A
g6340.t1	XP_005991195	LOC102352379	64.3
g22556.t1	N/A	N/A	N/A
g9523.t1	NP_001007825	ACTBL2	149.0
g8395.t1	XP_014459022	POSTN	999.0
g15421.t1	N/A	N/A	N/A
g15104.t1	XP_015139471	ZBTB18	866.0
g4049.t1	N/A	N/A	N/A
g472.t1	N/A	N/A	N/A
g15315.t1	XP_005998038	GBP7	104.0
g33185.t1	XP_019351376	N/A	149.0
g26435.t1	XP_014344015	CROCC	48.5
g3034.t1	N/A	N/A	N/A
g20679.t1	XP_015155744	SCN8A	980.0
g20719.t1	XP_006002680	LOC102352872	432.0
g16339.t1	XP_014462863	NR2C1	974.0
g31430.t1	XP_007885378	ZNHIT6	55.1
g2053.t1	XP_005987557	4933427D14RIK	875.0
g28569.t1	XP_015202371	EIF3A	45.1
g32290.t1	N/A	N/A	N/A
g33073.t1	XP_007884061	LOC103173209	44.7
g15130.t1	XP_014451210	TMEM59L	308.0
g12407.t1	XP_006267944	NME8	587.0
g1072.t1	XP_019348249	SNTG2	811.0
g33006.t1	N/A	N/A	N/A
g23861.t1	XP_014347049	LOC106704465	129.0
g4495.t1	XP_014345422	CEBPD	224.0
g5821.t1	XP_006012796	POMP	227.0
g24932.t1	XP_025005185	HEATR5B	164.0
g7709.t1	XP_005994390	C3	1684.0
g12522.t1	N/A	N/A	N/A
g25815.t1	XP_006009412	HIVEP2	48.5
g3105.t1	XP_005993017	PDX1	185.0
g6331.t1	XP_005995006	LOC102346624	488.0
g28770.t1	N/A	N/A	N/A
g5451.t1	XP_014342028	TSNAXIP1	548.0
g25018.t1	N/A	N/A	N/A
g18110.t1	XP_014351310	LOC102357035	929.0
g16996.t1	XP_006004091	CMTM4	250.0
g26940.t1	N/A	N/A	N/A
g29987.t1	N/A	N/A	N/A
g32141.t1	N/A	N/A	N/A
g27440.t1	N/A	N/A	N/A
g11707.t1	XP_014352960	LOC102346346	550.0
g5721.t1	XP_014342359	F5	758.0
g31238.t1	N/A	N/A	N/A
g11264.t1	XP_014449416	CELF4	405.0
g33513.t1	N/A	N/A	N/A
g14128.t1	XP_014467106	OXR1	399.0
g3182.t1	XP_014341978	LOC102365394	293.0
g28743.t1	XP_007897923	LOC103182659	60.5
g15930.t1	XP_019333416	LOC102558668	473.0
g31605.t1	XP_005988294	LOC102349512	60.1
g10341.t1	XP_014344556	AGXT	590.0
g123.t1	XP_024303973	MLLT10	405.0
g24142.t1	XP_014346172	PSMD5	151.0
g19067.t1	XP_014339526	SLC22A20	157.0
g21964.t1	XP_007899787	LOC103183872	103.0
g32846.t1	N/A	N/A	N/A
g21943.t1	XP_025004360	TTBK1	355.0
g17116.t1	NP_005853	STAG1	1274.0
g23246.t1	XP_006014364	LOC102345657	50.8
g26818.t1	N/A	N/A	N/A
g4822.t1	XP_014353959	LOC102353775	301.0
g22659.t1	XP_006004164	FAM169B	149.0
g1612.t1	XP_005247870	FXR1	954.0
g3362.t1	XP_006007732	CTNNBL1	948.0
g4851.t1	XP_413991	GINS3	308.0
g10419.t1	XP_014465140	UBE2V1	255.0
g8078.t1	XP_016879662	B4GALNT2	413.0
g28497.t1	XP_007897720	NUCKS1	96.7
g13947.t1	N/A	N/A	N/A
g15847.t1	XP_014450750	ITGA11	1193.0
g28540.t1	N/A	N/A	N/A
g20432.t1	XP_014344215	LOC102346156	214.0
g23060.t1	N/A	N/A	N/A
g22897.t1	XP_015145066	HNRNPA3	140.0
g983.t1	NP_989835	BHLHE23	272.0
g14206.t1	XP_005990481	LDB2	669.0
g21069.t1	XP_005987450	ENTR1	62.8
g22370.t1	XP_014346904	VPS52	118.0
g29778.t1	N/A	N/A	N/A
g31869.t1	N/A	N/A	N/A
g33199.t1	N/A	N/A	N/A
g11396.t1	XP_006007488	OVCA2	315.0
g18242.t1	XP_005987003	ACP2	122.0
g7635.t1	XP_006522761	ROPN1	179.0
g23791.t1	N/A	N/A	N/A
g9421.t1	XP_005997344	PDC	376.0
g15399.t1	XP_414944	RHBDF1	1506.0
g19846.t1	XP_007882580	LOC103171592	186.0
g10490.t1	N/A	N/A	N/A
g27068.t1	N/A	N/A	N/A
g3680.t1	XP_005999122	TBXA2R	377.0
g22219.t1	XP_005987798	ANXA2	68.9
g2375.t1	NP_001006154	9530068E07RIK	138.0
g26038.t1	XP_014348466	SF3B2	149.0
g33910.t1	N/A	N/A	N/A
g30575.t1	N/A	N/A	N/A
g20539.t1	XP_006004893	IQUB	48.5
g752.t1	XP_006002793	MTNR1B	577.0
g1581.t1	XP_005997425	ECEL1	1260.0
g14395.t1	XP_005997441	SYT14	54.3
g5205.t1	XP_006268783	TBCD	1680.0
g22433.t1	XP_006004599	COL19A1	55.8
g5921.t1	XP_006000811	RBBP7	858.0
g16350.t1	XP_014340775	LOC106702567	88.6
g28746.t1	XP_006004037	MAGED2	77.0
g28854.t1	N/A	N/A	N/A
g23327.t1	XP_007906121	ZC3H18	51.6
g19241.t1	XP_005998715	PRADC1	288.0
g3311.t1	N/A	N/A	N/A
g15897.t1	XP_014341390	LOC106702763	87.8
g6420.t1	XP_014341856	LOC106702857	80.1
g2030.t1	XP_014341165	PPP2R3A	888.0
g26012.t1	N/A	N/A	N/A
g32499.t1	N/A	N/A	N/A
g24015.t1	XP_014353894	LOC106706875	84.3
g9761.t1	XP_014341005	POLD1	1827.0
g13979.t1	XP_006267088	RNF168	239.0
g16737.t1	XP_006012576	AP2A2	1624.0
g3474.t1	XP_014346255	SPATA48	99.0
g3314.t1	XP_005995578	FBP2	577.0
g9840.t1	XP_014342300	COL27A1	408.0
g14174.t1	XP_019334028	CANX	845.0
g5923.t1	XP_006005947	NHS	1159.0
g12141.t1	XP_005993925	CCN1	259.0
g12600.t1	XP_006002685	EFCAB1	311.0
g12902.t1	XP_006001846	2300009A05RIK	241.0
g26685.t1	N/A	N/A	N/A
g31124.t1	N/A	N/A	N/A
g1315.t1	XP_019332242	ST5	1497.0
g1102.t1	XP_014342106	QPCT	478.0
g17528.t1	XP_006009735	SLC9B2	615.0
g20009.t1	XP_019339449	DNAH5	852.0
g841.t1	XP_007884257	LOC103173442	90.5
g3501.t1	XP_005997548	FOXB2	501.0
g19984.t1	XP_006007521	LOC102348855	77.4
g12439.t1	XP_014456270	UGT8A	684.0
g30172.t1	XP_005987469	COL5A1	43.5
g5145.t1	N/A	N/A	N/A
g4082.t1	N/A	N/A	N/A
g31616.t1	XP_005988918	ZDHHC24	113.0
g9648.t1	XP_006007835	SRSF7	251.0
g8878.t1	XP_006003172	KLHL20	1233.0
g32251.t1	N/A	N/A	N/A
g27972.t1	N/A	N/A	N/A
g25860.t1	XP_014354197	ATG2A	58.2
g27851.t1	N/A	N/A	N/A
g2827.t1	XP_005994937	LRRC58	522.0
g11335.t1	NP_034835	LGALS3	129.0
g22881.t1	XP_007883312	LOC103172343	72.4
g6240.t1	N/A	N/A	N/A
g6312.t1	XP_426675	MSL2	140.0
g4775.t1	N/A	N/A	N/A
g33004.t1	N/A	N/A	N/A
g1247.t1	NP_081488	MED30	184.0
g426.t1	XP_014345118	PKP4	1695.0
g25920.t1	XP_006005805	SLC46A1	48.5
g33308.t1	N/A	N/A	N/A
g12860.t1	N/A	N/A	N/A
g9217.t1	N/A	N/A	N/A
g19183.t1	XP_005992399	ZFP346	277.0
g20403.t1	N/A	N/A	N/A
g15401.t1	XP_005998897	LOC102354330	299.0
g8358.t1	XP_006010298	AP5Z1	1107.0
g32250.t1	XP_006539283	GALE	147.0
g12903.t1	XP_006001847	MAP2K5	755.0
g22806.t1	N/A	N/A	N/A
g18078.t1	XP_014354024	RECQL4	810.0
g26445.t1	N/A	N/A	N/A
g32352.t1	XP_006001020	TAP2	56.6
g1022.t1	XP_014354562	LOC106707169	310.0
g18598.t1	XP_006007076	FBN2	4738.0
g30090.t1	N/A	N/A	N/A
g7378.t1	XP_006272920	PPM1L	700.0
g556.t1	NP_001103780	SNX12	309.0
g4218.t1	XP_025004406	GZF1	818.0
g30408.t1	N/A	N/A	N/A
g12026.t1	XP_014456521	ARID2	984.0
g3949.t1	NP_780396	TMEM161B	686.0
g33641.t1	N/A	N/A	N/A
g23665.t1	XP_006006005	HTR5A	360.0
g33698.t1	N/A	N/A	N/A
g9114.t1	XP_005989195	JPH3	1026.0
g16571.t1	XP_014345170	CEP170	1657.0
g18306.t1	XP_006012099	LOC102353002	329.0
g550.t1	XP_014348619	IL2RG	166.0
g25236.t1	XP_014353907	STX4A	110.0
g30313.t1	XP_007884602	LOC103173868	55.1
g4649.t1	XP_005986183	SC5D	470.0
g10687.t1	XP_006006968	ZFAND4	689.0
g6486.t1	XP_014345347	LOC102347356	784.0
g8582.t1	XP_006013455	LOC102366593	194.0
g23407.t1	N/A	N/A	N/A
g6215.t1	XP_418541	GALNT11	912.0
g13925.t1	XP_005998366	FBN1	508.0
g33871.t1	XP_007883312	LOC103172343	47.0
g21330.t1	XP_005991942	KCTD9	61.2
g27631.t1	XP_006009092	TBC1D10B	52.4
g28981.t1	N/A	N/A	N/A
g28700.t1	N/A	N/A	N/A
g13089.t1	XP_006011455	ATXN7L1	934.0
g23971.t1	XP_014346446	NAXE	80.9
g33240.t1	N/A	N/A	N/A
g9469.t1	XP_006007573	KAZALD1	391.0
g30781.t1	N/A	N/A	N/A
g33945.t1	N/A	N/A	N/A
g17953.t1	N/A	N/A	N/A
g26196.t1	XP_014350157	LOC106705382	86.3
g18040.t1	XP_006265538	CDC42BPA	1293.0
g7569.t1	XP_005991338	SNX13	1639.0
g11318.t1	XP_019344573	DIRAS3	360.0
g30249.t1	XP_014352363	DNAH2	65.1
g17610.t1	XP_019337174	SYNE3	386.0
g28444.t1	N/A	N/A	N/A
g20358.t1	XP_024304192	POU2F3	385.0
g28898.t1	XP_006014155	SF3B5	179.0
g575.t1	XP_006003667	TMEM164	432.0
g32643.t1	N/A	N/A	N/A
g1972.t1	XP_015149003	ANKHD1	3177.0
g26524.t1	XP_014344325	GPAA1	116.0
g6010.t1	XP_006010252	ARRDC3	110.0
g17780.t1	XP_015212508	APOB	57.0
g5472.t1	XP_014351348	LOC102357297	1722.0
g103.t1	N/A	N/A	N/A
g26003.t1	XP_006002578	FAM50A	90.1
g10282.t1	XP_006275407	CAND1	2336.0
g15841.t1	XP_014346633	TRIM13	476.0
g32044.t1	XP_006011715	SLC1A7	71.2
g11263.t1	XP_007903998	IL21R	68.6
g14583.t1	XP_422087	TFCP2L1	173.0
g1381.t1	XP_006505074	PON1	133.0
g15403.t1	XP_005995456	TRAK2	1022.0
g4513.t1	XP_005988098	SYT12	389.0
g24856.t1	N/A	N/A	N/A
g23670.t1	XP_005999851	LOC102364374	76.3
g6220.t1	XP_006009316	PAOX	393.0
g13361.t1	XP_005999447	NAXD	491.0
g5377.t1	XP_014339655	LOC106702044	64.7
g28738.t1	N/A	N/A	N/A
g7259.t1	XP_019344930	RAD52	367.0
g29093.t1	XP_014343713	PPP2R1A	139.0
g29319.t1	N/A	N/A	N/A
g21673.t1	XP_005991845	OLFM2	195.0
g26381.t1	XP_007906839	RSF1	72.0
g18892.t1	XP_014465375	SUPT4A	237.0
g9810.t1	XP_014449103	EWSR1	449.0
g15833.t1	N/A	N/A	N/A
g4179.t1	XP_005997073	URI1	559.0
g30816.t1	XP_014345782	ARHGEF1	50.1
g26379.t1	N/A	N/A	N/A
g22351.t1	XP_014348665	CLEC18A	59.3
g19670.t1	XP_005999986	TRIM25	170.0
g10550.t1	XP_005993791	POLG2	356.0
g13964.t1	XP_005999080	LOC102358238	76.6
g7457.t1	XP_014343550	FBXO43	417.0
g18601.t1	XP_418266	FAM32A	119.0
g15804.t1	XP_014344051	LOC106703520	67.8
g16849.t1	XP_006010410	DCAF10	690.0
g19129.t1	XP_006011197	LBX2	338.0
g9220.t1	XP_015140121	CNR1	742.0
g24984.t1	N/A	N/A	N/A
g22961.t1	XP_014351181	RALY	67.8
g3637.t1	N/A	N/A	N/A
g16775.t1	XP_005999100	YJU2	428.0
g9577.t1	XP_014348133	RFX8	362.0
g17763.t1	NP_990598	NPM1	253.0
g25181.t1	XP_014348708	IFT74	72.8
g26316.t1	XP_014352872	LOC102355800	50.8
g25245.t1	XP_019333057	FSD2	171.0
g14591.t1	XP_006004319	KLHL11	1120.0
g30066.t1	XP_005999176	BCL3	84.0
g3161.t1	NP_989909	CPZ	672.0
g4860.t1	XP_014349053	OLFM4	273.0
g25805.t1	N/A	N/A	N/A
g253.t1	N/A	N/A	N/A
g2616.t1	XP_015140142	SNAP91	1096.0
g17812.t1	XP_006261167	GLOD5	210.0
g23571.t1	XP_006004742	P3H4	153.0
g8064.t1	NP_079553	GNG10	120.0
g9658.t1	XP_006002525	BANF1	142.0
g16474.t1	NP_079974	TMED7	374.0
g15754.t1	XP_005997287	COL16A1	238.0
g33860.t1	XP_007897923	LOC103182659	44.7
g21837.t1	XP_014346978	PLEC	785.0
g10149.t1	XP_006268605	DNASE1	291.0
g24414.t1	N/A	N/A	N/A
g16187.t1	XP_005987622	LOC102354991	86.3
g29844.t1	N/A	N/A	N/A
g33721.t1	N/A	N/A	N/A
g15133.t1	XP_024307198	FCHO1	385.0
g14567.t1	XP_019335808	SSB	504.0
g8264.t1	XP_005986924	MKS1	714.0
g24248.t1	N/A	N/A	N/A
g28542.t1	XP_007903785	PSPC1	50.8
g28667.t1	XP_005987451	PMPCA	102.0
g11955.t1	N/A	N/A	N/A
g16547.t1	XP_006266583	U2AF2	705.0
g4855.t1	XP_014452555	CCDC113	295.0
g23317.t1	XP_005999853	TRIP6	172.0
g2045.t1	XP_006013253	LOC102352291	293.0
g14624.t1	XP_006010164	TMEM107	227.0
g30215.t1	N/A	N/A	N/A
g24769.t1	N/A	N/A	N/A
g26334.t1	N/A	N/A	N/A
g30353.t1	N/A	N/A	N/A
g23738.t1	XP_014343907	CYFIP1	139.0
g5096.t1	XP_005992981	OVOL2	345.0
g6510.t1	XP_004947496	KLHL17	396.0
g21535.t1	XP_014351663	SLC27A1	904.0
g18890.t1	XP_025007067	SPTBN5	309.0
g32621.t1	XP_005987949	ECH1	74.7
g21762.t1	XP_006008830	DCHS1	1222.0
g29087.t1	N/A	N/A	N/A
g2617.t1	XP_005995057	PRSS35	572.0
g33562.t1	N/A	N/A	N/A
g26931.t1	XP_014349721	DCTN1	62.8
g16786.t1	XP_006266472	PEBP1	306.0
g13496.t1	XP_006010363	TMEFF1	322.0
g31184.t1	XP_019350200	N/A	178.0
g15587.t1	N/A	N/A	N/A
g29845.t1	XP_005991025	LOC102352377	86.3
g28754.t1	XP_007884602	LOC103173868	48.9
g13290.t1	N/A	N/A	N/A
g15864.t1	XP_006006692	SPCS3	242.0
g28467.t1	N/A	N/A	N/A
g23642.t1	XP_014348528	GLB1	103.0
g2954.t1	N/A	N/A	N/A
g27539.t1	N/A	N/A	N/A
g32467.t1	N/A	N/A	N/A
g28830.t1	N/A	N/A	N/A
g13747.t1	XP_014352593	PATL1	596.0
g1739.t1	XP_019342510	GPC5	531.0
g11585.t1	XP_025011794	GSN	1113.0
g14961.t1	N/A	N/A	N/A
g14366.t1	N/A	N/A	N/A
g23472.t1	N/A	N/A	N/A
g5493.t1	XP_006013375	IDI1	386.0
g8090.t1	N/A	N/A	N/A
g31374.t1	N/A	N/A	N/A
g26752.t1	XP_006013771	MRPL9	78.2
g5292.t1	N/A	N/A	N/A
g15933.t1	XP_005995712	SEC11A	353.0
g20016.t1	XP_007883726	LOC103172828	59.3
g26474.t1	N/A	N/A	N/A
g14024.t1	XP_014352849	TTBK2	1120.0
g707.t1	N/A	N/A	N/A
g25442.t1	N/A	N/A	N/A
g18151.t1	XP_006006343	HPF1	509.0
g356.t1	XP_006003253	SOWAHA	339.0
g9257.t1	XP_005994621	SNTB1	774.0
g1929.t1	XP_014346325	MEGF6	1993.0
g23481.t1	N/A	N/A	N/A
g15201.t1	XP_006270485	NARF	674.0
g32335.t1	XP_006006572	ECHS1	70.5
g30016.t1	N/A	N/A	N/A
g11068.t1	XP_014342440	INIP	182.0
g13043.t1	N/A	N/A	N/A
g13158.t1	XP_015148402	DOCK3	2939.0
g31934.t1	N/A	N/A	N/A
g9527.t1	N/A	N/A	N/A
g20549.t1	XP_006000595	CCR7	445.0
g5372.t1	XP_006266618	B4GALT2	343.0
g6458.t1	XP_005989359	HS3ST3A1	355.0
g21529.t1	XP_005999853	TRIP6	438.0
g24894.t1	XP_006013588	RRP7A	126.0
g30191.t1	N/A	N/A	N/A
g25556.t1	N/A	N/A	N/A
g32015.t1	XP_005987831	LACTB	125.0
g27001.t1	N/A	N/A	N/A
g8051.t1	XP_019346207	LOC102572314	1245.0
g24315.t1	N/A	N/A	N/A
g20608.t1	XP_005999370	LRRC24	303.0
g5953.t1	XP_015137989	PPP4R1	1177.0
g26707.t1	N/A	N/A	N/A
g30023.t1	N/A	N/A	N/A
g14636.t1	XP_025001243	ZBTB21	967.0
g31172.t1	N/A	N/A	N/A
g7990.t1	XP_005992569	BNIP1	361.0
g10377.t1	XP_006007712	EN2	330.0
g30640.t1	N/A	N/A	N/A
g24120.t1	N/A	N/A	N/A
g4274.t1	XP_014351831	FSIP1	327.0
g27113.t1	N/A	N/A	N/A
g9583.t1	XP_006261099	LRRTM1	789.0
g15767.t1	N/A	N/A	N/A
g8424.t1	NP_001289085	DYNLL2	161.0
g10595.t1	XP_005991276	KCNA4	739.0
g25923.t1	N/A	N/A	N/A
g24377.t1	XP_015207753	CEP41	112.0
g27602.t1	XP_007894483	RIF1	51.6
g20256.t1	XP_014347567	DRAM2	390.0
g11575.t1	XP_014341644	CFAP77	186.0
g21135.t1	XP_006521846	EIF4A2	702.0
g25419.t1	XP_007897923	LOC103182659	92.8
g9821.t1	XP_006009797	TNFAIP6	404.0
g28448.t1	N/A	N/A	N/A
g31649.t1	N/A	N/A	N/A
g22338.t1	N/A	N/A	N/A
g23154.t1	XP_014350816	LOC106705596	70.5
g27829.t1	XP_006006156	WDR81	73.2
g12262.t1	XP_006263404	HDHD2	424.0
g16938.t1	XP_014352414	AMPD1	1145.0
g23480.t1	XP_014347416	NCSTN	75.5
g12042.t1	XP_014342776	CPEB1	865.0
g17752.t1	XP_014344511	LOC106703692	174.0
g5302.t1	NP_001026570	LMAN1	741.0
g6383.t1	XP_025000109	REXO1	475.0
g8171.t1	XP_006271057	ENOPH1	361.0
g4284.t1	NP_001264368	ATP6V1D	447.0
g17251.t1	XP_417284	RNF121	590.0
g9.t1	N/A	N/A	N/A
g19537.t1	NP_080695	CELA3B	276.0
g5385.t1	N/A	N/A	N/A
g1208.t1	XP_014340727	LCORL	62.4
g31052.t1	N/A	N/A	N/A
g16940.t1	XP_005989495	TBXAS1	679.0
g8934.t1	XP_005997945	RTN4IP1	582.0
g4734.t1	XP_005993440	FAF2	789.0
g18853.t1	XP_007897923	LOC103182659	70.9
g13052.t1	N/A	N/A	N/A
g4647.t1	N/A	N/A	N/A
g22334.t1	N/A	N/A	N/A
g23358.t1	N/A	N/A	N/A
g15308.t1	NP_001340874	SERPINC1	557.0
g5822.t1	XP_014342120	FLT1	1595.0
g21407.t1	NP_001340908	KDM5C	307.0
g8047.t1	XP_006009599	DDX58	991.0
g2963.t1	XP_019340566	TGFBRAP1	1303.0
g7726.t1	XP_006262366	RNASEH2A	410.0
g22423.t1	XP_006007072	AJM1	700.0
g11799.t1	XP_006001903	CHRNA3	633.0
g2317.t1	N/A	N/A	N/A
g5533.t1	XP_015146674	USP24	4244.0
g24734.t1	N/A	N/A	N/A
g15310.t1	NP_001020123	RC3H1	1414.0
g22689.t1	XP_014350811	EFNA1	164.0
g8148.t1	XP_015138580	MTSS1	1159.0
g25653.t1	N/A	N/A	N/A
g7085.t1	NP_989532	CLDN5	288.0
g7189.t1	NP_001026002	PSPC1	697.0
g9795.t1	XP_019334332	TRIM39	302.0
g4940.t1	XP_019341352	ANKRD26	1756.0
g13975.t1	XP_006012257	LOC102355548	308.0
g21395.t1	N/A	N/A	N/A
g6828.t1	XP_006011499	PAPPA2	930.0
g15000.t1	XP_014464458	CRHR2	769.0
g16559.t1	XP_006267661	PHKA2	1804.0
g17349.t1	NP_001074185	ROR2	1439.0
g1622.t1	XP_006264217	PSMD1	513.0
g21194.t1	XP_019332935	TRIM69	203.0
g12149.t1	XP_006013281	CFB	508.0
g32805.t1	N/A	N/A	N/A
g30977.t1	XP_014339793	LOC106702174	42.0
g31323.t1	N/A	N/A	N/A
g28420.t1	XP_014343201	ZFP94	212.0
g13021.t1	XP_014341656	LOC106702815	61.6
g26973.t1	XP_014342840	PLEKHG5	45.1
g11182.t1	XP_014344179	MIIP	355.0
g33959.t1	XP_006276871	NEFM	158.0
g855.t1	XP_005996067	LOC102352945	313.0
g16645.t1	XP_014344588	KCNQ4	379.0
g28701.t1	N/A	N/A	N/A
g5551.t1	XP_006502994	UROD	121.0
g23547.t1	XP_005997963	TRAPPC1	127.0
g24705.t1	XP_006009634	TRIM69	58.2
g23822.t1	XP_006271622	CDC27	147.0
g14848.t1	XP_006001680	DDA1	145.0
g630.t1	XP_006002862	NRAP	2400.0
g26165.t1	N/A	N/A	N/A
g16675.t1	NP_075812	RPF2	475.0
g12844.t1	XP_014345872	LHCGR	822.0
g5966.t1	XP_006263697	TYW5	515.0
g22508.t1	XP_006276940	TYR	227.0
g7174.t1	XP_015144976	PGAP1	1028.0
g17721.t1	N/A	N/A	N/A
g16681.t1	N/A	N/A	N/A
g22620.t1	N/A	N/A	N/A
g1539.t1	XP_014347259	NFKBID	491.0
g30466.t1	N/A	N/A	N/A
g5666.t1	XP_015145069	HNRNPA3	372.0
g23120.t1	N/A	N/A	N/A
g8956.t1	XP_014449457	FECH	649.0
g12320.t1	XP_014349696	DNAJC22	461.0
g180.t1	XP_016879868	GPATCH8	365.0
g30775.t1	N/A	N/A	N/A
g17333.t1	N/A	N/A	N/A
g10593.t1	NP_001274534	FSHB	132.0
g8630.t1	XP_014466863	UROS	361.0
g33885.t1	N/A	N/A	N/A
g7389.t1	N/A	N/A	N/A
g3766.t1	XP_005990346	DEGS2	568.0
g10877.t1	XP_005996375	GNAI2	706.0
g17730.t1	N/A	N/A	N/A
g27628.t1	XP_014345161	LOC106703889	45.4
g27415.t1	N/A	N/A	N/A
g30051.t1	N/A	N/A	N/A
g20933.t1	XP_005995332	NRXN2	642.0
g24562.t1	N/A	N/A	N/A
g12411.t1	XP_014345847	LOC102348329	60.8
g20798.t1	XP_005991682	LOC102360373	246.0
g29829.t1	N/A	N/A	N/A
g17211.t1	XP_014348742	LOC102350225	592.0
g22570.t1	N/A	N/A	N/A
g698.t1	XP_005999894	KNDC1	1218.0
g9092.t1	NP_777631	ST3GAL3	524.0
g5752.t1	XP_019346193	IGFBPL1	209.0
g5256.t1	XP_006001856	ATP6V0D2	594.0
g16667.t1	XP_014353001	SH2B2	679.0
g18967.t1	XP_014345551	PPP1R1C	45.4
g1018.t1	XP_014346578	SERINC3	773.0
g29031.t1	XP_014346255	SPATA48	54.7
g11045.t1	XP_014349004	MSH3	260.0
g19732.t1	NP_000518	LDLR	1117.0
g19824.t1	XP_014352736	LOC106706381	67.0
g24017.t1	N/A	N/A	N/A
g44.t1	N/A	N/A	N/A
g23819.t1	N/A	N/A	N/A
g11584.t1	XP_019331401	STOM	455.0
g25517.t1	N/A	N/A	N/A
g28621.t1	XP_007905018	UBQLN1	41.6
g30031.t1	XP_014350989	LOC102357199	293.0
g7488.t1	XP_005986166	LOC102360438	341.0
g5082.t1	XP_014341332	PLG	604.0
g21467.t1	N/A	N/A	N/A
g30571.t1	N/A	N/A	N/A
g607.t1	NP_001684	ATP6V1B2	959.0
g22643.t1	N/A	N/A	N/A
g28730.t1	XP_006006279	SLC2A3	49.7
g15261.t1	N/A	N/A	N/A
g20363.t1	NP_079867	FAM136A	161.0
g14930.t1	N/A	N/A	N/A
g16819.t1	XP_005986921	LOC102347035	51.2
g25088.t1	XP_006006251	MCM6	53.9
g28556.t1	N/A	N/A	N/A
g7080.t1	XP_015155541	FKBP8	216.0
g22775.t1	N/A	N/A	N/A
g1882.t1	XP_015139344	SYT14	1009.0
g10179.t1	NP_001012958	NAT10	1694.0
g11090.t1	N/A	N/A	N/A
g26537.t1	XP_014353681	LOC106706794	47.8
g21883.t1	XP_007897923	LOC103182659	60.1
g17615.t1	NP_990179	HPRT	404.0
g20906.t1	XP_014341033	FTL1	288.0
g19886.t1	XP_005997373	HSD17B10	467.0
g25973.t1	NP_990364	NES	158.0
g18155.t1	NP_003135	SSR1	417.0
g8701.t1	XP_025006718	TMEM86B	124.0
g27557.t1	XP_006005448	SMPDL3B	46.6
g3392.t1	XP_005998831	ZFP366	900.0
g33514.t1	XP_015199554	LOC102685512	46.6
g6948.t1	XP_006013680	LOC102346981	199.0
g24756.t1	N/A	N/A	N/A
g51.t1	XP_426020	STAC	369.0
g11571.t1	XP_006013578	LOC102363743	279.0
g18470.t1	XP_005987765	DAPK2	113.0
g13017.t1	XP_005992149	SET	449.0
g23854.t1	N/A	N/A	N/A
g20732.t1	XP_014349808	TMEM56	161.0
g8255.t1	XP_006267990	CLDN4	335.0
g15343.t1	XP_005995948	FOXL1	280.0
g30546.t1	N/A	N/A	N/A
g7272.t1	XP_015141169	DNM1L	1260.0
g17800.t1	N/A	N/A	N/A
g23871.t1	N/A	N/A	N/A
g32891.t1	N/A	N/A	N/A
g1166.t1	XP_006535616	USP13	1142.0
g25397.t1	N/A	N/A	N/A
g19658.t1	XP_011248816	ZFP114	248.0
g23685.t1	XP_025006933	SLC43A3	141.0
g32320.t1	N/A	N/A	N/A
g19370.t1	XP_420112	NAT9	290.0
g6891.t1	XP_005992281	FAM171A2	1026.0
g7479.t1	XP_007900561	EIF4G1	62.4
g27736.t1	XP_006000102	TP53I3	163.0
g26368.t1	N/A	N/A	N/A
g33611.t1	N/A	N/A	N/A
g28211.t1	N/A	N/A	N/A
g7867.t1	XP_014350864	ZC3H12C	1143.0
g18067.t1	XP_006001813	SOX14	455.0
g25035.t1	XP_005996549	UBE2Q1	51.6
g834.t1	XP_014351278	ZFC3H1	1984.0
g9913.t1	XP_007900019	LOC103184012	324.0
g2931.t1	XP_001231333	PPIC	303.0
g9029.t1	XP_005999934	CIRBP	89.4
g9508.t1	XP_005990872	MPG	328.0
g7381.t1	XP_014340792	C1QTNF9	81.3
g28547.t1	XP_014345798	ARHGAP33	90.1
g20618.t1	NP_003954	TM4SF5	222.0
g7119.t1	XP_006008154	MICOS13	124.0
g27701.t1	N/A	N/A	N/A
g16939.t1	XP_014349978	ISX	209.0
g19228.t1	NP_000933	PPIB	315.0
g28994.t1	N/A	N/A	N/A
g22861.t1	N/A	N/A	N/A
g3851.t1	NP_006148	NELL1	1226.0
g30612.t1	N/A	N/A	N/A
g18239.t1	XP_007887430	LOC103175933	82.4
g21074.t1	XP_006003111	SCNN1G	824.0
g27139.t1	XP_007883312	LOC103172343	71.6
g4788.t1	XP_007897923	LOC103182659	63.2
g6833.t1	XP_006273009	ASTN1	481.0
g13239.t1	N/A	N/A	N/A
g4102.t1	NP_060678	ETNK2	236.0
g26746.t1	N/A	N/A	N/A
g25383.t1	XP_014340486	SYNE2	66.6
g10907.t1	XP_016864558	CSNK1G3	794.0
g14556.t1	N/A	N/A	N/A
g19931.t1	XP_006007765	CLEC19A	276.0
g441.t1	N/A	N/A	N/A
g33170.t1	N/A	N/A	N/A
g32556.t1	XP_007908525	SLC4A3	50.1
g576.t1	XP_025005842	AMMECR1	428.0
g29343.t1	N/A	N/A	N/A
g8005.t1	XP_006522946	CXADR	328.0
g19438.t1	XP_019334038	FGFRL1	694.0
g7413.t1	XP_006006564	PCNP	216.0
g1779.t1	XP_006000459	C8A	447.0
g365.t1	XP_005996919	GABRG2	480.0
g17129.t1	XP_014343057	STRADA	387.0
g27021.t1	N/A	N/A	N/A
g16696.t1	XP_015137021	XPOT	1724.0
g4388.t1	XP_006010558	IFIT1BL1	380.0
g11415.t1	XP_014340940	BAHD1	559.0
g2270.t1	XP_014352872	LOC102355800	260.0
g19865.t1	XP_019342435	MYO18B	1117.0
g6533.t1	N/A	N/A	N/A
g19885.t1	XP_416468	RIBC2	325.0
g6940.t1	XP_019351727	USF3	1471.0
g1695.t1	XP_005986829	OCSTAMP	161.0
g11550.t1	XP_006009969	DPH5	194.0
g31299.t1	XP_415644	CAR10	119.0
g3767.t1	XP_019337139	EVL	478.0
g31191.t1	N/A	N/A	N/A
g5175.t1	N/A	N/A	N/A
g23802.t1	XP_005989749	SWAP70	93.6
g23424.t1	N/A	N/A	N/A
g30676.t1	N/A	N/A	N/A
g29616.t1	N/A	N/A	N/A
g5196.t1	XP_014350012	SHISA6	441.0
g15706.t1	XP_007901660	LOC103185111	54.3
g17667.t1	N/A	N/A	N/A
g15116.t1	XP_005999294	NRBP1	706.0
g12765.t1	XP_015141501	ZFYVE28	1146.0
g15009.t1	N/A	N/A	N/A
g7646.t1	XP_014343547	VPS13B	1061.0
g15616.t1	XP_005997065	TNFSF13B	212.0
g29239.t1	XP_006002356	RAD1	84.0
g31039.t1	N/A	N/A	N/A
g9380.t1	XP_006274948	INCENP	501.0
g6476.t1	XP_015149800	TRRAP	3679.0
g19483.t1	XP_019341698	LOC106739543	135.0
g24937.t1	XP_007908810	LOC103190014	101.0
g3872.t1	XP_006012635	NDUFS6	119.0
g18800.t1	XP_006005605	CLCA3A1	559.0
g3906.t1	NP_001007887	AP1M1	461.0
g22908.t1	XP_006010267	PTK2B	84.0
g1510.t1	XP_005987294	NKAPD1	192.0
g25401.t1	XP_007903482	LOC103186335	48.9
g14981.t1	N/A	N/A	N/A
g10483.t1	N/A	N/A	N/A
g12013.t1	N/A	N/A	N/A
g21753.t1	NP_006653	SRCAP	233.0
g33152.t1	N/A	N/A	N/A
g18325.t1	XP_016873413	PIK3C2A	2046.0
g17418.t1	N/A	N/A	N/A
g28239.t1	XP_014353121	SPEF2	43.5
g3394.t1	N/A	N/A	N/A
g2199.t1	XP_005988827	RSPO1	353.0
g2570.t1	XP_019344345	PAX9	538.0
g31678.t1	N/A	N/A	N/A
g10170.t1	XP_014341200	CECR2	493.0
g26441.t1	N/A	N/A	N/A
g16905.t1	XP_024307591	DNTTIP1	298.0
g21912.t1	XP_005994375	ALKBH7	214.0
g138.t1	XP_007895608	LOC103181158	57.0
g27612.t1	XP_014353914	ARRB2	52.4
g8386.t1	XP_006010272	SPG20	753.0
g4785.t1	N/A	N/A	N/A
g27810.t1	N/A	N/A	N/A
g8633.t1	XP_014466861	FANK1	293.0
g33730.t1	N/A	N/A	N/A
g17526.t1	XP_006009732	BDH2	215.0
g5636.t1	XP_014348512	LOC102347191	262.0
g9426.t1	XP_014349682	NMRAL1	399.0
g27549.t1	XP_014344453	NUFIP2	59.3
g26410.t1	N/A	N/A	N/A
g14056.t1	NP_001025760	TWF2	570.0
g609.t1	XP_005987687	ENO4	499.0
g21244.t1	XP_014344466	LOC106703676	96.7
g1675.t1	N/A	N/A	N/A
g9907.t1	XP_005999954	AKAP17A	719.0
g27522.t1	XP_007892604	AKAP12	74.3
g5635.t1	XP_014348512	LOC102347191	1033.0
g11219.t1	XP_005997048	CRYBA1	363.0
g32565.t1	N/A	N/A	N/A
g7719.t1	NP_001185624	MFAP4	292.0
g15490.t1	XP_006001237	LOC102349466	639.0
g18517.t1	XP_005991663	SAE1	561.0
g32206.t1	N/A	N/A	N/A
g33660.t1	N/A	N/A	N/A
g27809.t1	N/A	N/A	N/A
g5108.t1	XP_014347435	JCAD	529.0
g32210.t1	N/A	N/A	N/A
g30671.t1	N/A	N/A	N/A
g3614.t1	XP_005988123	FAM104A	87.8
g5882.t1	N/A	N/A	N/A
g7375.t1	XP_006272921	TRIM59	390.0
g10815.t1	XP_006013674	LOC102367300	149.0
g15657.t1	XP_014347059	SPAG9	2012.0
g24896.t1	N/A	N/A	N/A
g12129.t1	XP_025008423	GALNT3	620.0
g33864.t1	XP_014347469	ACO2	46.6
g22353.t1	N/A	N/A	N/A
g14679.t1	XP_006013091	CALHM5	330.0
g19283.t1	XP_015194819	LOC107076022	53.9
g2396.t1	XP_415099	SLC15A4	745.0
g4143.t1	N/A	N/A	N/A
g14621.t1	XP_005993760	PANX3	456.0
g28200.t1	N/A	N/A	N/A
g30725.t1	XP_014343691	SORD	55.1
g6674.t1	XP_014462370	PDE7A	751.0
g16462.t1	XP_007887188	BOD1L1	60.8
g14397.t1	XP_019349620	N/A	201.0
g31049.t1	N/A	N/A	N/A
g23590.t1	N/A	N/A	N/A
g10250.t1	XP_006003198	SLC35C2	511.0
g33519.t1	N/A	N/A	N/A
g31982.t1	N/A	N/A	N/A
g709.t1	XP_006000192	STK32C	691.0
g18308.t1	NP_036324	TIMM10B	124.0
g22090.t1	XP_014353121	SPEF2	70.1
g8080.t1	XP_005992245	SGCE	458.0
g14922.t1	XP_014353681	LOC106706794	46.6
g28334.t1	XP_019343852	SYNE1	127.0
g3406.t1	XP_006006577	ARHGEF28	1203.0
g2885.t1	XP_014343723	GATA6	551.0
g4760.t1	XP_005992910	KCNB2	1289.0
g29371.t1	N/A	N/A	N/A
g15404.t1	XP_005995453	ALS2CR12	108.0
g5035.t1	N/A	N/A	N/A
g20817.t1	XP_014346884	DAXX	465.0
g6960.t1	XP_015130796	TPST2	589.0
g9443.t1	XP_014349742	ARHGAP29	1546.0
g2276.t1	N/A	N/A	N/A
g21333.t1	XP_005999986	TRIM25	54.7
g23705.t1	N/A	N/A	N/A
g27642.t1	N/A	N/A	N/A
g7534.t1	XP_005994055	RIMKLA	620.0
g11284.t1	XP_004945263	SMCR8	1041.0
g9670.t1	XP_025009015	CAMTA2	2532.0
g30467.t1	N/A	N/A	N/A
g14997.t1	XP_006274431	UBE2F	342.0
g4301.t1	XP_014346544	RB1CC1	1952.0
g17863.t1	NP_055724	VASH1	513.0
g21887.t1	N/A	N/A	N/A
g6788.t1	XP_006010328	CCNB1	523.0
g8786.t1	XP_005996538	SUCNR1	349.0
g29405.t1	N/A	N/A	N/A
g31119.t1	N/A	N/A	N/A
g27950.t1	XP_014350256	LOC102355330	109.0
g12135.t1	XP_006009387	LOC102350590	59.3
g17819.t1	XP_014348199	USP31	1350.0
g28772.t1	XP_005999703	ACSM3	71.6
g4145.t1	XP_014351521	TMEM67	613.0
g1895.t1	XP_006008345	KCNG3	739.0
g33780.t1	N/A	N/A	N/A
g19817.t1	XP_005996775	DHDH	340.0
g11458.t1	XP_005990081	SP6	315.0
g28023.t1	N/A	N/A	N/A
g13662.t1	XP_014454879	DLX1	416.0
g29019.t1	N/A	N/A	N/A
g19521.t1	XP_005986630	SYNDIG1L	144.0
g16881.t1	XP_014340486	SYNE2	45.1
g406.t1	XP_019335764	DPP4	954.0
g21388.t1	N/A	N/A	N/A
g33654.t1	N/A	N/A	N/A
g8285.t1	XP_014350989	LOC102357199	795.0
g7847.t1	NP_000846	GUCY1A2	977.0
g24759.t1	N/A	N/A	N/A
g3346.t1	XP_014342065	EHMT2	1593.0
g21253.t1	XP_006008028	DACT3	422.0
g16308.t1	N/A	N/A	N/A
g3998.t1	XP_005994193	RLN3	61.2
g11373.t1	NP_001053	TCN1	141.0
g7499.t1	XP_006266043	AGMAT	539.0
g14023.t1	N/A	N/A	N/A
g18456.t1	XP_014339758	PITPNM2	2113.0
g21204.t1	XP_006004355	ATG9A	100.0
g23277.t1	XP_006007071	MAMDC4	63.9
g6474.t1	XP_006011476	TMEM220	188.0
g4736.t1	XP_014342354	CDHR2	747.0
g7401.t1	XP_006011880	NRSN1	303.0
g22444.t1	XP_015212581	ADCY2	56.2
g33115.t1	XP_005992891	LOC102357426	48.9
g10019.t1	N/A	N/A	N/A
g30185.t1	XP_007901635	ASAP1	63.5
g26611.t1	N/A	N/A	N/A
g12404.t1	N/A	N/A	N/A
g355.t1	XP_006003278	SHROOM1	248.0
g23763.t1	XP_007897923	LOC103182659	47.8
g13752.t1	XP_005992223	AXIN2	1033.0
g20148.t1	NP_060551	WRAP53	508.0
g26621.t1	XP_007898761	ZFP516	46.2
g21084.t1	XP_019334524	ARNT	146.0
g13877.t1	XP_006272502	CLNS1A	274.0
g22282.t1	N/A	N/A	N/A
g16846.t1	XP_025005416	SRP72	984.0
g2909.t1	XP_014347769	GTSE1	144.0
g32036.t1	XP_014353681	LOC106706794	47.8
g20249.t1	XP_007897881	LOC103182621	68.9
g31848.t1	N/A	N/A	N/A
g22584.t1	N/A	N/A	N/A
g29130.t1	XP_014349588	RPGRIP1	66.2
g23829.t1	N/A	N/A	N/A
g32192.t1	N/A	N/A	N/A
g31750.t1	N/A	N/A	N/A
g33019.t1	N/A	N/A	N/A
g3948.t1	XP_006517387	CCNH	295.0
g18875.t1	XP_015138900	PACS1	156.0
g33797.t1	N/A	N/A	N/A
g1521.t1	XP_014345725	PPP2R1B	1103.0
g19487.t1	N/A	N/A	N/A
g15307.t1	N/A	N/A	N/A
g29071.t1	N/A	N/A	N/A
g4031.t1	XP_006003735	CYP39A1	635.0
g26424.t1	XP_005988793	FAM43B	349.0
g15326.t1	XP_006535674	PRKAG2	269.0
g24268.t1	XP_014351130	TONSL	101.0
g6254.t1	XP_006003825	GCNA	385.0
g22045.t1	N/A	N/A	N/A
g32149.t1	XP_014345333	LOC102358419	83.6
g6457.t1	XP_014351325	0610010F05RIK	370.0
g22063.t1	XP_006013025	C1S2	50.4
g6844.t1	XP_006001597	MTIF2	1021.0
g30341.t1	N/A	N/A	N/A
g25002.t1	XP_014351393	MAPK8IP2	70.9
g2281.t1	XP_005998972	RNF144A	545.0
g19217.t1	XP_015155661	SIN3B	1508.0
g19043.t1	N/A	N/A	N/A
g27836.t1	XP_014349289	IQUB	71.2
g29138.t1	N/A	N/A	N/A
g6460.t1	XP_019353669	GLP2R	542.0
g14090.t1	XP_019352859	SLC38A7	479.0
g27652.t1	XP_006010406	ALDH3B1	50.8
g26580.t1	XP_005999490	HAPLN4	167.0
g24455.t1	XP_019341052	PRF1	432.0
g28731.t1	N/A	N/A	N/A
g3493.t1	XP_019342473	FARP1	1587.0
g9014.t1	XP_006261667	RIOK2	740.0
g3830.t1	XP_006002595	SH3BGR	198.0
g29656.t1	N/A	N/A	N/A
g1454.t1	XP_011542928	SLC18A1	144.0
g5528.t1	XP_006005558	DHCR24	893.0
g23630.t1	XP_014350408	KMT2A	104.0
g4767.t1	XP_006004570	STAU2	1127.0
g6082.t1	XP_005987370	MVB12B	494.0
g8954.t1	XP_006013300	ATP8B1	1840.0
g11050.t1	XP_019332798	ELK4	207.0
g21933.t1	XP_005988943	SCYL1	66.6
g6937.t1	XP_025005197	GPR89B	790.0
g16738.t1	XP_005988539	LOC102366653	144.0
g20723.t1	NP_990568	BMP4	627.0
g21836.t1	N/A	N/A	N/A
g4391.t1	XP_006272312	SLC16A12	419.0
g21863.t1	NP_001245134	TRPV3	255.0
g459.t1	N/A	N/A	N/A
g31719.t1	N/A	N/A	N/A
g14212.t1	XP_005990487	MED28	257.0
g26998.t1	XP_006012622	LOC102348565	120.0
g29183.t1	XP_014458662	LOC106739564	178.0
g3929.t1	XP_014454161	RNF11	305.0
g6161.t1	XP_014343674	ZBTB8B	626.0
g3200.t1	XP_019337230	EML5	3426.0
g4296.t1	N/A	N/A	N/A
g21279.t1	XP_006013443	ABT1	154.0
g1229.t1	XP_006007660	RGS17	210.0
g27641.t1	XP_006009637	TUFM	102.0
g25813.t1	XP_014352726	LOC102364247	50.4
g411.t1	XP_019336195	SLC4A10	1892.0
g32599.t1	XP_014353681	LOC106706794	55.5
g29182.t1	N/A	N/A	N/A
g25753.t1	XP_014339308	H2-M2	114.0
g21249.t1	XP_006007521	LOC102348855	223.0
g9166.t1	XP_014353767	ECE1	1190.0
g17191.t1	XP_005991679	HIPK4	511.0
g20175.t1	NP_624358	NUP98	1685.0
g24130.t1	N/A	N/A	N/A
g10981.t1	XP_005990191	ADAMTS17	301.0
g3379.t1	XP_007883821	LOC103172940	69.3
g10833.t1	XP_025000630	MOCS2	238.0
g10945.t1	XP_019338215	ANXA4	342.0
g8768.t1	N/A	N/A	N/A
g23734.t1	N/A	N/A	N/A
g2880.t1	XP_014346726	TMEM200C	417.0
g23044.t1	N/A	N/A	N/A
g22736.t1	N/A	N/A	N/A
g29425.t1	N/A	N/A	N/A
g6168.t1	XP_014461230	LYPLA2	365.0
g758.t1	NP_058627	NOX4	816.0
g3304.t1	XP_014339287	GOLM1	69.7
g4709.t1	NP_001258531	HERC3	505.0
g13812.t1	N/A	N/A	N/A
g24322.t1	N/A	N/A	N/A
g16151.t1	N/A	N/A	N/A
g32658.t1	N/A	N/A	N/A
g11529.t1	NP_958815	LUC7L	460.0
g16684.t1	N/A	N/A	N/A
g6549.t1	XP_019355885	MAPRE1	139.0
g29756.t1	XP_014351580	GPR83	107.0
g33171.t1	XP_006006843	ACADL	82.0
g11909.t1	N/A	N/A	N/A
g1734.t1	NP_989821	HS6ST2	362.0
g9247.t1	XP_006495709	COL19A1	368.0
g12669.t1	XP_014342039	DNAAF3	682.0
g17478.t1	XP_014350523	FAM149A	739.0
g27786.t1	XP_007887080	RNF222	54.3
g27683.t1	XP_005998312	KCTD2	74.7
g28892.t1	N/A	N/A	N/A
g9919.t1	XP_014344719	LOC102367628	145.0
g15962.t1	XP_005986246	GDF11	647.0
g17717.t1	N/A	N/A	N/A
g23372.t1	N/A	N/A	N/A
g31175.t1	N/A	N/A	N/A
g32496.t1	N/A	N/A	N/A
g26842.t1	N/A	N/A	N/A
g28941.t1	XP_005990841	IVD	89.0
g13372.t1	XP_005999653	SPATA20	82.0
g11280.t1	N/A	N/A	N/A
g6169.t1	XP_005988808	GALE	604.0
g24835.t1	XP_014348821	IGF1R	101.0
g26258.t1	XP_005988040	FTH1	79.3
g18227.t1	XP_014455941	ABCG2	745.0
g29148.t1	XP_014343898	DHX34	97.1
g13603.t1	XP_014343909	CHST7	499.0
g19119.t1	XP_014348536	NUMA1	1108.0
g13174.t1	XP_006259437	CDC5L	1353.0
g10519.t1	XP_006007574	RGS18	239.0
g10200.t1	XP_006270495	EPM2A	400.0
g15859.t1	XP_005261759	PARVG	305.0
g8149.t1	XP_006007366	NDUFB9	303.0
g26795.t1	XP_005995645	ZBTB8OS	42.0
g24453.t1	N/A	N/A	N/A
g30248.t1	N/A	N/A	N/A
g11248.t1	N/A	N/A	N/A
g28717.t1	N/A	N/A	N/A
g4303.t1	XP_006261788	OPRK1	498.0
g206.t1	XP_006004476	TIMP4	192.0
g15249.t1	XP_014455308	HNRNPM	562.0
g5769.t1	XP_015141213	CRMP1	1028.0
g18951.t1	XP_005993907	UOX	466.0
g2512.t1	XP_007892913	LOC103179430	53.1
g10546.t1	XP_006532612	ARHGDIA	307.0
g10586.t1	XP_019332549	LUZP2	312.0
g22140.t1	N/A	N/A	N/A
g10041.t1	N/A	N/A	N/A
g26930.t1	XP_014345198	DPP3	62.8
g3305.t1	XP_007906235	LOC103188169	68.6
g7046.t1	XP_006265266	SRPK2	998.0
g28979.t1	N/A	N/A	N/A
g12622.t1	XP_006001358	CENPS	135.0
g16710.t1	XP_426529	SFXN3	466.0
g9939.t1	XP_014341886	COL7A1	1883.0
g26108.t1	XP_005992828	TRAPPC10	134.0
g32319.t1	N/A	N/A	N/A
g15350.t1	XP_019339887	UNC5A	1359.0
g27007.t1	N/A	N/A	N/A
g5486.t1	XP_007899382	DIP2C	84.7
g18427.t1	XP_019352933	AGPAT1	297.0
g24285.t1	XP_007894604	ELN	57.4
g31163.t1	N/A	N/A	N/A
g25873.t1	XP_006010095	IRF9	74.7
g23966.t1	XP_014343181	LOC102363201	58.2
g25918.t1	XP_014341033	FTL1	160.0
g19531.t1	XP_014344462	LOC106703674	76.3
g16768.t1	XP_005997707	EMX1	280.0
g22046.t1	XP_015145595	SPEG	185.0
g26333.t1	XP_006008144	LOC102346938	45.1
g17987.t1	XP_006011091	LOC102349073	560.0
g33101.t1	N/A	N/A	N/A
g13699.t1	XP_007893502	EPYC	51.2
g21416.t1	XP_006013831	GPN1	211.0
g9381.t1	XP_005988089	PGGHG	863.0
g5170.t1	XP_014456392	HTATSF1	462.0
g14398.t1	NP_001303292	EIF2S2	461.0
g6221.t1	NP_001264717	SYNJ2BP	135.0
g8716.t1	XP_014344285	KCNC3	1086.0
g19198.t1	XP_006003900	CUL4B	1277.0
g11951.t1	XP_006516134	CPSF2	1068.0
g6464.t1	XP_006000788	GAS7	779.0
g24303.t1	XP_014345205	GABBR1	113.0
g22385.t1	N/A	N/A	N/A
g2483.t1	XP_005993767	RBMS3	626.0
g3646.t1	XP_006273060	AMZ2	503.0
g9871.t1	XP_005996498	TXN1	72.4
g15529.t1	N/A	N/A	N/A
g1439.t1	XP_005988256	NUDCD3	445.0
g3112.t1	XP_006001439	TMEM165	442.0
g854.t1	NP_054886	CCDC59	163.0
g15207.t1	XP_424601	ACSM3	634.0
g14235.t1	XP_014349746	CNNM2	756.0
g33162.t1	N/A	N/A	N/A
g1528.t1	XP_005987311	PCSK7	1021.0
g12891.t1	XP_014342043	SCCPDH	660.0
g15724.t1	XP_416176	NUP205	2350.0
g33897.t1	N/A	N/A	N/A
g14001.t1	NP_003160	SUPT5	1862.0
g7338.t1	N/A	N/A	N/A
g22448.t1	XP_423146	DEDD	274.0
g20045.t1	XP_006012480	CALHM3	64.3
g28936.t1	XP_007883207	HTATSF1	46.2
g31935.t1	N/A	N/A	N/A
g22598.t1	XP_007884320	LOC103173523	124.0
g106.t1	XP_014350960	ARHGAP21	2240.0
g11770.t1	NP_001239315	TNIP1	213.0
g12223.t1	XP_014350207	RPTOR	2200.0
g26853.t1	N/A	N/A	N/A
g7271.t1	XP_014341215	PPARA	726.0
g10476.t1	XP_019336347	GRIN2B	2169.0
g4881.t1	XP_019352826	GNAO1	710.0
g5601.t1	XP_014341175	IMMP1L	266.0
g6099.t1	XP_007905512	LOC103187701	48.9
g16598.t1	XP_014341224	TCP11L2	413.0
g20808.t1	XP_420272	VSIG10L	121.0
g15561.t1	XP_014353181	DNAJB14	64.3
g21465.t1	N/A	N/A	N/A
g31817.t1	XP_014349240	PTGR2	81.3
g33833.t1	N/A	N/A	N/A
g19711.t1	XP_019334325	PPP1R10	633.0
g956.t1	XP_014339525	IGFBP1	234.0
g13820.t1	XP_014340505	RHOBTB3	294.0
g13020.t1	XP_014341657	GLE1	823.0
g15040.t1	XP_006009329	LOC102356630	640.0
g25107.t1	N/A	N/A	N/A
g31846.t1	N/A	N/A	N/A
g11713.t1	XP_005989545	DCTD	304.0
g26761.t1	XP_014340923	SPTBN5	65.9
g4378.t1	NP_001026879	RNLS	452.0
g14806.t1	XP_024308780	TRIM54	211.0
g4690.t1	XP_005992326	MPO	1016.0
g15409.t1	XP_019347517	FAM237A	181.0
g6363.t1	XP_005999460	PIP5K1B	818.0
g27533.t1	XP_007904337	LOC103186887	76.3
g15822.t1	XP_005988834	MRPS15	302.0
g27744.t1	N/A	N/A	N/A
g4402.t1	XP_019339803	HECTD2	983.0
g30736.t1	N/A	N/A	N/A
g11432.t1	XP_014343655	LOC106703400	62.0
g14149.t1	XP_025006524	ADCK1	560.0
g30342.t1	XP_006006307	DMAP1	55.8
g16370.t1	XP_014352441	LOC102356544	78.6
g29446.t1	XP_005991823	PLCD4	130.0
g21081.t1	XP_014350655	GZMK	197.0
g26074.t1	XP_014347018	C4A	94.0
g8306.t1	XP_014350989	LOC102357199	811.0
g10469.t1	XP_422188	CAMSAP3	1699.0
g28894.t1	XP_007909187	ZC3H4	80.1
g1261.t1	XP_005993994	ZNF683	616.0
g31980.t1	XP_005986258	METTL7A1	57.8
g2717.t1	XP_014339909	LOC106702273	78.6
g26239.t1	N/A	N/A	N/A
g31577.t1	N/A	N/A	N/A
g12920.t1	NP_005124	RCE1	388.0
g16092.t1	XP_011520074	MCTP2	837.0
g24063.t1	N/A	N/A	N/A
g11642.t1	NP_001034352	RSL1D1	258.0
g14846.t1	XP_006001675	PLVAP	72.8
g11593.t1	XP_014459291	CUTAL	188.0
g16396.t1	NP_005473	PIGK	344.0
g1277.t1	XP_014340434	TMPRSS9	305.0
g12299.t1	XP_005989808	HYPK	196.0
g24600.t1	XP_025002720	LOC100859837	141.0
g17314.t1	XP_019333052	TTC23	339.0
g25970.t1	XP_014345134	LOC102352590	46.6
g19569.t1	N/A	N/A	N/A
g30037.t1	N/A	N/A	N/A
g24275.t1	N/A	N/A	N/A
g30216.t1	N/A	N/A	N/A
g1062.t1	XP_014349566	ERICH1	69.7
g4072.t1	XP_005990179	DPP8	1470.0
g25123.t1	XP_005990825	LOC102345722	196.0
g954.t1	XP_006006251	MCM6	75.9
g12294.t1	XP_016877496	FES	795.0
g20755.t1	NP_733776	MEIS2	243.0
g32258.t1	XP_014349211	CDCA3	51.2
g13215.t1	XP_014344942	KYAT3	637.0
g9699.t1	N/A	N/A	N/A
g21858.t1	XP_006013605	GIF	122.0
g22258.t1	N/A	N/A	N/A
g21370.t1	N/A	N/A	N/A
g8925.t1	NP_443734	OLIG3	165.0
g11930.t1	NP_989710	TNFSF10	233.0
g23201.t1	N/A	N/A	N/A
g4680.t1	XP_005992326	MPO	996.0
g31030.t1	N/A	N/A	N/A
g9976.t1	XP_014349476	GM3448	102.0
g28522.t1	XP_006007179	GLIS2	168.0
g15544.t1	XP_014352089	ABAT	576.0
g15696.t1	XP_005991769	AMIGO1	570.0
g16915.t1	N/A	N/A	N/A
g14845.t1	XP_005993212	MPV17L2	243.0
g4825.t1	XP_001231777	ANAPC4	1113.0
g29307.t1	N/A	N/A	N/A
g12349.t1	NP_080196	THAP4	127.0
g25601.t1	N/A	N/A	N/A
g22901.t1	N/A	N/A	N/A
g19213.t1	XP_015147416	DUT	204.0
g20850.t1	XP_005990861	LOC102356093	164.0
g23087.t1	XP_019337462	DGKK	172.0
g26085.t1	N/A	N/A	N/A
g13034.t1	N/A	N/A	N/A
g15146.t1	XP_014347289	BABAM1	413.0
g30885.t1	XP_007883207	HTATSF1	78.2
g18813.t1	XP_006272522	IGFBP4	289.0
g1866.t1	XP_005998463	LYPLAL1	339.0
g26158.t1	N/A	N/A	N/A
g14131.t1	XP_019343866	RLF	918.0
g28014.t1	XP_015199554	LOC102685512	54.7
g23045.t1	N/A	N/A	N/A
g12297.t1	N/A	N/A	N/A
g14110.t1	XP_005988721	PARP12	606.0
g224.t1	XP_014349655	LOC102355327	137.0
g4223.t1	XP_014341126	THBD	330.0
g474.t1	NP_061248	CLDN8	249.0
g4092.t1	N/A	N/A	N/A
g22006.t1	N/A	N/A	N/A
g28593.t1	N/A	N/A	N/A
g9363.t1	XP_006001937	E2F1	399.0
g29902.t1	N/A	N/A	N/A
g29490.t1	XP_005993819	UTP6	75.9
g12569.t1	XP_014455681	ADH5	426.0
g18730.t1	XP_016875376	SMARCC2	309.0
g33851.t1	N/A	N/A	N/A
g11861.t1	XP_005998752	KHK	460.0
g8001.t1	XP_004938417	CHODL	164.0
g27169.t1	XP_014348196	GLYR1	79.7
g32283.t1	N/A	N/A	N/A
g6969.t1	N/A	N/A	N/A
g25791.t1	XP_014339676	LOC102347520	63.9
g8850.t1	XP_005999113	MATK	263.0
g30171.t1	N/A	N/A	N/A
g18879.t1	N/A	N/A	N/A
g27880.t1	N/A	N/A	N/A
g30663.t1	N/A	N/A	N/A
g10965.t1	XP_014345925	GPAT3	692.0
g22000.t1	XP_005996547	IL6RA	139.0
g12161.t1	XP_006001226	TRIM17	161.0
g10886.t1	XP_005996809	VWA5B2	1545.0
g11041.t1	XP_011541536	FAM151B	326.0
g17921.t1	XP_017172509	NRIP1	282.0
g4392.t1	N/A	N/A	N/A
g7345.t1	XP_014343334	NDUFAF5	501.0
g3172.t1	XP_014342924	LOC102361873	904.0
g28421.t1	XP_006269661	LAMB1	118.0
g22666.t1	N/A	N/A	N/A
g13080.t1	XP_005986698	GPR68	347.0
g3516.t1	XP_006006358	LOC102346566	398.0
g22298.t1	N/A	N/A	N/A
g30707.t1	N/A	N/A	N/A
g21541.t1	XP_025001799	DMBT1L3	204.0
g506.t1	N/A	N/A	N/A
g2059.t1	XP_006006165	TLCD2	382.0
g22296.t1	XP_007894602	ELN	48.5
g30658.t1	N/A	N/A	N/A
g19245.t1	XP_006531741	PCX	226.0
g1362.t1	XP_015193717	LOC107075793	214.0
g22605.t1	XP_005987475	WDR5	97.4
g101.t1	XP_014348879	TMEM74	256.0
g24768.t1	N/A	N/A	N/A
g10989.t1	XP_014350219	AAMDC	211.0
g21930.t1	N/A	N/A	N/A
g31376.t1	N/A	N/A	N/A
g11789.t1	XP_005995724	TMEM266	739.0
g30015.t1	N/A	N/A	N/A
g12213.t1	XP_019342490	UGGT2	953.0
g26885.t1	N/A	N/A	N/A
g31905.t1	N/A	N/A	N/A
g33093.t1	N/A	N/A	N/A
g16694.t1	NP_002449	MUC5B	289.0
g5334.t1	XP_014347141	AFF3	607.0
g205.t1	XP_014349014	SYN2	803.0
g11398.t1	XP_007884462	LOC103173694	63.5
g10860.t1	XP_011236744	INPP1	459.0
g6849.t1	NP_598795	PPP4R3B	1421.0
g25463.t1	XP_025001253	KMT2D	152.0
g25667.t1	XP_006003703	EIF4A3	89.0
g3193.t1	XP_006264152	KLHL28	1060.0
g26222.t1	N/A	N/A	N/A
g10619.t1	XP_019352122	ZFYVE19	424.0
g10744.t1	XP_005999540	PLPP2	369.0
g26326.t1	XP_019341337	APLNR	271.0
g29521.t1	N/A	N/A	N/A
g34024.t1	XP_006265823	LOC102561315	117.0
g10575.t1	XP_014344460	LOC102348584	102.0
g31155.t1	XP_006006702	KANSL2	124.0
g2631.t1	XP_014352292	IFNGR1	60.1
g9541.t1	XP_015143963	SORBS1	298.0
g14440.t1	N/A	N/A	N/A
g12732.t1	XP_007882621	LOC103171644	55.5
g25533.t1	XP_014342632	CAMK1D	44.7
g8379.t1	XP_015133009	NBEA	1076.0
g17924.t1	NP_084477	HSPA13	639.0
g3661.t1	N/A	N/A	N/A
g27213.t1	N/A	N/A	N/A
g31988.t1	N/A	N/A	N/A
g27474.t1	XP_014354197	ATG2A	109.0
g16590.t1	XP_006009779	LOC102364932	320.0
g4831.t1	XP_015141197	TBC1D19	858.0
g10614.t1	XP_011520162	RAD51	665.0
g32986.t1	XP_014353730	LOC102348113	84.0
g24776.t1	XP_007904267	BRAT1	78.2
g18139.t1	NP_000933	PPIB	192.0
g17910.t1	XP_419375	THUMPD2	290.0
g8980.t1	XP_014348532	PPME1	582.0
g15721.t1	XP_006278339	CREB3L2	202.0
g30361.t1	N/A	N/A	N/A
g8398.t1	XP_006271588	UFM1	166.0
g14905.t1	XP_006012395	IL13RA1	182.0
g5540.t1	XP_006006297	BEST4	688.0
g17989.t1	XP_006004925	FHDC1	592.0
g11259.t1	XP_014344460	LOC102348584	111.0
g25760.t1	N/A	N/A	N/A
g18546.t1	XP_014346562	EXOC3L2	204.0
g16984.t1	NP_005766	SORBS3	367.0
g6751.t1	XP_015132754	TPM4	274.0
g7096.t1	XP_006012911	LOC102364345	971.0
g11269.t1	NP_001006260	EIF2S3X	927.0
g17805.t1	XP_014342637	LOC102361871	286.0
g13365.t1	N/A	N/A	N/A
g27794.t1	N/A	N/A	N/A
g23030.t1	XP_006007675	2900011O08RIK	49.3
g10151.t1	XP_019345524	NAA60	452.0
g24249.t1	XP_025000620	UNC13B	244.0
g30613.t1	XP_011242592	SUGCT	148.0
g3609.t1	XP_005988119	CDC42EP4	274.0
g30936.t1	N/A	N/A	N/A
g6044.t1	NP_001257896	TOM1L2	766.0
g267.t1	XP_006005820	APPL1	1185.0
g29562.t1	XP_005993373	GAL3ST1	211.0
g8627.t1	N/A	N/A	N/A
g85.t1	XP_006003631	CRTAP	606.0
g12807.t1	XP_014347698	LOC102366132	83.2
g2167.t1	NP_001121534	GALR1	454.0
g13180.t1	XP_014342923	STX10	249.0
g21406.t1	N/A	N/A	N/A
g8891.t1	NP_081172	MED27	596.0
g3116.t1	XP_015200924	LOC107077150	84.0
g4602.t1	XP_015149188	GRPEL2	157.0
g7647.t1	XP_014343547	VPS13B	3234.0
g23679.t1	N/A	N/A	N/A
g32406.t1	N/A	N/A	N/A
g13556.t1	XP_014345316	CCDC27	105.0
g15352.t1	XP_421595	CDH23	377.0
g8025.t1	XP_006013099	CCK	156.0
g114.t1	N/A	N/A	N/A
g3013.t1	NP_001012824	VPS53	164.0
g32301.t1	N/A	N/A	N/A
g25541.t1	XP_014339353	NFATC3	56.2
g22361.t1	N/A	N/A	N/A
g29454.t1	N/A	N/A	N/A
g22952.t1	XP_007887186	BOD1L	57.8
g10672.t1	XP_006264475	LOC102560077	668.0
g6679.t1	XP_014354401	ADHFE1	810.0
g32136.t1	XP_006012853	MYADM	184.0
g836.t1	N/A	N/A	N/A
g3968.t1	XP_014344303	STAB1	2677.0
g19563.t1	XP_014454334	SLC25A1	241.0
g19811.t1	NP_081512	EIF1AD	113.0
g32975.t1	N/A	N/A	N/A
g27437.t1	XP_015209039	XRN2	50.8
g19184.t1	XP_015131894	SLC4A4	1526.0
g26064.t1	N/A	N/A	N/A
g2171.t1	N/A	N/A	N/A
g27753.t1	N/A	N/A	N/A
g15244.t1	XP_006262192	RPL36	177.0
g19251.t1	N/A	N/A	N/A
g33500.t1	N/A	N/A	N/A
g12801.t1	XP_014341992	VIPAS39	689.0
g33318.t1	N/A	N/A	N/A
g714.t1	XP_007884406	LOC103173616	109.0
g30695.t1	XP_014340186	ACAP2	49.3
g7178.t1	XP_006495769	HSPD1	1000.0
g8245.t1	XP_014341745	MTMR4	1458.0
g17112.t1	XP_015133608	MSH2	1419.0
g17374.t1	XP_025002593	C4B	167.0
g30415.t1	N/A	N/A	N/A
g6586.t1	XP_006002548	LOC102362869	880.0
g30459.t1	XP_014353333	RFC1	63.9
g28576.t1	N/A	N/A	N/A
g27846.t1	N/A	N/A	N/A
g25146.t1	XP_014350989	LOC102357199	345.0
g6098.t1	XP_014345804	WDR38	105.0
g28108.t1	N/A	N/A	N/A
g30971.t1	N/A	N/A	N/A
g4325.t1	XP_005992709	LOC102356288	473.0
g15384.t1	XP_014348450	LOC102362154	180.0
g24674.t1	N/A	N/A	N/A
g16000.t1	XP_006012440	FAM183B	105.0
g26954.t1	XP_014354193	LOC106707000	53.9
g4704.t1	XP_015132090	GPRIN3	150.0
g20155.t1	XP_019334376	POLN	349.0
g32070.t1	N/A	N/A	N/A
g25157.t1	XP_007894604	ELN	57.4
g12487.t1	XP_024999654	SLC45A3	718.0
g94.t1	XP_014347703	SEPT7	825.0
g14108.t1	N/A	N/A	N/A
g30805.t1	N/A	N/A	N/A
g15440.t1	NP_001264499	HYI	382.0
g31358.t1	N/A	N/A	N/A
g32637.t1	XP_014353681	LOC106706794	43.1
g31585.t1	N/A	N/A	N/A
g4777.t1	N/A	N/A	N/A
g27658.t1	XP_014339484	LOC102359280	99.4
g23015.t1	N/A	N/A	N/A
g25187.t1	XP_006000087	LOC102359239	54.7
g25445.t1	XP_006000352	ADGRA2	271.0
g20088.t1	XP_006009133	MTX1	392.0
g21975.t1	N/A	N/A	N/A
g30000.t1	N/A	N/A	N/A
g2695.t1	XP_005987664	PPFIA4	1881.0
g7601.t1	XP_014350140	TMEM175	677.0
g7246.t1	XP_019353013	N/A	317.0
g21211.t1	XP_014351319	CTDSP1	212.0
g29442.t1	N/A	N/A	N/A
g26437.t1	XP_019338554	DNAH14	127.0
g33680.t1	N/A	N/A	N/A
g21674.t1	XP_015155637	MAST3	360.0
g423.t1	XP_014351423	BAZ2B	1339.0
g3396.t1	XP_014345571	TMEM171	90.9
g16418.t1	N/A	N/A	N/A
g25120.t1	N/A	N/A	N/A
g995.t1	XP_014465037	LOC102566837	645.0
g7111.t1	XP_005999556	S1PR4	478.0
g31792.t1	XP_014348090	LRP1	103.0
g15763.t1	XP_006004486	RIPK1	481.0
g24129.t1	XP_421162	STARD9	159.0
g34034.t1	N/A	N/A	N/A
g29763.t1	N/A	N/A	N/A
g6335.t1	XP_007907543	PHRF1	59.3
g11615.t1	XP_005995462	NOP58	833.0
g19519.t1	N/A	N/A	N/A
g18863.t1	N/A	N/A	N/A
g25710.t1	XP_005999723	ADORA2B	253.0
g27150.t1	N/A	N/A	N/A
g16719.t1	N/A	N/A	N/A
g26541.t1	N/A	N/A	N/A
g4243.t1	XP_006005612	SLC24A3	153.0
g222.t1	XP_006007882	IQSEC1	1639.0
g12790.t1	XP_014341333	VSX2	443.0
g29545.t1	XP_015206512	TTBK2	47.0
g25596.t1	N/A	N/A	N/A
g16716.t1	XP_006273497	ILK	890.0
g1792.t1	XP_006269992	ZRANB2	253.0
g17100.t1	XP_005996079	FAM177B	105.0
g12067.t1	XP_019331327	HEMK1	343.0
g24360.t1	N/A	N/A	N/A
g16769.t1	XP_006001961	PLOD2	1023.0
g27962.t1	XP_007908722	LOC103189952	49.3
g20443.t1	XP_014341799	YLPM1	57.4
g22147.t1	XP_014351591	LOC102366910	70.5
g20145.t1	XP_014347497	CD44	49.7
g14015.t1	XP_014351727	GALNT16	133.0
g20154.t1	XP_015141496	NAT8L	221.0
g7170.t1	XP_014340247	STK17B	462.0
g31107.t1	N/A	N/A	N/A
g9406.t1	N/A	N/A	N/A
g2157.t1	N/A	N/A	N/A
g9949.t1	XP_005988748	ALPL	782.0
g31408.t1	N/A	N/A	N/A
g32237.t1	N/A	N/A	N/A
g29661.t1	XP_006259786	TM9SF1	130.0
g7277.t1	XP_024998075	KIAA0930	759.0
g807.t1	XP_006273689	SYT10	837.0
g8815.t1	XP_019337468	SHROOM4	328.0
g25283.t1	XP_014349954	ATXN2L	89.7
g15235.t1	NP_001034659	KREMEN1	624.0
g6680.t1	XP_006013525	DAD1	184.0
g11925.t1	XP_005997248	TMPPE	565.0
g17641.t1	XP_005992490	ZNF488	575.0
g22242.t1	XP_006012680	LOC102363826	58.5
g28412.t1	N/A	N/A	N/A
g5470.t1	XP_014351355	KCTD19	166.0
g24162.t1	XP_014354152	FERMT3	187.0
g11727.t1	XP_416537	TBX15	935.0
g9418.t1	XP_006005542	METTL11B	402.0
g20596.t1	XP_014347463	PICK1	631.0
g22139.t1	N/A	N/A	N/A
g20061.t1	XP_014342462	VAPB	349.0
g26342.t1	N/A	N/A	N/A
g27253.t1	XP_006004952	PFDN2	68.6
g29736.t1	XP_007909508	NACAD	54.7
g16452.t1	NP_001180473	ANXA6	528.0
g18524.t1	XP_011539394	CAMTA1	153.0
g31721.t1	N/A	N/A	N/A
g33696.t1	N/A	N/A	N/A
g16492.t1	N/A	N/A	N/A
g24945.t1	XP_014344668	TAZ	66.6
g5679.t1	XP_005996760	GID4	411.0
g27930.t1	N/A	N/A	N/A
g5128.t1	XP_019351416	MIER3	630.0
g8457.t1	XP_006006075	FASTKD5	894.0
g34011.t1	XP_014341004	LOC106702663	46.6
g24210.t1	N/A	N/A	N/A
g2908.t1	XP_005989345	NDUFA9	554.0
g18527.t1	XP_006002387	MRM3	72.0
g29012.t1	N/A	N/A	N/A
g6756.t1	XP_019340339	FAM221B	271.0
g8808.t1	XP_019337458	LOC109281798	469.0
g19297.t1	XP_005993462	DPT	65.9
g32502.t1	N/A	N/A	N/A
g33090.t1	N/A	N/A	N/A
g4237.t1	NP_001135437	NAA20	368.0
g17607.t1	XP_025006667	POMT2	208.0
g29107.t1	XP_005998713	IL12RB2	49.7
g26528.t1	XP_014352943	DHX16	53.5
g22204.t1	XP_014462395	LOC102564354	233.0
g26332.t1	N/A	N/A	N/A
g19415.t1	XP_019347751	SH3BP4	1491.0
g21292.t1	XP_014353284	TCF20	391.0
g25154.t1	XP_014354109	PLEKHA4	60.8
g5489.t1	N/A	N/A	N/A
g4291.t1	N/A	N/A	N/A
g24887.t1	N/A	N/A	N/A
g2807.t1	XP_007894089	LOC103180198	78.2
g13318.t1	XP_005998331	XYLT2	328.0
g25229.t1	XP_014347754	MYO6	101.0
g7832.t1	XP_014342891	TRA2B	244.0
g7447.t1	XP_014346012	SFT2D2	254.0
g6128.t1	NP_001028314	RNF166	408.0
g23264.t1	XP_015193051	CLG26H11ORF88	74.7
g23502.t1	XP_014353351	LOC102367459	120.0
g19186.t1	XP_005998284	CLCN4	1232.0
g14456.t1	N/A	N/A	N/A
g22860.t1	N/A	N/A	N/A
g11508.t1	N/A	N/A	N/A
g20744.t1	XP_006540104	DPF1	622.0
g20824.t1	XP_014348580	KHSRP	739.0
g21620.t1	XP_006000969	XYLB	245.0
g10315.t1	XP_006003718	MRI1	516.0
g26870.t1	XP_014340518	TTC37	57.8
g578.t1	N/A	N/A	N/A
g24184.t1	XP_014342604	BTBD2	186.0
g23816.t1	N/A	N/A	N/A
g13432.t1	XP_005992853	NUTF2	223.0
g5109.t1	N/A	N/A	N/A
g3519.t1	XP_006001733	TMC2	234.0
g7328.t1	N/A	N/A	N/A
g5911.t1	XP_005990473	TOP1	854.0
g19688.t1	N/A	N/A	N/A
g4281.t1	XP_019332761	LOC109280563	182.0
g20553.t1	XP_019338383	CUZD1	164.0
g11156.t1	XP_014344405	TNFRSF14	64.3
g23548.t1	N/A	N/A	N/A
g10182.t1	NP_109652	SLC26A5	325.0
g21973.t1	N/A	N/A	N/A
g25423.t1	XP_005989800	CKMT1	86.3
g20077.t1	N/A	N/A	N/A
g5715.t1	XP_005989352	LOC102357939	84.7
g27256.t1	N/A	N/A	N/A
g7293.t1	XP_005994166	LOC102362132	52.0
g32670.t1	N/A	N/A	N/A
g3507.t1	XP_006272511	PCSK5	861.0
g14926.t1	XP_015150405	TBC1D10A	149.0
g3233.t1	XP_005996434	LOC102354153	454.0
g3395.t1	XP_014345578	FCHO2	1234.0
g116.t1	XP_006000326	MSRB2	268.0
g20018.t1	XP_014351485	TAF5L	63.9
g16148.t1	XP_014353182	LOC102355806	144.0
g31872.t1	N/A	N/A	N/A
g7942.t1	XP_006002317	BTG2	241.0
g32651.t1	N/A	N/A	N/A
g31759.t1	N/A	N/A	N/A
g26763.t1	XP_014343555	IGSF9	65.1
g1250.t1	XP_014345856	DNAJC5G	130.0
g24382.t1	N/A	N/A	N/A
g33416.t1	N/A	N/A	N/A
g9828.t1	XP_015145504	CLASP1	2378.0
g12081.t1	N/A	N/A	N/A
g15466.t1	XP_005994253	THAP3	201.0
g10443.t1	XP_005988533	GRM4	1577.0
g13659.t1	NP_990254	PPP1R9B	912.0
g31193.t1	N/A	N/A	N/A
g18353.t1	NP_001307812	DYNC1I2	920.0
g27954.t1	N/A	N/A	N/A
g30087.t1	XP_005997993	LOC102362932	125.0
g23756.t1	N/A	N/A	N/A
g12934.t1	NP_001154879	NDFIP2	151.0
g4190.t1	N/A	N/A	N/A
g25604.t1	N/A	N/A	N/A
g23867.t1	N/A	N/A	N/A
g30351.t1	N/A	N/A	N/A
g7432.t1	XP_416607	ADGRG7	287.0
g14224.t1	XP_005988994	DDX55	711.0
g8975.t1	NP_009162	SLC6A14	701.0
g1638.t1	XP_005987300	LOC102357207	53.1
g6125.t1	XP_006013019	CDT1	575.0
g17028.t1	N/A	N/A	N/A
g22575.t1	N/A	N/A	N/A
g12858.t1	N/A	N/A	N/A
g23714.t1	N/A	N/A	N/A
g31234.t1	N/A	N/A	N/A
g7668.t1	XP_006004110	TTR	92.8
g11323.t1	N/A	N/A	N/A
g6286.t1	XP_006011236	ARMC1	303.0
g16165.t1	N/A	N/A	N/A
g29103.t1	XP_014343555	IGSF9	58.5
g24437.t1	XP_014348611	SLC4A4	97.8
g8498.t1	XP_014350294	SYCP2L	444.0
g9100.t1	XP_001478306	PDCD5-PS	191.0
g29461.t1	N/A	N/A	N/A
g26660.t1	N/A	N/A	N/A
g23746.t1	XP_019348744	GTF2IRD2	213.0
g11274.t1	XP_019350681	PCYT1B	620.0
g32069.t1	N/A	N/A	N/A
g29854.t1	N/A	N/A	N/A
g27246.t1	XP_007910237	LOC103191091	79.7
g26447.t1	N/A	N/A	N/A
g14285.t1	NP_001307697	CYYR1	174.0
g6345.t1	N/A	N/A	N/A
g30204.t1	NP_001278957	HSD17B4	168.0
[truncated: 32,041 more rows]
