# Supplementary material for: Developmental hourglass and heterochronic shifts in fin and limb development
Source: eLife. 2021 Feb 9;10:e62865. doi: 10.7554/eLife.62865 (PMC7932699; doi:10.7554/eLife.62865)
Supplement: Supplementary file 5. — Source data for Figure 1D and other plots related to gene expression amount. [file elife-62865-supp5.txt]

#mean and sdandard errors of TPM values of mouse limb buds.
#TPM/sem gene	E9.5	E10.5	E11.5	E12.5
value: SMR2	0.0	0.0	0.0	0.0
sem: SMR2	0.0	0.0	0.0	0.0
value: REN2	0.0	0.0	0.0	0.0
sem: REN2	0.0	0.0	0.0	0.0
value: AOC1	4.126	0.017	0.063	0.037
sem: AOC1	0.892	0.017	0.041	0.019
value: OLFR251	0.0	0.0	0.0	0.0
sem: OLFR251	0.0	0.0	0.0	0.0
value: NXF1	50.743	70.374	75.55	75.076
sem: NXF1	3.981	3.34	1.273	4.889
value: SLC35A1	37.42	34.793	28.207	32.327
sem: SLC35A1	4.359	0.821	0.369	1.103
value: DAB1	1.497	1.733	5.327	7.466
sem: DAB1	0.212	0.408	0.852	0.542
value: RBMY	0.2	0.137	0.02	0.057
sem: RBMY	0.192	0.073	0.0	0.057
value: E130308A19RIK	4.983	9.146	11.194	9.707
sem: E130308A19RIK	0.688	0.62	0.496	0.2
value: FMO4	0.07	0.0	0.093	0.053
sem: FMO4	0.047	0.0	0.093	0.053
value: RBP3	0.0	0.0	0.0	0.0
sem: RBP3	0.0	0.0	0.0	0.0
value: ARHGEF3	1.866	2.78	10.67	14.11
sem: ARHGEF3	0.914	0.422	1.878	2.242
value: IL15RA	0.067	0.023	0.113	0.23
sem: IL15RA	0.067	0.023	0.082	0.23
value: NPR3	1.227	1.93	4.65	10.94
sem: NPR3	0.71	0.801	1.986	1.828
value: WASHC1	12.063	16.33	19.94	23.673
sem: WASHC1	4.174	1.591	3.05	0.944
value: CIZ1	9.654	9.715	18.567	22.114
sem: CIZ1	2.357	2.684	3.084	3.964
value: STAU1	26.503	41.727	58.603	66.747
sem: STAU1	4.838	4.773	5.066	7.141
value: CDC37L1	9.067	11.656	14.686	17.494
sem: CDC37L1	1.401	0.791	0.925	1.741
value: OBOX1	0.0	0.0	0.0	0.0
sem: OBOX1	0.0	0.0	0.0	0.0
value: GPX3	153.543	35.533	32.733	24.733
sem: GPX3	16.373	1.499	0.783	1.017
value: GM13287	0.0	0.12	0.017	0.0
sem: GM13287	0.0	0.12	0.017	0.0
value: CARMIL2	0.153	0.033	0.137	0.31
sem: CARMIL2	0.02	0.017	0.042	0.085
value: GM19345	0.0	0.04	0.04	0.05
sem: GM19345	0.0	0.04	0.04	0.05
value: DENND1A	5.51	8.967	14.74	18.04
sem: DENND1A	0.183	0.879	0.835	0.8
value: OLFR1431	0.0	0.0	0.0	0.0
sem: OLFR1431	0.0	0.0	0.0	0.0
value: CUL4B	56.707	59.68	60.797	61.3
sem: CUL4B	3.453	1.44	0.865	1.22
value: TASP1	11.817	7.827	9.253	9.746
sem: TASP1	2.385	2.095	1.383	0.922
value: USP13	1.39	1.693	2.163	3.2
sem: USP13	0.244	0.292	0.162	0.104
value: NANOS2	0.0	0.0	0.0	0.0
sem: NANOS2	0.0	0.0	0.0	0.0
value: IFFO2	3.076	5.334	7.79	9.027
sem: IFFO2	1.14	0.817	1.447	1.027
value: SPATA24	21.51	19.713	18.033	16.5
sem: SPATA24	1.173	1.365	2.357	1.969
value: TNFAIP6	27.193	31.077	28.037	32.513
sem: TNFAIP6	3.083	1.792	0.424	1.212
value: MADD	1.327	2.213	3.8	4.823
sem: MADD	0.354	1.291	1.145	0.563
value: DFNB59	0.323	0.297	0.363	0.123
sem: DFNB59	0.041	0.069	0.214	0.069
value: RBM39	94.454	108.14	137.921	135.316
sem: RBM39	10.649	15.283	14.219	13.694
value: SLC7A6	43.743	46.203	41.443	36.277
sem: SLC7A6	2.239	1.229	0.595	0.901
value: COL27A1	0.85	0.587	1.91	3.51
sem: COL27A1	0.155	0.073	0.172	0.662
value: ATF7	2.433	3.877	8.123	12.766
sem: ATF7	1.077	0.735	0.725	0.582
value: TCF25	48.426	70.93	97.233	110.33
sem: TCF25	7.662	8.441	6.339	11.388
value: JUND	35.76	91.494	93.074	91.766
sem: JUND	0.518	4.784	3.142	3.77
value: PARS2	7.72	11.836	11.28	11.42
sem: PARS2	1.509	1.749	1.14	2.336
value: CACNA1C	0.339	0.727	2.419	3.65
sem: CACNA1C	0.176	0.257	1.307	1.485
value: ARHGAP12	10.596	10.793	11.937	12.614
sem: ARHGAP12	1.082	2.459	1.493	1.731
value: MTM1	0.607	0.573	0.733	0.886
sem: MTM1	0.435	0.404	0.108	0.25
value: CD24A	443.407	955.28	917.113	679.717
sem: CD24A	20.657	34.627	28.657	53.607
value: ISCA2	42.683	39.52	45.023	42.807
sem: ISCA2	2.013	3.051	1.501	2.85
value: TREML1	0.596	2.22	4.4	3.826
sem: TREML1	0.374	0.908	0.434	1.466
value: DSG1B	0.013	0.0	0.043	0.07
sem: DSG1B	0.013	0.0	0.043	0.032
value: OLFR611	0.0	0.0	0.0	0.0
sem: OLFR611	0.0	0.0	0.0	0.0
value: GM13308	0.473	0.0	0.0	0.0
sem: GM13308	0.473	0.0	0.0	0.0
value: GM5460	0.0	0.0	0.0	0.0
sem: GM5460	0.0	0.0	0.0	0.0
value: YAE1D1	27.31	21.84	20.913	21.42
sem: YAE1D1	2.0	0.664	0.587	0.179
value: LIMK2	9.837	13.716	17.976	22.923
sem: LIMK2	1.124	0.37	1.412	1.006
value: ZNRD1	104.56	137.59	127.633	124.99
sem: ZNRD1	3.759	3.314	4.177	1.731
value: FBXW16	0.0	0.0	0.0	0.0
sem: FBXW16	0.0	0.0	0.0	0.0
value: ASB11	0.02	0.0	0.12	0.0
sem: ASB11	0.02	0.0	0.025	0.0
value: DMD	6.13	5.147	4.18	4.447
sem: DMD	1.358	1.257	0.897	0.575
value: NRAP	0.037	0.013	0.057	0.487
sem: NRAP	0.023	0.007	0.057	0.212
value: SLC13A5	0.11	0.18	0.203	0.043
sem: SLC13A5	0.04	0.067	0.028	0.023
value: DEFB19	0.0	0.0	0.0	0.0
sem: DEFB19	0.0	0.0	0.0	0.0
value: RPUSD3	10.707	13.603	15.34	14.767
sem: RPUSD3	0.621	0.555	1.035	0.451
value: SKIL	5.836	10.183	15.56	16.106
sem: SKIL	1.498	1.686	1.929	2.306
value: CCNC	25.113	19.113	18.247	20.816
sem: CCNC	4.199	1.35	3.33	1.705
value: BRD4	16.417	27.693	48.536	51.241
sem: BRD4	1.512	4.499	4.369	3.715
value: ARTN	2.11	2.857	4.893	3.759
sem: ARTN	1.229	0.348	1.157	2.074
value: GM10778	4.99	4.433	4.68	5.697
sem: GM10778	0.458	0.132	0.11	0.188
value: SVEP1	0.683	0.713	1.973	4.76
sem: SVEP1	0.183	0.067	0.099	0.153
value: PPIL1	238.557	191.58	160.267	156.007
sem: PPIL1	6.07	3.03	5.119	3.927
value: OLFR1286	0.0	0.0	0.0	0.0
sem: OLFR1286	0.0	0.0	0.0	0.0
value: MFAP2	88.736	227.093	318.966	375.246
sem: MFAP2	12.966	4.912	50.026	20.765
value: REEP5	28.443	41.973	50.19	69.54
sem: REEP5	1.499	0.867	2.005	1.596
value: SPATS1	0.0	0.033	0.15	0.217
sem: SPATS1	0.0	0.033	0.075	0.044
value: OLFR1322	0.0	0.0	0.0	0.0
sem: OLFR1322	0.0	0.0	0.0	0.0
value: FZD10	19.307	26.72	33.02	36.287
sem: FZD10	0.615	1.08	1.848	0.572
value: PHF13	13.58	24.987	38.28	42.12
sem: PHF13	0.266	0.609	1.914	2.19
value: PCLO	0.044	0.047	0.077	0.147
sem: PCLO	0.029	0.021	0.026	0.037
value: C030006K11RIK	3.906	4.624	4.387	4.28
sem: C030006K11RIK	1.394	2.093	1.708	0.749
value: ZSCAN22	6.666	10.0	10.875	13.937
sem: ZSCAN22	3.769	3.658	3.179	4.68
value: INTS9	15.7	28.313	33.517	32.723
sem: INTS9	0.397	1.318	1.341	0.863
value: NECTIN1	3.623	4.517	8.26	12.807
sem: NECTIN1	0.255	0.589	0.909	0.948
value: ZFP217	5.853	7.567	10.6	12.173
sem: ZFP217	2.217	2.308	0.699	2.679
value: COL6A6	0.003	0.087	0.463	1.087
sem: COL6A6	0.003	0.037	0.015	0.08
value: TLR3	0.133	0.39	0.677	0.707
sem: TLR3	0.03	0.114	0.015	0.078
value: GK	2.293	2.176	2.436	2.799
sem: GK	1.364	1.11	1.231	1.163
value: ITK	0.0	0.01	0.01	0.043
sem: ITK	0.0	0.01	0.01	0.03
value: PLP1	0.39	0.834	2.08	3.227
sem: PLP1	0.249	0.573	1.13	1.157
value: SELE	0.0	0.0	0.0	0.05
sem: SELE	0.0	0.0	0.0	0.0
value: SLAIN1	0.607	1.39	3.52	1.997
sem: SLAIN1	0.067	0.049	0.07	0.172
value: SPDYE4B	0.0	0.0	0.0	0.0
sem: SPDYE4B	0.0	0.0	0.0	0.0
value: ELAVL4	0.334	0.663	0.82	0.834
sem: ELAVL4	0.206	0.35	0.614	0.194
value: GMCL1	20.317	24.817	29.473	33.847
sem: GMCL1	0.86	0.657	0.858	1.1
value: GPR34	0.0	0.23	0.78	1.67
sem: GPR34	0.0	0.132	0.104	0.327
value: FEZ2	15.476	22.14	25.683	28.664
sem: FEZ2	1.396	2.324	1.75	1.804
value: TATDN3	3.926	4.863	4.844	4.794
sem: TATDN3	0.549	1.878	0.942	1.669
value: GM9268	0.0	0.0	0.017	0.037
sem: GM9268	0.0	0.0	0.017	0.037
value: MLF2	200.09	283.436	275.076	272.524
sem: MLF2	5.863	6.609	10.592	10.141
value: HDLBP	52.864	64.983	103.083	124.63
sem: HDLBP	4.025	7.79	5.296	8.248
value: GSN	3.16	7.47	34.177	66.75
sem: GSN	2.374	3.263	13.837	20.131
value: CYSRT1	0.0	0.0	0.063	0.133
sem: CYSRT1	0.0	0.0	0.063	0.067
value: KMT5B	4.847	5.697	10.077	12.989
sem: KMT5B	1.494	3.091	1.759	1.947
value: 2810408A11RIK	3.553	7.363	10.344	9.82
sem: 2810408A11RIK	1.545	3.491	3.173	0.979
value: TYRO3	5.663	16.673	27.043	28.167
sem: TYRO3	0.228	0.619	1.053	1.04
value: AVPI1	29.03	22.663	22.29	24.38
sem: AVPI1	1.106	0.616	2.565	0.142
value: PDE4D	1.303	2.063	3.483	4.897
sem: PDE4D	0.143	0.191	0.286	0.47
value: MUSK	0.037	0.037	0.91	3.883
sem: MUSK	0.037	0.023	0.635	1.262
value: FAM114A2	24.35	34.633	36.953	44.02
sem: FAM114A2	15.828	2.751	4.039	16.881
value: TAS2R124	0.0	0.0	0.0	0.0
sem: TAS2R124	0.0	0.0	0.0	0.0
value: TBC1D31	5.15	5.93	7.537	8.74
sem: TBC1D31	0.631	0.61	0.276	0.693
value: PARP10	0.06	0.183	0.52	0.456
sem: PARP10	0.017	0.018	0.375	0.298
value: MRPS6	120.777	80.963	72.277	77.097
sem: MRPS6	4.916	1.459	2.518	4.356
value: LTA4H	58.377	100.64	121.19	154.45
sem: LTA4H	4.919	3.767	4.484	5.149
value: CHRM2	0.0	0.0	0.167	0.88
sem: CHRM2	0.0	0.0	0.013	0.062
value: CDO1	42.927	131.423	112.94	148.677
sem: CDO1	2.824	5.243	6.203	5.332
value: ESP4	0.07	0.0	0.0	0.0
sem: ESP4	0.07	0.0	0.0	0.0
value: TRRAP	6.363	10.39	19.297	20.15
sem: TRRAP	1.002	1.497	1.648	1.242
value: KLC1	24.007	38.417	51.49	60.25
sem: KLC1	6.799	7.46	9.601	16.851
value: OPCML	0.073	0.097	0.107	0.493
sem: OPCML	0.012	0.027	0.029	0.038
value: CRIP1	49.113	28.703	37.933	39.383
sem: CRIP1	4.775	0.805	0.789	2.25
value: RGS19	28.87	33.826	34.854	37.653
sem: RGS19	17.995	4.424	5.053	21.244
value: TSPO2	0.11	0.0	0.187	1.043
sem: TSPO2	0.006	0.0	0.047	0.45
value: TMEM216	25.606	35.983	33.786	31.4
sem: TMEM216	5.712	5.329	10.764	7.03
value: BCAM	60.513	57.673	54.777	77.567
sem: BCAM	8.786	1.307	3.539	2.601
value: DYNLT1B	226.623	209.123	258.76	225.277
sem: DYNLT1B	1.279	20.486	9.362	4.652
value: BTC	0.01	0.037	0.117	0.747
sem: BTC	0.01	0.02	0.015	0.06
value: RAPGEF4	0.466	0.676	0.462	0.623
sem: RAPGEF4	0.068	0.024	0.419	0.362
value: GID4	12.227	15.68	18.0	22.623
sem: GID4	0.712	0.725	0.389	0.98
value: MYRF	9.737	8.423	2.963	1.927
sem: MYRF	1.352	0.792	0.233	0.135
value: SLC25A41	0.0	0.0	0.103	0.08
sem: SLC25A41	0.0	0.0	0.103	0.04
value: CSTF2T	32.117	43.743	52.6	60.203
sem: CSTF2T	1.23	0.853	0.878	0.656
value: ADARB1	1.203	1.123	1.643	2.157
sem: ADARB1	0.431	0.303	0.447	0.292
value: LRRC74B	0.0	0.0	0.02	0.0
sem: LRRC74B	0.0	0.0	0.02	0.0
value: ST7L	2.933	3.1	4.383	5.563
sem: ST7L	0.416	0.126	0.084	0.467
value: OLFR1412	0.0	0.0	0.0	0.0
sem: OLFR1412	0.0	0.0	0.0	0.0
value: MAGEA8	0.0	0.0	0.0	0.0
sem: MAGEA8	0.0	0.0	0.0	0.0
value: UBE2K	37.814	38.016	39.467	41.253
sem: UBE2K	0.979	1.216	0.682	1.818
value: PAQR3	3.407	6.747	7.06	5.887
sem: PAQR3	0.231	0.211	0.605	0.386
value: SRGAP1	1.453	2.563	7.15	10.226
sem: SRGAP1	0.367	0.733	1.882	3.498
value: FAM71E1	0.35	0.747	1.597	1.333
sem: FAM71E1	0.205	0.214	0.287	0.318
value: CIRBP	33.157	37.167	73.933	58.443
sem: CIRBP	0.512	1.995	2.948	3.448
value: CDH19	0.01	0.097	0.933	1.113
sem: CDH19	0.01	0.05	0.225	0.17
value: PRSS56	0.03	0.0	0.057	0.043
sem: PRSS56	0.015	0.0	0.032	0.022
value: TBXAS1	0.08	0.497	0.993	1.957
sem: TBXAS1	0.015	0.226	0.052	0.334
value: SCGB2B2	0.0	0.0	0.0	0.0
sem: SCGB2B2	0.0	0.0	0.0	0.0
value: ZFP697	1.837	3.067	4.23	3.78
sem: ZFP697	0.092	0.213	0.238	0.304
value: HSD17B6	0.0	0.0	0.0	0.0
sem: HSD17B6	0.0	0.0	0.0	0.0
value: TMEM35A	0.697	4.137	11.64	16.793
sem: TMEM35A	0.072	0.404	1.531	0.433
value: LHX3	0.09	0.183	0.02	0.043
sem: LHX3	0.049	0.059	0.02	0.022
value: TBRG4	23.784	24.697	22.81	19.67
sem: TBRG4	0.883	1.208	2.909	1.974
value: OLFR172	0.0	0.0	0.0	0.0
sem: OLFR172	0.0	0.0	0.0	0.0
value: PREPL	13.233	21.216	27.69	33.44
sem: PREPL	2.139	2.871	4.906	5.625
value: CTSH	2.657	3.84	5.957	9.057
sem: CTSH	1.167	0.462	0.151	0.534
value: MAGEA5	0.0	0.0	0.0	0.0
sem: MAGEA5	0.0	0.0	0.0	0.0
value: FURIN	8.587	12.24	24.2	30.53
sem: FURIN	1.088	1.794	2.036	3.437
value: CYP2D10	0.0	0.0	0.0	0.0
sem: CYP2D10	0.0	0.0	0.0	0.0
value: TMPRSS11G	0.053	0.0	0.027	0.0
sem: TMPRSS11G	0.029	0.0	0.013	0.0
value: COLGALT1	36.517	46.653	53.697	67.05
sem: COLGALT1	2.672	2.017	1.386	2.965
value: HAGHL	7.674	13.893	23.335	18.933
sem: HAGHL	1.402	1.991	3.927	2.665
value: SPAG4	1.353	2.087	1.353	1.507
sem: SPAG4	0.23	0.435	0.283	0.229
value: PIK3C2B	0.86	1.1	2.37	3.15
sem: PIK3C2B	0.147	0.035	0.226	0.178
value: OLFR262	0.0	0.0	0.0	0.0
sem: OLFR262	0.0	0.0	0.0	0.0
value: ZFP616	0.0	0.0	0.0	0.0
sem: ZFP616	0.0	0.0	0.0	0.0
value: RGS21	0.0	0.0	0.0	0.0
sem: RGS21	0.0	0.0	0.0	0.0
value: APBB2	1.78	3.076	8.243	12.893
sem: APBB2	1.355	1.857	2.96	3.57
value: SPC25	89.17	88.526	97.38	91.383
sem: SPC25	4.692	3.862	2.523	4.213
value: CCDC125	0.526	0.923	1.177	1.64
sem: CCDC125	0.237	0.137	0.02	0.32
value: PDCD2	47.07	40.63	35.017	33.023
sem: PDCD2	1.564	0.799	0.74	1.841
value: WDR26	17.333	30.603	43.06	47.427
sem: WDR26	1.681	1.625	0.9	1.312
value: CCT8	474.96	433.273	382.417	367.923
sem: CCT8	16.833	5.693	5.019	15.149
value: ACSM3	0.04	0.05	0.017	0.0
sem: ACSM3	0.023	0.029	0.017	0.0
value: GIPR	0.0	0.0	0.0	0.027
sem: GIPR	0.0	0.0	0.0	0.027
value: CALM5	0.0	0.08	0.0	0.0
sem: CALM5	0.0	0.08	0.0	0.0
value: BHLHB9	33.583	43.12	47.817	56.277
sem: BHLHB9	3.623	1.554	5.622	2.741
value: IMMT	86.149	82.99	93.57	96.294
sem: IMMT	17.431	18.158	11.332	16.881
value: USP14	46.227	52.157	45.78	46.87
sem: USP14	2.752	1.258	1.235	1.345
value: ALDOART2	0.0	0.0	0.0	0.0
sem: ALDOART2	0.0	0.0	0.0	0.0
value: FRMD8	13.087	30.407	30.423	26.873
sem: FRMD8	0.296	2.428	0.392	1.143
value: NCALD	4.274	4.2	3.597	5.52
sem: NCALD	1.2	0.184	1.903	1.448
value: GM13078	0.0	0.0	0.0	0.0
sem: GM13078	0.0	0.0	0.0	0.0
value: RFFL	2.614	3.943	6.627	9.223
sem: RFFL	0.853	1.27	0.345	1.731
value: KCNK10	0.07	0.043	0.043	0.04
sem: KCNK10	0.035	0.039	0.035	0.04
value: STARD6	0.86	1.333	1.553	1.107
sem: STARD6	0.148	0.813	0.251	0.391
value: PTHLH	0.133	0.323	1.59	3.187
sem: PTHLH	0.003	0.037	0.304	0.587
value: FTHL17B	0.0	0.0	0.0	0.0
sem: FTHL17B	0.0	0.0	0.0	0.0
value: KCNK18	0.0	0.0	0.0	0.0
sem: KCNK18	0.0	0.0	0.0	0.0
value: IL1RAP	7.007	4.097	3.933	6.286
sem: IL1RAP	1.56	0.163	0.447	0.387
value: RFT1	9.417	13.99	15.223	17.61
sem: RFT1	0.364	0.965	0.892	0.598
value: OLFR653	0.0	0.0	0.0	0.0
sem: OLFR653	0.0	0.0	0.0	0.0
value: LSM10	34.8	30.154	29.034	27.284
sem: LSM10	3.238	8.274	6.354	4.806
value: IMPDH1	24.013	31.6	25.106	24.391
sem: IMPDH1	3.601	1.241	1.242	1.738
value: HIGD1B	0.093	0.0	0.0	0.0
sem: HIGD1B	0.047	0.0	0.0	0.0
value: NEK6	17.157	22.906	40.514	58.077
sem: NEK6	2.224	1.952	3.153	3.3
value: CARS	25.85	22.11	21.283	19.06
sem: CARS	1.473	1.981	2.502	0.375
value: ZWINT	158.01	192.286	195.166	176.88
sem: ZWINT	8.74	2.955	4.683	5.513
value: CXCL10	0.0	0.08	0.237	0.353
sem: CXCL10	0.0	0.08	0.133	0.157
value: FHL3	11.19	13.887	16.893	25.663
sem: FHL3	0.361	1.381	1.789	1.049
value: DNAJB2	11.459	15.37	19.936	29.864
sem: DNAJB2	3.453	4.095	5.199	1.074
value: SERPINB9	0.53	0.71	0.99	1.7
sem: SERPINB9	0.15	0.176	0.11	0.193
value: BDP1	2.12	1.187	2.773	4.02
sem: BDP1	0.428	0.097	0.359	0.45
value: ATP2C2	1.63	1.463	0.893	1.847
sem: ATP2C2	0.09	0.209	0.199	0.259
value: CDC27	27.287	33.07	42.903	46.884
sem: CDC27	3.138	6.498	6.521	10.081
value: ABL1	21.48	35.63	58.227	66.857
sem: ABL1	2.231	4.282	2.731	7.643
value: CYTH2	36.063	53.583	58.42	55.997
sem: CYTH2	4.214	2.111	5.23	9.638
value: IPO13	12.533	20.53	20.09	21.473
sem: IPO13	0.523	0.156	0.324	0.562
value: MSL3L2	4.317	5.823	8.057	7.417
sem: MSL3L2	0.027	0.251	0.355	0.521
value: STARD13	0.253	0.56	2.36	5.476
sem: STARD13	0.064	0.087	1.494	1.091
value: SPRR2I	0.0	0.0	0.0	0.0
sem: SPRR2I	0.0	0.0	0.0	0.0
value: PTGIR	0.097	0.11	0.687	1.223
sem: PTGIR	0.034	0.023	0.062	0.094
value: SIN3A	21.41	24.983	34.113	37.657
sem: SIN3A	1.843	2.115	3.092	2.352
value: 2010106E10RIK	0.0	0.0	0.0	0.0
sem: 2010106E10RIK	0.0	0.0	0.0	0.0
value: EML5	0.087	0.033	0.113	0.107
sem: EML5	0.029	0.018	0.039	0.035
value: DERA	61.3	61.657	50.12	37.063
sem: DERA	1.199	1.023	1.167	1.135
value: SLC38A2	47.76	97.38	123.93	121.737
sem: SLC38A2	3.7	4.935	4.717	4.989
value: P2RY2	0.237	0.487	0.493	0.743
sem: P2RY2	0.019	0.333	0.329	0.452
value: SLC22A27	0.0	0.0	0.02	0.0
sem: SLC22A27	0.0	0.0	0.02	0.0
value: PSMB8	0.057	0.63	1.35	2.627
sem: PSMB8	0.028	0.129	0.167	0.162
value: CTSS	0.1	0.663	7.13	15.326
sem: CTSS	0.03	0.317	1.435	4.39
value: SLC29A1	17.59	21.004	21.43	30.829
sem: SLC29A1	4.757	1.933	3.046	2.588
value: PRR27	0.0	0.0	0.0	0.0
sem: PRR27	0.0	0.0	0.0	0.0
value: ADGRE5	2.127	9.99	15.126	25.1
sem: ADGRE5	0.943	1.89	4.353	9.199
value: ORC4	28.673	20.846	19.95	20.16
sem: ORC4	2.993	1.483	0.613	0.817
value: VMN2R108	0.0	0.0	0.0	0.0
sem: VMN2R108	0.0	0.0	0.0	0.0
value: G3BP2	167.58	167.344	155.854	133.757
sem: G3BP2	7.845	11.601	8.199	9.608
value: PMVK	51.033	43.423	46.7	45.819
sem: PMVK	8.683	5.078	5.609	8.392
value: GRIN1	0.096	0.1	0.18	0.186
sem: GRIN1	0.065	0.015	0.109	0.12
value: NEUROG3	0.0	0.0	0.0	0.0
sem: NEUROG3	0.0	0.0	0.0	0.0
value: ZKSCAN3	17.733	23.157	27.343	36.4
sem: ZKSCAN3	4.66	1.998	6.412	8.686
value: VIP	0.0	0.023	0.0	0.0
sem: VIP	0.0	0.023	0.0	0.0
value: STAMBP	4.8	7.113	9.843	13.377
sem: STAMBP	0.385	0.369	0.114	1.114
value: GLS2	0.676	0.52	0.763	0.836
sem: GLS2	0.469	0.165	0.55	0.541
value: ADD2	2.58	2.487	5.19	3.658
sem: ADD2	0.843	0.662	2.516	2.669
value: HCAR1	0.01	0.05	0.073	0.133
sem: HCAR1	0.01	0.032	0.033	0.048
value: WDR37	9.436	13.25	16.447	17.68
sem: WDR37	0.406	0.244	0.702	1.541
value: NFATC2	0.058	0.45	1.72	2.422
sem: NFATC2	0.058	0.165	1.117	1.148
value: CCDC171	0.213	0.277	0.483	0.647
sem: CCDC171	0.029	0.026	0.176	0.015
value: GPSM1	17.07	29.177	33.104	28.37
sem: GPSM1	1.593	2.165	1.068	1.781
value: TBCB	126.987	138.72	147.42	143.847
sem: TBCB	2.397	3.923	4.364	3.324
value: 1810009A15RIK	374.27	204.107	169.98	156.283
sem: 1810009A15RIK	29.552	0.67	5.5	7.608
value: PLCD4	0.01	0.013	0.0	0.0
sem: PLCD4	0.01	0.013	0.0	0.0
value: RAB33A	0.833	1.963	3.623	3.61
sem: RAB33A	0.144	0.199	0.213	0.129
value: MOGAT2	98.823	61.507	17.727	7.153
sem: MOGAT2	1.626	4.215	0.533	0.803
value: SULT1C2	0.0	0.0	0.0	0.0
sem: SULT1C2	0.0	0.0	0.0	0.0
value: ZSCAN5B	0.017	0.02	0.0	0.0
sem: ZSCAN5B	0.017	0.02	0.0	0.0
value: DGKZ	36.677	55.634	43.916	43.887
sem: DGKZ	2.0	1.691	2.496	1.649
value: LSAMP	0.377	0.59	1.253	3.873
sem: LSAMP	0.061	0.035	0.102	0.307
value: PPFIBP1	9.183	13.614	19.943	29.7
sem: PPFIBP1	1.081	1.582	0.829	2.14
value: TMEM132A	34.143	50.27	62.007	64.407
sem: TMEM132A	3.357	1.518	3.911	1.923
value: GM14692	0.0	0.0	0.0	0.0
sem: GM14692	0.0	0.0	0.0	0.0
value: EFNA3	2.527	6.153	11.113	12.537
sem: EFNA3	0.245	0.328	0.624	0.934
value: QRICH1	39.0	53.33	72.407	81.006
sem: QRICH1	2.47	3.325	4.579	9.134
value: 4930415O20RIK	0.367	0.07	0.083	0.0
sem: 4930415O20RIK	0.183	0.07	0.083	0.0
value: GLOD5	0.0	0.063	0.14	0.077
sem: GLOD5	0.0	0.063	0.07	0.077
value: MPL	0.07	0.383	0.967	0.38
sem: MPL	0.07	0.309	0.653	0.239
value: CECR2	4.95	4.837	3.983	2.87
sem: CECR2	0.55	0.638	0.389	0.162
value: MAPRE1	61.81	83.533	77.757	74.07
sem: MAPRE1	1.887	0.537	1.446	1.627
value: GM6377	0.013	0.013	0.03	0.0
sem: GM6377	0.013	0.013	0.03	0.0
value: RPL32L	59.433	44.34	39.18	32.383
sem: RPL32L	2.829	2.358	3.444	3.323
value: RCAN2	0.46	1.66	1.776	2.773
sem: RCAN2	0.082	1.25	0.559	1.832
value: BNIP3	108.71	73.077	48.973	62.3
sem: BNIP3	5.465	2.431	1.294	1.962
value: CREB3L4	1.036	2.696	5.817	7.29
sem: CREB3L4	0.675	1.227	3.779	1.546
value: SH3BP1	10.763	15.307	23.1	24.81
sem: SH3BP1	0.141	0.593	1.36	1.516
value: NSUN7	0.0	0.017	0.07	0.113
sem: NSUN7	0.0	0.017	0.036	0.088
value: ETS1	12.957	20.653	22.477	26.283
sem: ETS1	1.658	1.192	0.949	2.185
value: TMEM220	1.533	1.446	1.864	2.143
sem: TMEM220	0.46	1.178	0.73	1.249
value: NFKBIA	9.923	19.597	37.5	50.33
sem: NFKBIA	1.029	0.312	0.525	1.684
value: 4933402N22RIK	0.0	0.0	0.0	0.0
sem: 4933402N22RIK	0.0	0.0	0.0	0.0
value: USP27X	1.667	2.44	3.957	4.833
sem: USP27X	0.049	0.231	0.223	0.387
value: TXLNA	26.567	41.79	54.527	63.233
sem: TXLNA	0.824	4.009	1.247	3.738
value: H2AFB1	0.0	0.0	0.0	0.0
sem: H2AFB1	0.0	0.0	0.0	0.0
value: TMEM241	1.064	3.217	4.78	5.286
sem: TMEM241	0.587	0.648	1.617	0.791
value: TRIM66	0.003	0.007	0.007	0.013
sem: TRIM66	0.003	0.003	0.003	0.009
value: SLC38A1	22.434	43.54	50.597	47.58
sem: SLC38A1	3.319	5.699	2.838	3.276
value: CD2BP2	37.461	54.347	62.963	64.777
sem: CD2BP2	2.095	5.193	11.076	12.517
value: CLPSL2	0.0	0.0	0.0	0.0
sem: CLPSL2	0.0	0.0	0.0	0.0
value: CABP7	0.0	0.06	0.0	0.0
sem: CABP7	0.0	0.06	0.0	0.0
value: OST4	344.457	312.236	282.066	263.29
sem: OST4	15.094	9.415	10.751	18.371
value: OLFR138	0.0	0.0	0.0	0.0
sem: OLFR138	0.0	0.0	0.0	0.0
value: LCE3D	0.0	0.0	0.0	0.0
sem: LCE3D	0.0	0.0	0.0	0.0
value: ZFP322A	18.114	23.366	28.616	31.67
sem: ZFP322A	1.576	4.038	4.78	2.666
value: 2010003K11RIK	0.027	0.0	0.037	0.0
sem: 2010003K11RIK	0.027	0.0	0.037	0.0
value: MRPL49	61.963	51.547	56.24	56.223
sem: MRPL49	1.265	1.294	1.029	0.568
value: STYX	8.347	8.3	9.58	14.81
sem: STYX	0.748	0.214	0.705	0.247
value: FBXO45	9.277	17.033	20.54	22.79
sem: FBXO45	1.385	0.427	0.568	1.303
value: HPN	2.413	2.303	1.363	2.2
sem: HPN	1.296	1.385	0.376	1.73
value: AHRR	0.157	0.223	0.43	0.553
sem: AHRR	0.055	0.043	0.066	0.141
value: FAU	3251.936	2955.754	2674.004	2463.384
sem: FAU	92.196	111.361	80.184	142.098
value: SERF1	87.043	158.407	191.053	190.74
sem: SERF1	11.207	2.598	3.938	6.019
value: HOXD13	4.273	38.263	275.887	306.667
sem: HOXD13	0.516	1.537	9.11	14.857
value: USP32	2.453	3.21	5.927	7.053
sem: USP32	0.262	0.297	0.278	0.3
value: TIMM13	159.04	146.413	125.363	107.073
sem: TIMM13	5.639	3.178	1.439	3.143
value: GPR84	0.023	0.073	0.133	0.327
sem: GPR84	0.023	0.003	0.022	0.165
value: MRGPRA9	0.0	0.0	0.0	0.05
sem: MRGPRA9	0.0	0.0	0.0	0.05
value: VASH1	4.613	8.723	14.677	21.96
sem: VASH1	0.404	0.502	0.333	1.227
value: LACTB2	9.707	6.34	5.757	6.953
sem: LACTB2	0.424	0.316	0.434	0.629
value: CHAC2	6.694	4.127	5.99	6.207
sem: CHAC2	1.258	1.686	0.645	0.892
value: TGDS	22.007	16.593	15.7	16.42
sem: TGDS	1.649	0.385	0.155	0.617
value: CCDC169	0.04	0.0	0.057	0.05
sem: CCDC169	0.025	0.0	0.012	0.05
value: OVCH2	0.0	0.0	0.0	0.0
sem: OVCH2	0.0	0.0	0.0	0.0
value: FOLR1	0.423	0.03	0.25	0.073
sem: FOLR1	0.352	0.03	0.25	0.073
value: BCO1	0.733	0.013	0.033	0.35
sem: BCO1	0.052	0.013	0.017	0.108
value: DAPP1	0.543	0.986	1.927	2.644
sem: DAPP1	0.447	0.631	0.211	0.409
value: KISS1	0.0	0.0	0.0	0.0
sem: KISS1	0.0	0.0	0.0	0.0
value: COL1A2	19.797	91.94	271.257	457.093
sem: COL1A2	1.876	3.542	15.458	29.9
value: OLFR889	0.0	0.0	0.0	0.0
sem: OLFR889	0.0	0.0	0.0	0.0
value: TENM3	6.623	12.317	24.803	34.23
sem: TENM3	1.233	1.42	2.23	3.154
value: ZFP819	0.45	0.687	0.32	0.157
sem: ZFP819	0.087	0.128	0.112	0.019
value: TRO	7.997	11.557	17.064	19.997
sem: TRO	2.065	1.352	2.965	3.919
value: SOX18	7.65	18.92	19.66	22.163
sem: SOX18	0.642	0.537	1.129	0.405
value: HSD17B4	28.24	60.89	81.343	86.127
sem: HSD17B4	2.554	1.763	1.819	3.352
value: DCLK2	0.737	1.48	2.106	1.9
sem: DCLK2	0.523	1.081	0.935	0.647
value: PDZD2	0.06	0.203	2.667	3.107
sem: PDZD2	0.012	0.055	0.549	0.36
value: EPB41L5	8.56	8.78	7.92	6.656
sem: EPB41L5	0.786	0.392	0.638	0.477
value: CYFIP2	2.573	5.817	11.613	17.206
sem: CYFIP2	0.213	0.765	0.267	0.673
value: ZCCHC13	0.0	0.0	0.0	0.0
sem: ZCCHC13	0.0	0.0	0.0	0.0
value: PHF11D	0.04	0.0	0.033	0.103
sem: PHF11D	0.023	0.0	0.017	0.055
value: GM15800	1.237	2.123	4.653	5.83
sem: GM15800	0.218	0.423	0.723	0.781
value: ADGRF1	0.01	0.0	0.0	0.013
sem: ADGRF1	0.01	0.0	0.0	0.013
value: CSN1S2A	0.0	0.0	0.0	0.0
sem: CSN1S2A	0.0	0.0	0.0	0.0
value: ANXA13	0.0	0.0	0.0	0.0
sem: ANXA13	0.0	0.0	0.0	0.0
value: NSG2	3.087	4.976	9.43	11.203
sem: NSG2	0.785	1.932	1.84	2.024
value: PSPC1	50.407	47.967	57.5	53.19
sem: PSPC1	2.534	0.716	1.314	3.38
value: DUSP2	3.517	4.397	3.203	3.12
sem: DUSP2	0.166	0.133	0.465	0.322
value: FOXP1	4.03	5.086	10.143	21.29
sem: FOXP1	0.611	0.893	1.125	2.041
value: CLEC4D	0.027	0.033	0.03	0.077
sem: CLEC4D	0.027	0.033	0.03	0.077
value: CAPN11	0.1	0.463	0.077	0.197
sem: CAPN11	0.081	0.463	0.054	0.197
value: PLEKHH3	0.63	1.017	1.84	2.91
sem: PLEKHH3	0.087	0.147	0.207	0.117
value: MICU3	1.123	0.847	1.153	1.243
sem: MICU3	0.225	0.078	0.128	0.223
value: TCF12	57.48	117.147	129.47	132.304
sem: TCF12	11.681	10.189	10.043	13.993
value: IRX3	28.254	37.493	14.453	13.503
sem: IRX3	1.504	1.328	2.347	1.59
value: OLFR738	0.0	0.0	0.0	0.0
sem: OLFR738	0.0	0.0	0.0	0.0
value: RETN	0.057	0.0	0.16	0.093
sem: RETN	0.057	0.0	0.08	0.093
value: ETV5	22.807	30.937	44.407	36.28
sem: ETV5	0.473	3.611	2.087	2.466
value: ETNPPL	0.0	0.0	0.03	0.053
sem: ETNPPL	0.0	0.0	0.015	0.053
value: LRRC43	0.0	0.017	0.0	0.0
sem: LRRC43	0.0	0.017	0.0	0.0
value: SPIRE1	4.887	6.873	10.926	11.243
sem: SPIRE1	0.706	0.808	0.371	1.547
value: DUSP8	0.143	0.163	0.26	0.993
sem: DUSP8	0.007	0.041	0.064	0.186
value: TCSTV3	0.0	0.0	0.0	0.0
sem: TCSTV3	0.0	0.0	0.0	0.0
value: ARHGAP24	0.987	3.453	7.85	10.143
sem: ARHGAP24	0.134	1.291	1.796	1.884
value: ARNTL2	0.333	0.39	1.026	1.247
sem: ARNTL2	0.207	0.125	0.697	0.223
value: TPM1	179.683	193.118	343.671	588.336
sem: TPM1	8.996	17.103	18.936	32.345
value: TAF1A	4.094	2.457	2.31	3.647
sem: TAF1A	1.776	1.574	0.177	0.886
value: CTS8	0.007	0.003	0.04	0.017
sem: CTS8	0.007	0.003	0.04	0.017
value: ERBIN	10.004	22.137	41.923	62.237
sem: ERBIN	1.581	1.965	3.837	6.034
value: ANKS1	4.097	7.46	12.123	12.844
sem: ANKS1	0.589	0.772	0.726	1.272
value: PPP1R27	0.0	0.0	0.057	0.13
sem: PPP1R27	0.0	0.0	0.057	0.065
value: SYBU	0.097	0.01	0.07	0.143
sem: SYBU	0.078	0.01	0.045	0.092
value: PDZK1IP1	4.097	7.017	17.537	10.703
sem: PDZK1IP1	1.838	1.561	2.677	1.314
value: HSF4	0.02	0.027	0.0	0.06
sem: HSF4	0.02	0.027	0.0	0.06
value: LLGL1	24.28	68.737	80.95	74.027
sem: LLGL1	3.159	3.797	9.539	6.577
value: FKBP8	135.41	191.124	209.46	197.506
sem: FKBP8	9.969	11.226	14.284	10.376
value: AFF2	1.253	4.967	11.493	10.413
sem: AFF2	0.255	0.992	0.946	1.337
value: SPEER2	0.0	0.0	0.0	0.043
sem: SPEER2	0.0	0.0	0.0	0.043
value: EIF2B5	99.71	95.11	95.49	89.503
sem: EIF2B5	4.81	1.344	2.825	2.168
value: DGUOK	24.853	34.424	39.504	43.48
sem: DGUOK	1.96	3.094	2.907	2.411
value: OSBPL6	1.737	1.924	2.673	3.839
sem: OSBPL6	0.331	0.655	0.372	0.47
value: MEIS2	38.624	44.661	24.086	26.58
sem: MEIS2	6.968	4.274	6.303	6.918
value: KIF1B	6.869	11.054	22.553	33.44
sem: KIF1B	0.927	1.058	0.971	3.353
value: KRT14	3.747	15.034	89.1	211.717
sem: KRT14	1.001	1.573	8.808	22.551
value: GABARAPL1	42.52	46.32	56.753	69.377
sem: GABARAPL1	1.467	0.926	3.593	1.458
value: SEC61G	640.96	496.883	503.137	449.32
sem: SEC61G	51.823	32.014	29.238	33.981
value: SLC26A5	0.0	0.024	0.037	0.01
sem: SLC26A5	0.0	0.024	0.019	0.01
value: TTC23	19.482	35.044	42.769	47.599
sem: TTC23	2.299	2.646	7.649	6.601
value: PTX4	0.02	0.023	0.027	0.253
sem: PTX4	0.02	0.023	0.027	0.148
value: MUP2	3.696	2.43	1.347	0.314
sem: MUP2	1.662	1.01	0.533	0.314
value: POU2F1	3.923	6.956	9.33	7.13
sem: POU2F1	1.568	1.136	2.081	0.236
value: GM128	0.09	0.357	0.677	0.593
sem: GM128	0.045	0.078	0.156	0.145
value: CNMD	0.106	0.023	6.32	5.95
sem: CNMD	0.106	0.023	2.628	1.388
value: OBSL1	20.54	35.156	41.507	56.77
sem: OBSL1	0.42	1.959	1.351	3.224
value: ELF1	2.346	4.944	8.313	12.52
sem: ELF1	1.046	0.509	3.559	4.496
value: ADCY7	0.443	0.724	1.347	2.27
sem: ADCY7	0.049	0.427	0.113	0.189
value: IVNS1ABP	129.007	166.866	151.824	158.977
sem: IVNS1ABP	11.317	2.491	5.573	6.635
value: CHAF1B	57.167	77.367	75.043	67.943
sem: CHAF1B	4.882	1.456	2.273	3.761
value: APOL11B	0.123	0.0	0.0	0.0
sem: APOL11B	0.028	0.0	0.0	0.0
value: CMAH	0.4	0.353	0.483	0.593
sem: CMAH	0.294	0.023	0.033	0.364
value: RGS17	0.18	0.09	0.157	0.243
sem: RGS17	0.02	0.015	0.003	0.05
value: ARHGAP15	0.06	0.04	0.25	0.677
sem: ARHGAP15	0.042	0.023	0.031	0.093
value: BDNF	0.39	2.456	2.933	2.826
sem: BDNF	0.113	0.377	0.695	0.853
value: GPATCH8	6.73	7.563	13.833	15.53
sem: GPATCH8	0.589	0.953	1.181	1.318
value: CACUL1	23.517	33.66	29.923	28.866
sem: CACUL1	0.995	2.084	2.361	1.732
value: PLA2G2D	0.06	0.047	0.05	0.107
sem: PLA2G2D	0.021	0.026	0.05	0.056
value: TANK	13.84	12.263	12.821	16.026
sem: TANK	3.717	1.009	3.206	2.105
value: SCGB2B1	0.0	0.0	0.0	0.0
sem: SCGB2B1	0.0	0.0	0.0	0.0
value: LY6G5B	0.42	0.37	0.417	0.387
sem: LY6G5B	0.21	0.076	0.029	0.214
value: SLC43A1	11.953	17.697	15.573	11.707
sem: SLC43A1	3.208	2.939	5.943	2.815
value: NECTIN4	0.317	2.674	4.133	7.477
sem: NECTIN4	0.105	1.622	0.506	1.252
value: CNTFR	11.33	21.696	25.42	26.81
sem: CNTFR	3.337	6.689	14.614	5.293
value: MAPK10	0.02	0.03	0.059	0.123
sem: MAPK10	0.02	0.01	0.037	0.092
value: GNRHR	0.0	0.0	0.0	0.0
sem: GNRHR	0.0	0.0	0.0	0.0
value: FAM219A	1.2	1.92	2.327	3.407
sem: FAM219A	0.966	1.222	0.134	2.462
value: TAS1R1	0.0	0.017	0.107	0.317
sem: TAS1R1	0.0	0.017	0.054	0.083
value: MMP28	1.007	1.233	3.733	6.103
sem: MMP28	0.718	1.065	2.746	2.875
value: ORC3	15.524	17.32	18.404	21.446
sem: ORC3	1.66	0.742	3.04	2.843
value: ATP8A1	1.37	1.66	2.733	2.29
sem: ATP8A1	0.223	0.22	0.716	0.153
value: ZFP575	0.423	1.2	2.743	3.47
sem: ZFP575	0.119	0.093	0.237	0.242
value: HSD17B2	0.163	0.0	0.1	0.0
sem: HSD17B2	0.125	0.0	0.1	0.0
value: EMILIN1	31.433	57.543	80.76	107.767
sem: EMILIN1	2.275	4.606	2.86	9.434
value: ZFP472	10.257	7.897	9.163	11.483
sem: ZFP472	0.609	0.365	0.513	0.303
value: ATXN7L3	25.283	51.963	63.426	66.067
sem: ATXN7L3	3.262	4.478	3.447	3.401
value: 9030624G23RIK	14.82	18.047	19.85	20.173
sem: 9030624G23RIK	0.94	0.347	0.556	0.963
value: SOX6	1.769	1.483	5.19	9.163
sem: SOX6	1.589	1.041	1.775	2.814
value: CDT1	37.257	48.58	48.003	43.87
sem: CDT1	1.437	2.161	1.768	2.233
value: COL25A1	0.697	3.457	10.07	20.631
sem: COL25A1	0.163	0.589	1.749	3.854
value: POMGNT1	21.42	33.713	35.19	38.273
sem: POMGNT1	1.45	1.005	3.31	1.79
value: MGME1	8.483	9.897	8.427	11.07
sem: MGME1	2.797	2.162	2.196	2.64
value: APBB3	3.117	3.417	3.76	4.167
sem: APBB3	0.154	0.308	0.335	0.301
value: SPATC1	0.0	0.0	0.0	0.0
sem: SPATC1	0.0	0.0	0.0	0.0
value: LAT2	0.24	0.384	0.33	0.66
sem: LAT2	0.066	0.144	0.082	0.093
value: FAM133B	27.827	21.247	23.02	23.727
sem: FAM133B	1.757	0.153	1.192	1.043
value: CCR3	0.0	0.0	0.013	0.12
sem: CCR3	0.0	0.0	0.013	0.015
value: ADAMTS13	16.317	20.53	20.553	17.783
sem: ADAMTS13	1.045	1.155	3.743	2.472
value: PTPRC	0.073	0.22	0.603	1.09
sem: PTPRC	0.009	0.02	0.462	0.838
value: FABP3	4.343	4.703	7.163	22.277
sem: FABP3	0.139	0.254	0.655	2.425
value: SH3KBP1	2.77	2.813	4.58	8.712
sem: SH3KBP1	0.744	0.661	1.382	1.537
value: VMN2R44	0.0	0.0	0.0	0.0
sem: VMN2R44	0.0	0.0	0.0	0.0
value: LRRTM4	0.153	0.51	0.434	1.31
sem: LRRTM4	0.022	0.263	0.295	0.237
value: GM14288	38.597	32.577	39.627	41.743
sem: GM14288	4.521	1.224	2.276	5.313
value: OLFR1000	0.0	0.0	0.0	0.0
sem: OLFR1000	0.0	0.0	0.0	0.0
value: STARD10	21.877	25.223	32.533	37.117
sem: STARD10	2.689	1.416	1.554	1.158
value: GPR18	0.023	0.0	0.03	0.037
sem: GPR18	0.023	0.0	0.03	0.037
value: LCN9	0.0	0.0	0.0	0.0
sem: LCN9	0.0	0.0	0.0	0.0
value: FRG1	75.34	102.4	112.13	113.17
sem: FRG1	1.793	2.788	0.616	6.888
value: DIDO1	8.44	10.227	17.684	19.666
sem: DIDO1	0.996	1.174	1.318	2.249
value: HSBP1L1	0.803	0.35	0.167	0.123
sem: HSBP1L1	0.134	0.051	0.062	0.123
value: NANOG	0.32	0.107	0.183	0.307
sem: NANOG	0.125	0.047	0.044	0.047
value: CXCL12	10.186	31.027	50.734	87.95
sem: CXCL12	2.219	2.537	6.524	3.478
value: PIRA6	0.01	0.01	0.003	0.0
sem: PIRA6	0.01	0.01	0.003	0.0
value: PCDH17	0.447	1.787	3.17	5.233
sem: PCDH17	0.072	0.082	0.225	0.264
value: WDR6	45.71	118.947	178.753	153.947
sem: WDR6	3.39	0.398	8.984	3.068
value: ZFP964	1.04	1.103	1.823	3.01
sem: ZFP964	0.2	0.072	0.248	0.428
value: CYP4A29	0.0	0.0	0.0	0.0
sem: CYP4A29	0.0	0.0	0.0	0.0
value: CDR2	12.477	14.483	21.883	28.06
sem: CDR2	0.548	0.876	1.67	1.531
value: VMN1R82	0.0	0.0	0.0	0.0
sem: VMN1R82	0.0	0.0	0.0	0.0
value: HSD17B1	0.0	0.0	0.0	0.04
sem: HSD17B1	0.0	0.0	0.0	0.04
value: AMIGO2	1.05	2.469	3.28	7.05
sem: AMIGO2	0.193	1.677	0.708	2.687
value: NCOA7	3.68	3.353	3.97	5.61
sem: NCOA7	0.495	0.221	0.213	0.531
value: UNG	48.607	55.387	40.67	36.006
sem: UNG	5.437	3.525	1.747	5.481
value: TSSK3	0.0	0.0	0.0	0.047
sem: TSSK3	0.0	0.0	0.0	0.047
value: EEPD1	2.63	8.08	11.83	13.307
sem: EEPD1	0.388	0.938	0.352	0.257
value: DACH2	2.216	2.003	1.401	2.407
sem: DACH2	0.795	0.333	0.259	0.724
value: AP3M2	0.343	0.923	2.593	4.54
sem: AP3M2	0.035	0.168	0.311	0.395
value: SDHAF4	45.317	46.603	44.51	45.093
sem: SDHAF4	2.433	2.78	1.451	1.023
value: DIS3L	8.796	11.62	15.106	19.947
sem: DIS3L	4.014	2.214	2.52	6.508
value: ADAMTS20	1.214	1.01	0.97	2.387
sem: ADAMTS20	0.22	0.318	0.235	0.582
value: CLASP2	6.616	10.043	13.137	13.709
sem: CLASP2	2.275	2.481	2.867	1.714
value: OLFR434	0.0	0.0	0.0	0.0
sem: OLFR434	0.0	0.0	0.0	0.0
value: CTNNA2	0.34	0.55	1.207	2.433
sem: CTNNA2	0.094	0.313	1.096	0.398
value: PTGER3	0.297	0.323	0.813	2.31
sem: PTGER3	0.061	0.067	0.197	0.42
value: CAMK2D	1.933	1.96	4.626	9.136
sem: CAMK2D	0.575	1.252	0.636	1.548
value: TAB3	2.727	2.867	3.623	3.653
sem: TAB3	0.247	0.219	0.366	0.05
value: COG2	15.693	16.227	19.037	20.077
sem: COG2	1.014	0.149	0.672	0.756
value: GM4177	0.0	0.0	0.0	0.0
sem: GM4177	0.0	0.0	0.0	0.0
value: OLFR666	0.0	0.0	0.0	0.0
sem: OLFR666	0.0	0.0	0.0	0.0
value: SERPINA3N	0.03	0.0	0.0	0.0
sem: SERPINA3N	0.015	0.0	0.0	0.0
value: MYOD1	0.05	1.803	41.467	71.953
sem: MYOD1	0.029	0.621	7.375	3.062
value: KLK13	0.283	0.697	0.167	0.19
sem: KLK13	0.092	0.024	0.105	0.095
value: ZFP786	1.577	2.017	2.577	3.407
sem: ZFP786	0.099	0.182	0.068	0.182
value: HP1BP3	26.687	43.44	66.262	76.68
sem: HP1BP3	5.127	7.77	7.159	7.652
value: SORT1	6.836	13.817	21.236	25.267
sem: SORT1	0.855	3.201	2.279	2.932
value: SPRY1	20.683	28.126	24.017	40.277
sem: SPRY1	4.063	5.773	2.694	6.618
value: EIF4A2	80.333	60.79	63.18	125.5
sem: EIF4A2	12.098	2.734	3.358	3.905
value: NUDT17	3.337	3.76	4.45	4.77
sem: NUDT17	0.559	1.241	1.106	1.744
value: DUS3L	17.26	17.703	17.137	17.407
sem: DUS3L	1.335	1.039	0.598	0.824
value: JKAMP	30.553	29.76	27.83	27.907
sem: JKAMP	5.212	4.803	2.044	4.153
value: ELMOD1	0.26	0.877	1.447	1.197
sem: ELMOD1	0.025	0.247	0.171	0.162
value: MED13L	2.48	3.123	6.81	10.63
sem: MED13L	0.313	0.479	0.65	0.876
value: SPTY2D1	3.827	4.26	8.11	11.067
sem: SPTY2D1	0.238	0.312	0.294	0.617
value: P2RX7	0.027	0.104	0.26	0.826
sem: P2RX7	0.013	0.068	0.082	0.566
value: SMIM8	23.457	22.973	25.663	25.323
sem: SMIM8	2.499	1.62	0.628	1.195
value: 8430408G22RIK	2.953	10.233	11.386	10.307
sem: 8430408G22RIK	0.572	1.929	1.712	0.823
value: TMEM39A	24.253	25.594	26.996	28.61
sem: TMEM39A	0.924	1.423	2.379	2.063
value: OLFR102	0.0	0.0	0.0	0.0
sem: OLFR102	0.0	0.0	0.0	0.0
value: OLFR1160	0.0	0.0	0.0	0.0
sem: OLFR1160	0.0	0.0	0.0	0.0
value: REV3L	2.693	2.303	4.02	6.613
sem: REV3L	0.534	0.254	0.25	0.376
value: SYCE1L	0.0	0.0	0.0	0.0
sem: SYCE1L	0.0	0.0	0.0	0.0
value: MRPS10	86.65	54.51	45.606	46.13
sem: MRPS10	13.715	4.256	3.683	4.069
value: KRTAP5	0.0	0.0	0.0	0.0
sem: KRTAP5	0.0	0.0	0.0	0.0
value: TRAF5	1.36	1.553	4.537	8.3
sem: TRAF5	0.122	0.155	0.452	0.617
value: SNTG1	0.0	0.0	0.0	0.007
sem: SNTG1	0.0	0.0	0.0	0.007
value: NKD2	4.953	11.677	29.487	32.773
sem: NKD2	0.311	0.325	1.822	3.216
value: RPL3L	0.0	0.0	0.0	0.0
sem: RPL3L	0.0	0.0	0.0	0.0
value: MGAT5B	0.237	0.72	1.343	2.183
sem: MGAT5B	0.003	0.051	0.211	0.123
value: MRTO4	276.684	169.29	134.517	114.237
sem: MRTO4	7.222	3.393	5.491	0.908
value: EGLN3	2.523	2.9	5.493	7.207
sem: EGLN3	0.091	0.547	0.625	0.861
value: MS4A7	0.0	0.0	0.68	1.463
sem: MS4A7	0.0	0.0	0.103	0.213
value: PLCXD1	0.69	0.253	0.246	0.307
sem: PLCXD1	0.206	0.049	0.16	0.186
value: KRTAP31	0.0	0.0	0.0	0.0
sem: KRTAP31	0.0	0.0	0.0	0.0
value: SLC38A6	1.497	0.933	1.357	1.777
sem: SLC38A6	0.31	0.143	0.094	0.295
value: 2810021J22RIK	2.227	2.213	3.19	3.893
sem: 2810021J22RIK	0.296	0.178	0.145	0.08
value: FBXW10	0.057	0.217	0.207	0.203
sem: FBXW10	0.015	0.035	0.052	0.033
value: MS4A6C	0.333	1.16	2.84	4.833
sem: MS4A6C	0.145	0.241	0.474	1.003
value: JOSD2	40.857	48.82	45.968	51.534
sem: JOSD2	9.108	5.504	1.919	19.211
value: CRKL	17.794	43.086	57.847	58.13
sem: CRKL	1.983	1.495	3.759	1.055
value: OSBPL1A	6.512	10.917	14.498	17.376
sem: OSBPL1A	2.131	2.058	3.496	5.618
value: ZFP3	1.387	2.373	3.657	4.777
sem: ZFP3	0.073	0.326	0.361	0.153
value: APOA1	4.513	1.127	6.143	0.97
sem: APOA1	0.382	0.509	3.449	0.309
value: RNF128	2.423	2.097	2.154	3.187
sem: RNF128	0.435	0.257	0.325	0.974
value: PAFAH1B3	187.38	232.85	251.667	250.607
sem: PAFAH1B3	4.441	12.348	5.497	3.794
value: PAQR6	0.023	0.14	0.623	1.513
sem: PAQR6	0.023	0.107	0.321	0.314
value: KRT88	0.0	0.0	0.0	0.0
sem: KRT88	0.0	0.0	0.0	0.0
value: SULF1	3.976	6.446	40.23	80.094
sem: SULF1	2.673	2.704	11.798	9.515
value: IFIT1BL1	0.027	0.0	0.073	0.69
sem: IFIT1BL1	0.013	0.0	0.019	0.164
value: ROR1	6.297	11.696	10.247	13.704
sem: ROR1	0.609	0.348	0.806	0.725
value: CMC4	7.08	7.224	7.26	11.606
sem: CMC4	0.374	1.031	1.443	1.668
value: CTC1	13.876	27.074	32.287	32.881
sem: CTC1	4.977	6.84	7.205	5.115
value: ARHGAP42	5.81	9.223	12.99	13.59
sem: ARHGAP42	0.434	0.257	0.372	0.44
value: GM4307	0.0	0.0	0.0	0.0
sem: GM4307	0.0	0.0	0.0	0.0
value: DCTD	46.756	63.904	41.424	46.72
sem: DCTD	8.637	4.703	3.891	6.497
value: OLFR1038	0.0	0.0	0.0	0.0
sem: OLFR1038	0.0	0.0	0.0	0.0
value: FBXL12	13.426	16.32	14.467	16.386
sem: FBXL12	4.671	2.03	2.6	2.485
value: TRP63	21.13	17.36	18.859	36.267
sem: TRP63	4.121	2.978	3.739	2.584
value: CDKL1	1.03	1.09	1.1	2.053
sem: CDKL1	0.275	0.244	0.176	0.17
value: MNDAL	0.017	0.063	0.277	0.727
sem: MNDAL	0.017	0.035	0.022	0.144
value: CCPG1	3.48	3.958	6.25	10.006
sem: CCPG1	1.638	1.858	0.702	2.468
value: ITGB5	38.644	66.173	71.18	90.9
sem: ITGB5	4.535	1.68	2.615	2.852
value: FGF11	0.293	0.39	1.22	4.217
sem: FGF11	0.084	0.286	0.96	2.08
value: HMGA1	1069.453	1280.631	784.773	525.878
sem: HMGA1	76.689	60.316	42.142	44.27
value: IL11RA1	45.31	90.38	112.393	143.72
sem: IL11RA1	30.234	11.63	34.798	34.915
value: COL9A1	5.54	23.083	98.857	83.45
sem: COL9A1	0.403	1.442	5.142	12.854
value: FBXO18	21.877	37.27	44.65	54.27
sem: FBXO18	0.165	0.345	2.62	1.492
value: TSEN34	151.727	255.967	231.683	200.767
sem: TSEN34	9.152	7.854	15.179	10.611
value: TFRC	83.45	41.557	33.527	23.643
sem: TFRC	8.988	2.245	1.718	0.987
value: TRAF7	40.574	62.813	66.13	57.526
sem: TRAF7	2.87	3.126	5.22	2.109
value: ZNRF1	6.526	14.116	18.917	19.59
sem: ZNRF1	0.299	1.266	0.412	2.001
value: HAGH	17.187	18.14	20.314	18.774
sem: HAGH	3.301	4.599	5.802	4.22
value: DFFA	14.117	17.69	19.54	20.2
sem: DFFA	1.299	0.912	0.786	0.687
value: PLEKHA5	4.507	5.567	9.083	12.31
sem: PLEKHA5	0.549	0.435	0.676	1.014
value: ADAMTS1	10.663	8.83	12.15	22.097
sem: ADAMTS1	1.727	0.509	0.339	1.397
value: KRTAP10	0.0	0.0	0.037	0.0
sem: KRTAP10	0.0	0.0	0.037	0.0
value: PIGH	11.177	12.743	14.03	16.58
sem: PIGH	0.87	0.773	0.603	0.876
value: E2F1	11.797	19.794	23.037	24.25
sem: E2F1	2.216	3.385	1.647	2.512
value: ZFP398	1.116	1.106	2.147	3.134
sem: ZFP398	0.235	0.291	0.127	0.552
value: SLC12A6	1.384	3.453	5.186	7.5
sem: SLC12A6	0.454	0.512	0.75	1.071
value: EFNA4	33.123	47.747	55.31	54.933
sem: EFNA4	2.585	0.921	0.594	0.681
value: GOLGA7	110.114	136.8	134.474	136.91
sem: GOLGA7	4.867	2.064	10.466	5.954
value: EML1	6.534	14.137	16.367	16.629
sem: EML1	0.384	1.424	2.015	1.789
value: PTGER4	0.113	1.21	1.176	2.273
sem: PTGER4	0.032	0.221	0.767	0.218
value: CYP2R1	0.273	0.257	0.313	0.66
sem: CYP2R1	0.081	0.049	0.043	0.029
value: RFLNA	0.41	0.46	6.723	12.09
sem: RFLNA	0.207	0.139	1.13	2.065
value: TRPC1	0.337	0.334	1.017	1.157
sem: TRPC1	0.068	0.24	0.105	0.744
value: CMIP	8.383	10.887	18.623	23.34
sem: CMIP	0.879	1.318	1.16	1.736
value: MEA1	158.546	136.927	141.176	163.213
sem: MEA1	6.843	6.051	15.72	22.06
value: HMBS	128.147	103.273	91.913	65.853
sem: HMBS	14.776	10.48	7.86	7.454
value: HNRNPF	621.523	745.07	623.523	605.673
sem: HNRNPF	29.32	18.431	45.266	25.72
value: TPM2	14.483	22.82	67.237	200.193
sem: TPM2	2.247	2.133	6.875	20.722
value: MLST8	12.523	18.093	22.364	23.69
sem: MLST8	6.354	4.676	4.138	12.093
value: MSH2	52.907	79.623	82.707	80.463
sem: MSH2	4.543	1.861	1.291	4.805
value: HIST2H3B	2.963	1.753	2.707	2.443
sem: HIST2H3B	0.278	0.929	0.585	1.417
value: BCAS3	3.76	7.433	14.277	15.1
sem: BCAS3	0.664	0.749	1.912	1.542
value: ILDR2	0.6	0.733	0.387	0.29
sem: ILDR2	0.078	0.128	0.033	0.04
value: OLFR186	0.0	0.0	0.0	0.0
sem: OLFR186	0.0	0.0	0.0	0.0
value: ECD	37.357	43.6	43.987	43.85
sem: ECD	2.718	0.573	1.469	1.605
value: DPPA5A	0.0	0.0	0.217	0.247
sem: DPPA5A	0.0	0.0	0.121	0.007
value: TTLL7	0.14	0.46	1.124	1.157
sem: TTLL7	0.069	0.095	0.257	0.058
value: DPF3	1.256	0.74	1.293	1.737
sem: DPF3	0.219	0.571	0.804	0.165
value: TSKU	9.403	16.817	22.807	34.773
sem: TSKU	1.384	1.184	4.363	6.763
value: CEP95	3.236	3.364	5.42	6.454
sem: CEP95	0.272	0.99	0.571	2.653
value: 1700001P01RIK	0.437	0.203	0.297	0.087
sem: 1700001P01RIK	0.267	0.203	0.087	0.087
value: RSF1	3.767	3.703	7.54	9.517
sem: RSF1	0.359	0.459	0.7	0.694
value: SCHIP1	13.21	10.88	18.917	15.481
sem: SCHIP1	5.337	2.774	3.474	2.697
value: CHRNA5	0.65	0.383	0.427	0.993
sem: CHRNA5	0.106	0.075	0.015	0.049
value: CDK10	18.417	20.316	22.716	24.766
sem: CDK10	5.597	1.325	1.024	1.922
value: TSHZ1	10.89	5.963	21.043	35.973
sem: TSHZ1	1.88	0.775	0.323	3.394
value: STAP2	2.203	3.293	3.003	3.447
sem: STAP2	0.418	0.198	0.554	0.122
value: PLA2G6	5.066	6.487	5.716	7.253
sem: PLA2G6	1.011	1.921	2.162	2.143
value: RBMS3	1.303	2.392	8.586	17.391
sem: RBMS3	0.705	1.382	3.638	5.567
value: PTPRB	0.23	0.417	0.807	1.123
sem: PTPRB	0.05	0.064	0.081	0.119
value: TTC8	9.74	13.537	15.907	16.417
sem: TTC8	0.721	0.308	0.346	0.578
value: ODF3	0.0	0.0	0.0	0.0
sem: ODF3	0.0	0.0	0.0	0.0
value: CAPRIN1	175.393	245.858	253.73	244.536
sem: CAPRIN1	13.111	15.16	14.086	27.246
value: KCNK1	4.97	6.107	8.56	10.72
sem: KCNK1	0.687	0.402	0.394	0.648
value: TSHB	0.0	0.0	0.0	0.0
sem: TSHB	0.0	0.0	0.0	0.0
value: SIRT3	8.99	11.853	13.717	11.753
sem: SIRT3	1.833	3.709	6.501	3.241
value: ADIPOR2	23.053	33.79	36.093	37.91
sem: ADIPOR2	1.375	1.209	1.107	0.662
value: ZFP935	6.943	5.353	9.216	11.45
sem: ZFP935	1.082	0.733	3.146	1.092
value: CAPNS1	109.383	191.423	205.243	244.027
sem: CAPNS1	6.302	6.054	11.468	8.939
value: ETV3	4.636	7.627	11.687	14.78
sem: ETV3	2.93	3.332	4.68	4.716
value: BCR	6.507	9.24	16.877	19.5
sem: BCR	0.227	1.329	1.844	1.255
value: GPX8	99.453	96.157	118.743	167.773
sem: GPX8	6.285	0.956	6.54	2.31
value: KCTD19	0.01	0.0	0.0	0.03
sem: KCTD19	0.01	0.0	0.0	0.03
value: SRPK3	0.033	0.077	0.75	4.353
sem: SRPK3	0.017	0.039	0.166	0.364
value: ATP5J	933.459	995.179	982.739	980.127
sem: ATP5J	71.579	22.041	23.77	40.073
value: CYP4F14	0.0	0.0	0.0	0.0
sem: CYP4F14	0.0	0.0	0.0	0.0
value: GPC3	400.927	620.6	850.57	880.047
sem: GPC3	27.779	19.197	37.776	51.663
value: KRTAP8	0.0	0.0	0.0	0.0
sem: KRTAP8	0.0	0.0	0.0	0.0
value: ZFP971	22.79	19.09	23.933	26.093
sem: ZFP971	4.207	0.6	1.025	1.047
value: GFRA4	1.834	2.453	3.643	7.296
sem: GFRA4	0.21	0.227	1.975	0.548
value: TMEM213	0.543	0.083	0.183	0.41
sem: TMEM213	0.052	0.083	0.092	0.1
value: FBXO2	0.263	0.357	1.037	2.11
sem: FBXO2	0.081	0.138	0.272	0.197
value: ABCB10	16.25	17.543	19.91	17.927
sem: ABCB10	2.189	1.351	0.894	0.512
value: OSGIN1	0.08	0.14	0.15	0.317
sem: OSGIN1	0.042	0.021	0.015	0.018
value: VSIR	1.397	1.614	1.397	2.28
sem: VSIR	0.64	0.823	0.895	1.063
value: PXK	3.567	6.88	9.393	12.15
sem: PXK	0.208	0.394	0.396	0.535
value: LTB4R1	0.023	0.217	0.19	0.277
sem: LTB4R1	0.023	0.064	0.061	0.12
value: NLRP6	0.07	0.01	0.01	0.01
sem: NLRP6	0.015	0.01	0.01	0.01
value: ZDBF2	3.07	4.141	5.55	8.067
sem: ZDBF2	1.875	2.112	1.064	3.134
value: RPL35A	4653.804	3402.593	3166.76	3010.123
sem: RPL35A	257.804	133.117	52.026	120.907
value: RASGEF1A	0.0	0.0	0.027	0.027
sem: RASGEF1A	0.0	0.0	0.013	0.013
value: GOLT1B	54.393	61.083	63.263	69.373
sem: GOLT1B	2.454	2.129	2.583	1.271
value: PTPRJ	1.3	1.176	2.367	3.484
sem: PTPRJ	0.25	0.02	0.322	0.77
value: CLDN12	33.777	30.03	26.453	24.0
sem: CLDN12	5.924	5.158	4.112	6.666
value: 1700018F24RIK	0.0	0.0	0.0	0.0
sem: 1700018F24RIK	0.0	0.0	0.0	0.0
value: ZFP473	1.584	1.034	1.203	1.29
sem: ZFP473	0.485	0.619	0.752	0.405
value: OLFR1328	0.0	0.0	0.0	0.0
sem: OLFR1328	0.0	0.0	0.0	0.0
value: NELL2	1.147	4.11	5.433	9.05
sem: NELL2	0.235	0.439	0.487	0.581
value: RXFP2	0.093	0.956	0.863	0.696
sem: RXFP2	0.057	0.662	0.264	0.482
value: CASC4	45.813	24.3	24.25	29.593
sem: CASC4	5.031	5.131	0.763	2.601
value: TAS2R117	0.0	0.0	0.0	0.0
sem: TAS2R117	0.0	0.0	0.0	0.0
value: AFG3L2	16.797	24.17	29.473	31.09
sem: AFG3L2	0.704	1.043	0.299	1.297
value: ADRBK1	17.41	27.35	34.387	36.67
sem: ADRBK1	0.445	2.212	1.729	1.495
value: B4GALT4	7.863	11.923	15.293	20.284
sem: B4GALT4	1.16	1.6	1.805	2.649
value: TMEM254B	36.046	47.347	62.473	78.213
sem: TMEM254B	3.802	3.559	2.984	7.834
value: CDKL3	1.904	2.875	3.307	3.493
sem: CDKL3	0.902	1.154	1.822	1.285
value: RGR	0.0	0.0	0.0	0.013
sem: RGR	0.0	0.0	0.0	0.013
value: CHCHD3	98.457	129.623	121.163	121.297
sem: CHCHD3	3.338	0.277	3.31	2.692
value: OSBP	8.21	15.553	26.973	31.703
sem: OSBP	0.231	0.67	1.112	1.449
value: NARS2	7.67	6.61	5.873	6.977
sem: NARS2	0.408	0.131	0.105	0.171
value: PDLIM5	4.914	9.424	10.378	13.93
sem: PDLIM5	1.099	1.292	1.703	3.09
value: EXOC3	16.233	25.177	30.783	36.343
sem: EXOC3	1.18	1.15	0.171	1.967
value: GRIP1	1.969	1.52	3.074	5.54
sem: GRIP1	0.918	0.955	0.723	2.538
value: GCAT	47.033	60.723	44.887	39.556
sem: GCAT	8.012	5.092	3.987	4.81
value: SRSF10	170.836	149.063	143.659	144.657
sem: SRSF10	15.772	11.601	11.434	13.771
value: TMPRSS11C	0.0	0.0	0.0	0.0
sem: TMPRSS11C	0.0	0.0	0.0	0.0
value: PTCH2	0.467	1.773	3.393	1.424
sem: PTCH2	0.339	1.237	0.37	0.94
value: PAM	8.013	10.74	27.653	35.143
sem: PAM	0.323	0.459	0.715	1.384
value: OLFR619	0.033	0.0	0.0	0.0
sem: OLFR619	0.033	0.0	0.0	0.0
value: ARCN1	84.857	118.667	137.737	158.117
sem: ARCN1	4.484	2.577	2.127	4.218
value: WASF1	20.797	20.603	26.727	29.463
sem: WASF1	1.253	1.468	1.295	1.744
value: SLCO4A1	0.193	0.137	0.167	0.153
sem: SLCO4A1	0.007	0.019	0.072	0.027
value: SLAIN2	13.35	17.916	22.914	25.94
sem: SLAIN2	1.864	1.163	0.708	3.426
value: UCP2	46.767	60.187	117.783	115.273
sem: UCP2	6.716	2.87	4.721	0.452
value: TAGLN	16.083	7.27	8.783	24.763
sem: TAGLN	0.977	1.244	0.535	0.506
value: UFL1	5.613	6.087	7.487	8.973
sem: UFL1	0.204	0.394	0.269	0.58
value: CRTC1	3.24	7.363	13.607	15.04
sem: CRTC1	0.431	0.688	0.506	0.887
value: DLG5	6.824	18.2	35.347	43.467
sem: DLG5	2.156	3.828	3.107	4.471
value: GRRP1	7.707	8.387	4.527	5.237
sem: GRRP1	0.088	0.283	0.596	0.302
value: DYNLRB1	233.01	301.89	353.94	373.707
sem: DYNLRB1	9.779	7.003	14.247	2.194
value: PEX2	36.686	32.373	26.674	28.276
sem: PEX2	5.563	6.005	4.734	6.566
value: IFT43	35.667	46.834	52.55	52.613
sem: IFT43	1.912	1.693	3.148	1.939
value: CPNE6	0.017	0.0	0.083	0.303
sem: CPNE6	0.017	0.0	0.019	0.212
value: TET2	0.703	0.273	0.877	1.563
sem: TET2	0.24	0.065	0.119	0.212
value: PDIA3	578.087	517.823	518.527	659.087
sem: PDIA3	29.62	13.249	4.023	24.16
value: TLR7	0.04	0.117	0.51	0.937
sem: TLR7	0.021	0.052	0.087	0.072
value: PYM1	70.087	62.456	65.319	70.233
sem: PYM1	10.558	5.766	7.927	15.664
value: LAPTM4A	225.917	258.987	302.387	396.013
sem: LAPTM4A	11.146	9.548	8.948	4.719
value: AKAP4	0.0	0.0	0.0	0.0
sem: AKAP4	0.0	0.0	0.0	0.0
value: OLFR1036	0.0	0.0	0.0	0.0
sem: OLFR1036	0.0	0.0	0.0	0.0
value: 4921524J17RIK	19.447	16.563	18.567	23.437
sem: 4921524J17RIK	0.656	1.232	0.836	0.835
value: CD79A	0.23	0.133	0.32	0.26
sem: CD79A	0.095	0.133	0.074	0.035
value: HVCN1	5.127	6.31	5.97	7.29
sem: HVCN1	2.47	1.948	0.789	2.202
value: OLFR52	0.0	0.0	0.0	0.0
sem: OLFR52	0.0	0.0	0.0	0.0
value: LIG1	61.133	84.393	101.973	94.08
sem: LIG1	5.532	4.33	6.004	5.129
value: TSHZ3	2.06	2.35	4.603	6.43
sem: TSHZ3	0.235	0.226	0.205	0.686
value: RER1	154.247	143.04	125.383	139.923
sem: RER1	4.114	2.238	3.216	3.572
value: PRKCSH	76.57	77.217	97.567	108.823
sem: PRKCSH	13.398	9.839	15.81	25.114
value: CCL7	0.04	0.147	0.24	0.5
sem: CCL7	0.04	0.087	0.167	0.16
value: SORCS1	0.037	0.104	0.493	1.0
sem: SORCS1	0.037	0.039	0.194	0.41
value: TTC16	0.01	0.047	0.03	0.0
sem: TTC16	0.01	0.029	0.03	0.0
value: LRSAM1	0.71	1.353	3.23	6.2
sem: LRSAM1	0.075	0.152	0.282	0.301
value: 4930591A17RIK	0.0	0.0	0.0	0.0
sem: 4930591A17RIK	0.0	0.0	0.0	0.0
value: MAPK1	84.417	101.797	101.85	107.063
sem: MAPK1	4.763	2.18	2.817	2.549
value: WNK1	11.873	18.047	29.126	37.4
sem: WNK1	2.268	3.335	4.227	3.16
value: C130026I21RIK	0.0	0.0	0.0	0.0
sem: C130026I21RIK	0.0	0.0	0.0	0.0
value: PICALM	34.176	58.91	83.056	103.89
sem: PICALM	3.405	5.086	4.937	6.673
value: DTHD1	0.0	0.0	0.0	0.0
sem: DTHD1	0.0	0.0	0.0	0.0
value: UAP1	14.053	23.57	24.727	31.914
sem: UAP1	1.804	2.429	2.002	2.687
value: CCDC93	2.347	3.733	6.534	8.83
sem: CCDC93	1.419	2.493	2.117	0.469
value: KCTD1	12.207	17.796	22.724	22.95
sem: KCTD1	1.149	0.604	0.883	1.15
value: KCNC3	0.163	0.19	0.21	0.18
sem: KCNC3	0.032	0.04	0.158	0.056
value: CDADC1	8.576	8.707	10.744	12.55
sem: CDADC1	0.626	1.163	1.831	0.899
value: HP	0.237	0.587	0.887	0.94
sem: HP	0.059	0.06	0.119	0.116
value: EIF5A	2744.851	2698.267	1807.225	1350.806
sem: EIF5A	171.561	73.655	58.786	33.747
value: OLFR1085	0.0	0.0	0.0	0.0
sem: OLFR1085	0.0	0.0	0.0	0.0
value: TRIP4	6.486	7.79	10.897	12.957
sem: TRIP4	0.282	0.639	0.953	0.802
value: PRR13	27.273	37.603	43.94	48.27
sem: PRR13	3.168	4.054	3.988	9.066
value: CCDC83	0.05	0.0	0.0	0.0
sem: CCDC83	0.05	0.0	0.0	0.0
value: RAB36	1.223	2.837	3.397	3.243
sem: RAB36	0.109	0.119	0.264	0.078
value: FGF23	0.0	0.047	0.017	0.123
sem: FGF23	0.0	0.047	0.017	0.023
value: CLDN10	9.75	2.277	0.677	1.577
sem: CLDN10	1.121	0.403	0.247	0.068
value: NUCB1	39.31	55.707	76.377	103.86
sem: NUCB1	4.674	3.121	2.814	4.661
value: CIITA	0.0	0.0	0.0	0.017
sem: CIITA	0.0	0.0	0.0	0.017
value: TOR2A	26.35	30.2	35.833	37.81
sem: TOR2A	1.261	0.657	1.372	0.6
value: OLFR1506	0.0	0.0	0.0	0.0
sem: OLFR1506	0.0	0.0	0.0	0.0
value: SUGP1	16.453	23.077	29.49	32.527
sem: SUGP1	1.02	0.536	0.891	2.193
value: PGAM1	905.987	860.693	589.167	542.14
sem: PGAM1	57.272	7.454	12.94	9.702
value: FXYD3	5.073	11.057	15.95	19.737
sem: FXYD3	0.497	2.173	1.477	1.575
value: SYT8	0.023	0.11	0.0	0.0
sem: SYT8	0.023	0.07	0.0	0.0
value: CYP51	66.077	68.23	72.23	63.06
sem: CYP51	9.256	2.266	1.549	3.41
value: DLG2	0.043	0.064	0.753	1.793
sem: DLG2	0.034	0.064	0.278	0.426
value: IPCEF1	0.017	0.05	0.194	0.236
sem: IPCEF1	0.009	0.05	0.084	0.061
value: RAB11FIP4	1.903	4.533	8.97	9.17
sem: RAB11FIP4	0.217	0.423	0.585	0.878
value: VWA5B2	0.076	0.05	0.07	0.144
sem: VWA5B2	0.032	0.029	0.036	0.094
value: WDCP	2.556	3.763	5.284	6.103
sem: WDCP	0.487	0.381	0.382	0.708
value: MOXD1	1.053	6.023	13.733	27.717
sem: MOXD1	0.103	0.596	2.157	1.805
value: LRRC55	0.077	0.22	0.417	0.663
sem: LRRC55	0.027	0.05	0.02	0.12
value: NLRP4A	0.0	0.0	0.0	0.0
sem: NLRP4A	0.0	0.0	0.0	0.0
value: GSTM3	0.027	0.0	0.0	0.0
sem: GSTM3	0.027	0.0	0.0	0.0
value: ETFBKMT	5.453	4.323	3.467	4.7
sem: ETFBKMT	0.606	1.203	1.38	2.167
value: GYPC	19.54	27.13	35.357	42.19
sem: GYPC	0.885	1.016	1.042	0.975
value: SIGIRR	0.96	1.17	1.167	1.343
sem: SIGIRR	0.17	0.107	0.047	0.26
value: OBOX3	0.0	0.0	0.0	0.0
sem: OBOX3	0.0	0.0	0.0	0.0
value: VMN1R168	0.0	0.0	0.0	0.0
sem: VMN1R168	0.0	0.0	0.0	0.0
value: SHD	1.423	6.27	12.477	11.344
sem: SHD	0.206	1.89	3.702	3.158
value: INS1	0.0	0.0	0.0	0.0
sem: INS1	0.0	0.0	0.0	0.0
value: ZFP185	1.367	1.746	3.353	8.88
sem: ZFP185	0.064	1.186	2.0	2.184
value: FZD7	27.243	46.523	46.317	45.017
sem: FZD7	2.182	0.864	3.067	0.658
value: GM5071	0.0	0.0	0.0	0.0
sem: GM5071	0.0	0.0	0.0	0.0
value: SAYSD1	6.573	5.76	7.143	7.34
sem: SAYSD1	0.373	0.276	1.12	0.515
value: CALN1	0.054	0.133	0.167	0.667
sem: CALN1	0.04	0.069	0.103	0.06
value: CLIP2	6.757	14.633	25.323	28.307
sem: CLIP2	0.449	1.406	2.625	4.24
value: CDCA7	124.12	164.81	143.443	127.607
sem: CDCA7	6.142	4.378	2.26	3.308
value: TFCP2L1	0.057	0.087	0.127	0.307
sem: TFCP2L1	0.012	0.023	0.018	0.055
value: SMIM4	47.14	43.674	36.344	28.613
sem: SMIM4	3.356	4.795	0.787	2.768
value: UBE2I	201.07	305.871	275.95	238.194
sem: UBE2I	8.916	7.618	12.289	20.353
value: CLDN19	0.0	0.0	0.03	0.057
sem: CLDN19	0.0	0.0	0.017	0.057
value: OLFR125	0.0	0.0	0.0	0.0
sem: OLFR125	0.0	0.0	0.0	0.0
value: UNC5D	0.027	0.077	0.61	3.86
sem: UNC5D	0.003	0.027	0.065	0.42
value: PIP5K1C	15.041	22.266	32.99	39.65
sem: PIP5K1C	1.855	1.89	2.127	4.254
value: PCTP	18.887	20.897	14.896	8.25
sem: PCTP	1.368	2.943	2.044	1.079
value: PRSS55	0.0	0.0	0.0	0.0
sem: PRSS55	0.0	0.0	0.0	0.0
value: ZBTB43	4.193	8.007	9.506	10.047
sem: ZBTB43	1.228	2.789	1.091	0.679
value: LHX9	35.426	60.754	72.017	60.31
sem: LHX9	2.355	6.02	3.887	7.893
value: ZFP445	12.257	15.98	23.617	28.04
sem: ZFP445	1.717	0.33	0.127	2.057
value: ELF2	13.74	22.399	28.029	29.314
sem: ELF2	1.852	2.291	2.634	1.656
value: BST2	3.593	5.15	5.613	12.543
sem: BST2	0.419	0.45	0.595	1.264
value: DLK1	75.966	76.89	57.957	131.186
sem: DLK1	8.117	4.85	2.488	14.777
value: MC3R	0.0	0.0	0.0	0.0
sem: MC3R	0.0	0.0	0.0	0.0
value: CES1E	0.0	0.033	0.0	0.0
sem: CES1E	0.0	0.033	0.0	0.0
value: CCT8L1	0.017	0.0	0.0	0.0
sem: CCT8L1	0.017	0.0	0.0	0.0
value: OLFR202	0.0	0.0	0.0	0.0
sem: OLFR202	0.0	0.0	0.0	0.0
value: TAF7L	0.0	0.0	0.15	0.423
sem: TAF7L	0.0	0.0	0.055	0.309
value: FMO9	0.0	0.0	0.0	0.0
sem: FMO9	0.0	0.0	0.0	0.0
value: IWS1	8.643	9.967	14.07	15.357
sem: IWS1	0.695	0.675	0.822	1.183
value: NDUFS8	127.756	148.157	160.57	163.211
sem: NDUFS8	6.764	3.909	8.816	6.559
value: VMN1R183	0.0	0.0	0.0	0.0
sem: VMN1R183	0.0	0.0	0.0	0.0
value: RDH12	1.92	1.767	2.04	2.11
sem: RDH12	1.395	1.204	0.269	0.49
value: FMR1NB	0.396	0.17	0.737	0.197
sem: FMR1NB	0.299	0.17	0.587	0.197
value: EPHB2	4.11	7.697	15.193	17.664
sem: EPHB2	0.935	1.805	1.337	1.636
value: CREBZF	7.047	11.267	14.95	12.957
sem: CREBZF	1.504	0.326	0.834	0.154
value: ARHGEF4	0.483	0.647	1.287	3.057
sem: ARHGEF4	0.11	0.094	0.08	0.224
value: PHYHD1	0.757	1.674	0.967	1.247
sem: PHYHD1	0.257	0.992	0.214	0.156
value: 2610528J11RIK	1.96	1.32	1.053	1.287
sem: 2610528J11RIK	0.055	0.146	0.275	0.23
value: SLC44A2	11.357	24.986	34.15	47.493
sem: SLC44A2	4.914	6.208	5.163	3.835
value: HNRNPH2	77.437	135.86	131.753	133.324
sem: HNRNPH2	3.581	6.933	6.421	8.72
value: CALD1	31.917	41.777	78.597	120.823
sem: CALD1	2.971	1.174	0.957	3.711
value: TLR13	0.0	0.12	0.383	0.833
sem: TLR13	0.0	0.023	0.06	0.133
value: CRYBB3	0.173	0.263	0.407	0.517
sem: CRYBB3	0.111	0.055	0.054	0.345
value: FANCE	10.803	15.917	15.716	16.577
sem: FANCE	2.307	4.506	2.393	4.702
value: BPIFC	0.0	0.017	0.033	0.02
sem: BPIFC	0.0	0.017	0.017	0.02
value: THAP7	17.52	22.407	24.52	29.39
sem: THAP7	0.94	1.043	0.509	1.019
value: CLEC2I	0.013	0.0	0.0	0.043
sem: CLEC2I	0.013	0.0	0.0	0.022
value: VMN1R126	0.0	0.0	0.0	0.0
sem: VMN1R126	0.0	0.0	0.0	0.0
value: ZBTB3	2.7	4.607	4.67	5.227
sem: ZBTB3	1.851	0.536	1.945	2.439
value: ZFP54	1.413	0.863	1.133	1.427
sem: ZFP54	0.157	0.144	0.12	0.239
value: PSMC3IP	51.753	49.68	44.01	39.847
sem: PSMC3IP	2.428	0.997	2.053	3.105
value: SLC35F1	0.283	1.227	2.757	4.653
sem: SLC35F1	0.047	0.2	0.316	0.206
value: SLC39A8	21.057	13.41	11.946	8.526
sem: SLC39A8	4.411	1.841	1.764	1.159
value: VMN2R75	0.0	0.0	0.0	0.0
sem: VMN2R75	0.0	0.0	0.0	0.0
value: WDR61	182.6	136.75	119.501	119.543
sem: WDR61	9.269	5.266	7.288	14.24
value: BPIFB3	0.0	0.0	0.0	0.0
sem: BPIFB3	0.0	0.0	0.0	0.0
value: TRIM13	6.926	9.89	14.113	20.653
sem: TRIM13	1.142	0.539	0.854	2.243
value: PYURF	9.113	9.117	8.783	8.24
sem: PYURF	0.287	0.247	0.514	0.521
value: WT1	4.847	5.413	0.517	1.217
sem: WT1	0.576	0.65	0.102	0.397
value: ADGRG5	0.053	0.1	0.06	0.033
sem: ADGRG5	0.012	0.065	0.038	0.033
value: VMN2R57	0.013	0.11	0.093	0.09
sem: VMN2R57	0.013	0.046	0.055	0.062
value: MRPS35	108.797	81.727	76.623	73.243
sem: MRPS35	2.637	3.639	2.105	1.135
value: BTBD35F11	0.0	0.0	0.0	0.0
sem: BTBD35F11	0.0	0.0	0.0	0.0
value: KMT2D	2.133	2.43	5.16	5.397
sem: KMT2D	0.61	0.543	0.878	0.495
value: PPP1R14A	31.243	12.693	9.253	10.777
sem: PPP1R14A	1.205	0.948	0.537	0.958
value: CDYL	7.623	10.15	12.78	14.396
sem: CDYL	0.215	0.262	0.199	1.276
value: HNRNPUL2	34.333	45.043	68.723	79.223
sem: HNRNPUL2	1.743	3.87	5.489	6.304
value: OLFR170	0.0	0.0	0.0	0.0
sem: OLFR170	0.0	0.0	0.0	0.0
value: INSR	2.507	4.52	7.75	9.663
sem: INSR	0.427	0.37	0.313	0.739
value: ASPM	4.577	4.853	8.417	9.593
sem: ASPM	0.419	0.43	0.997	0.794
value: UCHL5	45.736	44.014	35.02	36.527
sem: UCHL5	3.804	3.865	3.311	3.948
value: SERTAD4	16.917	46.76	59.763	61.094
sem: SERTAD4	2.582	2.714	2.571	3.491
value: RNF187	122.607	219.91	223.657	228.443
sem: RNF187	7.853	1.352	8.944	2.603
value: DLX5	7.266	3.7	15.23	22.373
sem: DLX5	1.179	0.877	2.297	1.613
value: TRPC2	0.0	0.0	0.0	0.0
sem: TRPC2	0.0	0.0	0.0	0.0
value: ARPIN	10.063	15.38	17.277	17.69
sem: ARPIN	0.596	1.037	0.197	1.105
value: SAA2	0.517	1.937	0.777	0.527
sem: SAA2	0.087	0.279	0.176	0.012
value: LRRC28	4.983	9.154	12.174	12.23
sem: LRRC28	0.689	0.627	0.735	1.136
value: A4GALT	0.58	0.053	0.143	0.277
sem: A4GALT	0.147	0.029	0.05	0.041
value: SERPINB9C	0.207	0.0	0.0	0.0
sem: SERPINB9C	0.087	0.0	0.0	0.0
value: ERGIC2	33.833	30.03	32.547	34.613
sem: ERGIC2	2.66	1.176	0.384	0.735
value: PPM1H	0.417	1.3	2.387	2.684
sem: PPM1H	0.019	0.161	0.064	0.36
value: NIPBL	6.627	4.694	9.757	13.793
sem: NIPBL	1.206	0.52	1.552	2.23
value: CLEC5A	0.0	0.043	0.12	0.283
sem: CLEC5A	0.0	0.03	0.044	0.099
value: SNX10	8.447	6.954	7.47	8.19
sem: SNX10	0.185	4.041	4.821	4.802
value: OLFR342	0.0	0.0	0.0	0.0
sem: OLFR342	0.0	0.0	0.0	0.0
value: PANK2	15.543	23.037	25.183	24.733
sem: PANK2	0.347	0.31	1.401	0.936
value: AES	50.883	232.29	284.346	323.35
sem: AES	8.553	9.468	11.755	17.726
value: SNAP23	68.353	52.407	48.423	54.349
sem: SNAP23	8.396	5.001	1.178	2.821
value: ZFP937	5.393	4.91	5.717	6.733
sem: ZFP937	0.637	0.537	0.235	0.362
value: RPRD1B	12.106	22.693	28.8	27.269
sem: RPRD1B	2.55	3.409	2.848	6.288
value: PRL2C2	20.307	0.383	0.447	0.13
sem: PRL2C2	5.15	0.256	0.447	0.065
value: NAPA	48.123	62.283	71.82	78.87
sem: NAPA	3.285	1.991	1.997	2.472
value: GRM6	0.007	0.0	0.01	0.02
sem: GRM6	0.007	0.0	0.01	0.01
value: MMP10	0.0	0.0	0.0	0.0
sem: MMP10	0.0	0.0	0.0	0.0
value: HSD17B14	0.177	0.31	0.12	0.217
sem: HSD17B14	0.114	0.061	0.079	0.058
value: CUEDC2	46.776	64.936	79.407	85.157
sem: CUEDC2	19.114	18.703	23.028	19.639
value: NF2	17.076	26.196	33.95	45.36
sem: NF2	4.17	5.38	3.782	4.741
value: PACSIN1	0.39	1.25	2.013	2.043
sem: PACSIN1	0.031	0.564	0.914	1.322
value: BEX3	544.187	457.313	480.783	455.127
sem: BEX3	19.61	20.592	10.771	16.759
value: OMD	0.7	0.257	0.24	0.433
sem: OMD	0.197	0.095	0.065	0.112
value: SPECC1	3.65	5.92	11.443	11.753
sem: SPECC1	0.404	0.512	1.122	1.479
value: OLFR30	0.0	0.0	0.0	0.0
sem: OLFR30	0.0	0.0	0.0	0.0
value: CD96	0.0	0.0	0.057	0.193
sem: CD96	0.0	0.0	0.003	0.067
value: PYGO2	24.557	58.383	69.884	68.854
sem: PYGO2	10.881	14.776	10.348	4.898
value: DAB2IP	6.743	11.236	24.844	31.781
sem: DAB2IP	1.624	4.367	5.019	4.561
value: ATP2C1	14.713	22.319	21.424	26.741
sem: ATP2C1	2.085	1.939	2.771	6.166
value: FAM89A	11.96	7.417	4.263	4.593
sem: FAM89A	1.107	0.762	0.445	0.432
value: AKIRIN2	74.287	99.87	87.447	82.397
sem: AKIRIN2	2.85	1.829	1.067	3.011
value: HADHA	34.76	48.77	66.17	75.03
sem: HADHA	2.726	1.021	1.015	4.057
value: LIPO3	4.117	4.76	4.703	6.477
sem: LIPO3	0.34	0.105	0.152	0.199
value: TRIML2	0.0	0.0	0.0	0.0
sem: TRIML2	0.0	0.0	0.0	0.0
value: NKPD1	0.037	0.013	0.0	0.0
sem: NKPD1	0.02	0.013	0.0	0.0
value: USPL1	26.037	33.814	38.837	36.524
sem: USPL1	4.575	6.221	6.659	9.062
value: VMN1R222	0.0	0.0	0.0	0.0
sem: VMN1R222	0.0	0.0	0.0	0.0
value: ZC3HC1	58.464	80.626	74.013	68.083
sem: ZC3HC1	3.725	1.0	1.966	1.949
value: KANSL3	6.753	9.243	14.08	18.58
sem: KANSL3	0.565	0.656	0.751	1.021
value: ZC3H12B	0.25	0.457	1.15	1.47
sem: ZC3H12B	0.068	0.018	0.15	0.101
value: SSH2	1.376	3.24	6.253	7.543
sem: SSH2	0.367	0.22	0.217	0.615
value: 9230104L09RIK	0.0	0.0	0.0	0.0
sem: 9230104L09RIK	0.0	0.0	0.0	0.0
value: DPY30	397.376	265.08	219.941	191.986
sem: DPY30	32.34	8.522	9.914	14.392
value: TJP1	15.22	18.74	28.14	38.0
sem: TJP1	1.485	1.41	1.221	2.432
value: FAM107A	0.123	0.923	0.873	0.803
sem: FAM107A	0.02	0.094	0.192	0.058
value: DDX17	90.68	186.758	191.026	212.036
sem: DDX17	15.342	12.051	7.859	15.402
value: ABHD16A	12.38	19.687	23.95	27.997
sem: ABHD16A	0.511	0.596	1.03	0.71
value: TRP53RKB	3.013	3.0	2.797	2.94
sem: TRP53RKB	0.325	0.143	0.233	0.202
value: CASP8	6.05	9.33	11.81	17.86
sem: CASP8	1.024	1.65	0.307	2.118
value: SEH1L	70.487	90.243	77.46	75.907
sem: SEH1L	4.35	2.915	2.541	1.608
value: AGRP	0.213	0.133	0.297	0.87
sem: AGRP	0.107	0.067	0.297	0.087
value: SMIM10L1	27.296	32.47	43.36	57.41
sem: SMIM10L1	1.325	0.6	3.059	2.32
value: BTBD3	8.05	11.77	17.18	20.434
sem: BTBD3	0.754	0.503	1.594	2.021
value: OLFR926	0.0	0.0	0.0	0.0
sem: OLFR926	0.0	0.0	0.0	0.0
value: CACNB3	7.977	17.196	26.743	41.367
sem: CACNB3	1.44	1.245	1.383	2.329
value: GM4952	0.04	0.0	0.057	0.063
sem: GM4952	0.04	0.0	0.028	0.032
value: SLC15A3	0.013	0.13	0.7	1.363
sem: SLC15A3	0.013	0.012	0.086	0.306
value: P2RX4	1.3	1.133	1.68	2.943
sem: P2RX4	0.899	0.355	0.205	0.674
value: SERPINA7	0.013	0.0	0.0	0.0
sem: SERPINA7	0.013	0.0	0.0	0.0
value: CAPZB	202.327	285.183	316.13	335.153
sem: CAPZB	9.154	11.667	15.073	9.548
value: IGF2BP1	32.34	39.757	40.337	29.003
sem: IGF2BP1	4.031	4.126	3.338	2.018
value: VAMP3	157.81	115.267	96.86	92.397
sem: VAMP3	7.607	4.377	1.959	2.291
value: 6720489N17RIK	8.21	7.753	10.177	12.97
sem: 6720489N17RIK	1.601	0.288	0.327	0.811
value: ACOX2	0.013	0.013	0.037	0.04
sem: ACOX2	0.013	0.013	0.019	0.02
value: FAHD2A	7.473	9.753	13.82	11.593
sem: FAHD2A	1.058	1.149	1.227	0.224
value: SCRN3	5.733	7.247	6.523	7.133
sem: SCRN3	0.545	0.288	0.068	0.98
value: METTL17	10.107	11.963	10.09	9.737
sem: METTL17	0.21	0.247	0.255	0.17
value: HIST2H2AC	0.993	0.567	1.0	0.217
sem: HIST2H2AC	0.132	0.095	0.54	0.115
value: GNL3L	17.743	17.393	18.473	20.497
sem: GNL3L	2.123	3.531	6.498	3.968
value: TCHHL1	0.547	0.0	0.0	0.0
sem: TCHHL1	0.194	0.0	0.0	0.0
value: KRT28	0.0	0.113	0.137	0.163
sem: KRT28	0.0	0.057	0.099	0.063
value: ADAMTS2	0.397	0.243	0.503	2.12
sem: ADAMTS2	0.111	0.062	0.029	0.211
value: OLFR452	0.0	0.0	0.0	0.0
sem: OLFR452	0.0	0.0	0.0	0.0
value: MAP7D1	26.877	33.98	59.246	68.996
sem: MAP7D1	0.846	3.625	4.94	11.874
value: CATSPERB	0.0	0.0	0.0	0.0
sem: CATSPERB	0.0	0.0	0.0	0.0
value: HTATIP2	3.99	3.073	4.26	5.777
sem: HTATIP2	2.144	2.261	2.383	1.086
value: IRGQ	2.71	8.357	15.05	18.267
sem: IRGQ	0.361	0.525	0.285	1.097
value: MRPL14	139.67	116.037	104.51	99.883
sem: MRPL14	5.396	3.527	3.084	6.243
value: EDA	0.974	2.213	1.863	3.208
sem: EDA	0.725	1.441	1.263	2.375
value: SATB1	3.243	3.447	6.907	9.24
sem: SATB1	0.364	0.303	0.573	0.254
value: MAST3	1.807	3.533	5.473	6.657
sem: MAST3	0.143	0.515	0.451	0.39
value: VMN2R121	0.0	0.0	0.0	0.0
sem: VMN2R121	0.0	0.0	0.0	0.0
value: TM4SF5	0.213	1.393	0.267	0.303
sem: TM4SF5	0.113	0.33	0.066	0.148
value: BAAT	0.177	0.143	0.15	0.05
sem: BAAT	0.052	0.062	0.021	0.025
value: MTX1	50.403	62.053	59.7	50.277
sem: MTX1	3.51	1.63	3.779	1.123
value: AI413582	7.577	5.41	6.307	9.803
sem: AI413582	0.568	0.621	0.426	0.873
value: OLFR100	0.0	0.0	0.0	0.0
sem: OLFR100	0.0	0.0	0.0	0.0
value: MAPRE2	20.743	32.3	35.583	38.533
sem: MAPRE2	0.428	0.981	1.303	2.499
value: LARP7	42.313	45.133	65.997	70.037
sem: LARP7	2.253	4.519	3.637	4.721
value: EHBP1L1	1.714	1.806	3.734	8.146
sem: EHBP1L1	0.285	0.987	0.915	1.54
value: ROPN1L	2.323	2.997	2.353	1.66
sem: ROPN1L	0.298	0.389	0.113	0.323
value: CHST5	0.803	1.737	3.02	3.7
sem: CHST5	0.064	0.143	0.569	0.442
value: SDHAF2	31.477	23.547	23.407	25.803
sem: SDHAF2	0.3	1.125	0.726	0.545
value: KBTBD6	2.63	4.987	4.89	4.043
sem: KBTBD6	0.27	0.41	0.149	0.13
value: KBTBD8	9.113	5.373	3.737	3.3
sem: KBTBD8	0.591	0.584	0.17	0.505
value: CABYR	0.083	0.183	0.411	0.39
sem: CABYR	0.083	0.151	0.339	0.212
value: 1110008P14RIK	26.66	36.36	40.313	40.053
sem: 1110008P14RIK	4.439	2.007	0.745	1.25
value: ALAS1	11.333	18.21	24.39	28.163
sem: ALAS1	1.044	0.879	0.895	1.387
value: RPAP2	16.726	15.044	16.374	18.43
sem: RPAP2	2.632	0.925	1.54	1.33
value: PARK2	274.56	68.097	7.757	1.187
sem: PARK2	34.287	5.284	0.975	0.497
value: NUDT16	2.73	2.707	3.16	3.737
sem: NUDT16	0.215	0.137	0.295	0.639
value: NKX2	0.263	0.017	0.163	0.166
sem: NKX2	0.17	0.017	0.093	0.166
value: B3GALT4	1.97	2.517	4.067	5.82
sem: B3GALT4	0.252	0.211	0.343	0.087
value: PROSC	17.117	18.68	20.786	19.776
sem: PROSC	1.057	1.102	1.164	0.229
value: SCN3B	0.013	0.147	0.21	1.813
sem: SCN3B	0.013	0.072	0.066	0.429
value: TRIM8	8.667	9.96	16.983	19.543
sem: TRIM8	0.252	1.006	1.293	2.057
value: OPN4	0.0	0.0	0.0	0.087
sem: OPN4	0.0	0.0	0.0	0.087
value: VMN1R171	0.0	0.0	0.0	0.0
sem: VMN1R171	0.0	0.0	0.0	0.0
value: UBP1	22.744	33.023	34.14	35.244
sem: UBP1	2.975	1.612	4.511	2.717
value: PPP1R37	13.063	17.837	23.157	29.91
sem: PPP1R37	0.336	1.781	1.361	1.951
value: RNF130	36.153	46.46	63.054	69.037
sem: RNF130	2.162	1.849	6.49	4.942
value: FAM172A	7.46	15.643	20.613	25.807
sem: FAM172A	0.09	0.771	1.741	1.718
value: 2410141K09RIK	7.897	6.373	5.427	6.77
sem: 2410141K09RIK	0.457	0.719	0.252	0.555
value: CNDP2	32.806	44.973	47.044	40.176
sem: CNDP2	2.436	4.068	2.746	2.322
value: PRDM2	6.42	9.92	15.38	20.396
sem: PRDM2	0.822	1.076	1.621	1.711
value: ENPP6	0.02	0.033	0.237	0.267
sem: ENPP6	0.01	0.018	0.112	0.089
value: IL6RA	0.037	0.07	0.283	0.656
sem: IL6RA	0.037	0.023	0.026	0.063
value: TUSC1	2.457	3.907	4.91	5.243
sem: TUSC1	0.318	0.23	0.546	0.283
value: ZFP300	0.743	0.48	1.003	1.613
sem: ZFP300	0.266	0.107	0.003	0.08
value: PAFAH2	3.194	7.266	9.11	11.834
sem: PAFAH2	2.079	2.01	1.524	1.671
value: ZSCAN10	1.037	0.196	0.217	0.187
sem: ZSCAN10	0.299	0.196	0.154	0.142
value: MORC4	3.15	3.01	6.41	12.59
sem: MORC4	0.787	0.694	1.36	2.008
value: XLR4B	1.107	0.287	0.35	0.293
sem: XLR4B	1.107	0.206	0.35	0.113
value: YLPM1	8.917	12.13	19.183	22.903
sem: YLPM1	1.009	1.476	2.523	1.443
value: OLFR393	0.0	0.0	0.0	0.0
sem: OLFR393	0.0	0.0	0.0	0.0
value: NMRAL1	113.906	214.62	178.169	144.51
sem: NMRAL1	8.862	12.774	4.769	5.007
value: PHF10	65.907	71.647	72.193	91.0
sem: PHF10	1.4	1.258	1.118	2.5
value: SH3RF3	0.263	0.1	0.31	1.05
sem: SH3RF3	0.053	0.036	0.079	0.05
value: MRPS23	105.742	87.357	79.057	73.077
sem: MRPS23	7.811	27.537	7.602	24.24
value: G0S2	4.34	4.56	5.63	13.9
sem: G0S2	0.7	0.614	0.725	0.721
value: 2010315B03RIK	3.686	2.44	2.45	2.954
sem: 2010315B03RIK	2.257	0.878	2.295	1.161
value: RAB22A	9.823	17.257	27.563	36.087
sem: RAB22A	0.251	0.603	1.89	1.491
value: KEL	2.623	1.843	4.81	2.76
sem: KEL	0.508	0.332	1.221	0.233
value: CREB1	14.22	18.86	24.657	28.097
sem: CREB1	2.725	5.615	3.64	1.775
value: SEMA4D	2.843	2.827	4.093	4.66
sem: SEMA4D	0.381	0.809	0.561	1.932
value: GM4922	0.013	0.013	0.017	0.04
sem: GM4922	0.013	0.013	0.017	0.02
value: BCAP29	27.193	21.65	23.32	23.76
sem: BCAP29	3.59	3.714	1.08	1.781
value: ANKRD39	3.39	3.12	3.736	3.553
sem: ANKRD39	0.926	1.189	1.132	0.498
value: RAD17	16.914	20.367	22.957	24.987
sem: RAD17	1.409	0.317	1.024	1.31
value: 1700029H14RIK	0.023	0.0	0.0	0.0
sem: 1700029H14RIK	0.023	0.0	0.0	0.0
value: LRRC40	50.567	54.097	50.357	46.7
sem: LRRC40	3.549	5.238	4.722	3.599
value: SCAP	11.48	20.203	23.333	26.49
sem: SCAP	1.389	2.62	1.436	1.06
value: CFL1	1236.083	1689.283	1800.983	1682.5
sem: CFL1	65.812	34.015	9.982	48.809
value: G6PC2	0.0	0.103	0.203	0.103
sem: G6PC2	0.0	0.052	0.065	0.077
value: ADAR	4.787	5.71	9.623	11.96
sem: ADAR	1.135	1.282	0.82	0.973
value: CCRL2	0.383	0.37	0.593	0.463
sem: CCRL2	0.187	0.281	0.417	0.318
value: LPL	5.003	6.18	7.357	7.84
sem: LPL	0.419	0.485	0.355	0.59
value: TMEM196	0.0	0.02	0.023	0.233
sem: TMEM196	0.0	0.02	0.012	0.156
value: UBE2W	11.97	14.119	16.571	21.507
sem: UBE2W	0.968	0.664	1.914	1.489
value: PRC1	41.16	48.744	62.407	65.41
sem: PRC1	4.128	3.51	5.049	6.852
value: NME5	0.41	0.82	0.747	1.05
sem: NME5	0.038	0.191	0.165	0.163
value: SPCS1	202.52	164.053	167.243	179.807
sem: SPCS1	8.527	4.53	5.981	2.828
value: GAL3ST4	1.2	1.517	1.55	1.933
sem: GAL3ST4	0.153	0.241	0.106	0.162
value: OLFR1277	0.0	0.0	0.0	0.0
sem: OLFR1277	0.0	0.0	0.0	0.0
value: GTF2IRD2	1.837	2.803	5.29	6.873
sem: GTF2IRD2	0.092	0.094	0.258	0.152
value: PSME4	26.457	52.923	56.1	45.243
sem: PSME4	1.463	1.673	1.962	2.312
value: KCNQ5	0.49	0.533	0.58	1.06
sem: KCNQ5	0.064	0.204	0.067	0.126
value: COX8C	0.0	0.0	0.223	0.113
sem: COX8C	0.0	0.0	0.223	0.113
value: OLFR419	0.0	0.0	0.0	0.0
sem: OLFR419	0.0	0.0	0.0	0.0
value: OLFR397	0.0	0.0	0.0	0.0
sem: OLFR397	0.0	0.0	0.0	0.0
value: TXNRD1	98.947	115.144	107.563	99.277
sem: TXNRD1	10.342	5.424	9.535	10.5
value: MEFV	0.0	0.0	0.0	0.017
sem: MEFV	0.0	0.0	0.0	0.017
value: WNT1	0.0	0.0	0.0	0.0
sem: WNT1	0.0	0.0	0.0	0.0
value: NECTIN3	24.483	25.886	27.214	36.6
sem: NECTIN3	1.969	0.844	2.502	1.588
value: RET	0.367	0.16	0.12	0.237
sem: RET	0.202	0.034	0.075	0.083
value: TMEM169	0.223	1.657	3.113	3.627
sem: TMEM169	0.041	0.264	0.588	0.175
value: MUP15	0.0	0.97	0.0	0.0
sem: MUP15	0.0	0.594	0.0	0.0
value: GM13057	0.0	0.0	0.0	0.0
sem: GM13057	0.0	0.0	0.0	0.0
value: GINS2	151.363	117.853	101.64	92.31
sem: GINS2	4.983	6.34	0.282	3.442
value: ZC3H4	13.23	21.913	33.477	39.737
sem: ZC3H4	1.389	2.188	2.563	3.352
value: OLFR1196	0.0	0.0	0.0	0.0
sem: OLFR1196	0.0	0.0	0.0	0.0
value: MAP3K9	0.596	0.567	1.027	1.24
sem: MAP3K9	0.067	0.074	0.117	0.071
value: SLC26A1	0.08	0.18	0.44	0.673
sem: SLC26A1	0.029	0.025	0.1	0.087
value: OLFR1356	0.0	0.0	0.0	0.0
sem: OLFR1356	0.0	0.0	0.0	0.0
value: TLCD2	3.987	4.647	5.33	9.007
sem: TLCD2	1.159	0.622	0.526	3.051
value: AYM1	0.0	0.0	0.0	0.1
sem: AYM1	0.0	0.0	0.0	0.1
value: KIF5A	0.283	0.367	0.783	1.643
sem: KIF5A	0.08	0.164	0.058	0.211
value: MTRF1L	5.507	5.027	6.4	5.587
sem: MTRF1L	0.258	0.358	0.218	0.685
value: INO80C	21.807	18.46	18.25	15.74
sem: INO80C	0.994	0.906	1.023	0.887
value: SLURP2	0.0	0.0	0.0	0.0
sem: SLURP2	0.0	0.0	0.0	0.0
value: MAGED1	214.463	356.753	421.023	546.583
sem: MAGED1	20.981	5.589	14.253	15.861
value: INSM2	0.0	0.023	0.0	0.0
sem: INSM2	0.0	0.023	0.0	0.0
value: MAGEB1	0.0	0.0	0.0	0.0
sem: MAGEB1	0.0	0.0	0.0	0.0
value: BCOR	6.463	9.91	16.286	20.657
sem: BCOR	1.077	1.246	1.554	1.699
value: CLNK	0.0	0.0	0.053	0.123
sem: CLNK	0.0	0.0	0.027	0.028
value: GBF1	7.057	12.32	21.273	28.753
sem: GBF1	0.363	0.532	0.542	1.135
value: TMEM184A	0.96	1.393	1.233	1.316
sem: TMEM184A	0.735	0.517	0.799	0.682
value: CTF1	3.7	6.666	11.014	15.394
sem: CTF1	1.899	0.471	1.575	2.063
value: OTUB2	4.817	5.193	8.083	8.9
sem: OTUB2	0.239	0.292	0.192	0.177
value: GM8453	0.0	0.0	0.0	0.0
sem: GM8453	0.0	0.0	0.0	0.0
value: ZFP868	15.633	18.527	19.89	20.243
sem: ZFP868	3.662	2.085	5.625	2.55
value: SMTN	6.557	8.69	17.063	22.147
sem: SMTN	0.781	0.923	1.194	2.08
value: CCDC85A	0.08	0.24	0.78	1.677
sem: CCDC85A	0.006	0.015	0.495	0.506
value: CHIL5	0.0	0.0	0.0	0.0
sem: CHIL5	0.0	0.0	0.0	0.0
value: ALDH18A1	37.4	60.89	67.863	67.36
sem: ALDH18A1	3.248	2.543	2.49	9.624
value: ATF3	3.007	1.397	1.453	2.437
sem: ATF3	0.51	0.114	0.24	0.179
value: NCAPH2	83.45	111.63	111.557	105.87
sem: NCAPH2	5.996	5.4	4.315	5.24
value: ANKRD27	12.624	10.997	13.214	18.423
sem: ANKRD27	0.741	0.685	0.505	0.308
value: PAK4	31.42	41.77	37.237	30.09
sem: PAK4	0.256	2.045	1.116	0.413
value: OLFR847	0.0	0.0	0.0	0.0
sem: OLFR847	0.0	0.0	0.0	0.0
value: TNXB	0.007	0.013	0.02	0.017
sem: TNXB	0.003	0.003	0.006	0.012
value: GAB1	6.617	13.104	24.136	35.433
sem: GAB1	0.31	2.141	1.276	3.089
value: EEF1A1	13884.16	16788.23	17437.35	18186.583
sem: EEF1A1	1077.283	436.964	500.323	115.781
value: OLFR16	0.0	0.0	0.0	0.0
sem: OLFR16	0.0	0.0	0.0	0.0
value: CAPN8	0.0	0.0	0.033	0.0
sem: CAPN8	0.0	0.0	0.033	0.0
value: MYBPC1	0.196	1.147	2.566	16.02
sem: MYBPC1	0.147	0.255	0.183	2.996
value: NPNT	6.916	9.516	12.491	32.144
sem: NPNT	0.544	2.103	1.659	4.0
value: NRARP	3.443	15.773	24.51	32.883
sem: NRARP	0.561	0.919	0.915	1.282
value: GM829	0.0	0.0	0.0	0.0
sem: GM829	0.0	0.0	0.0	0.0
value: FBXW17	4.593	6.997	6.353	7.477
sem: FBXW17	0.54	0.499	0.222	0.208
value: ADGRB2	0.41	0.92	4.113	11.284
sem: ADGRB2	0.304	0.235	1.371	1.691
value: VMN1R112	0.0	0.0	0.0	0.0
sem: VMN1R112	0.0	0.0	0.0	0.0
value: OLFR61	0.0	0.0	0.0	0.0
sem: OLFR61	0.0	0.0	0.0	0.0
value: PCDHB8	0.04	0.17	0.867	2.133
sem: PCDHB8	0.023	0.101	0.136	0.274
value: LRRC42	51.887	58.19	75.297	84.007
sem: LRRC42	2.114	2.186	3.167	2.668
value: TNF	0.0	0.0	0.05	0.117
sem: TNF	0.0	0.0	0.05	0.076
value: ZFP523	8.187	14.527	21.717	22.73
sem: ZFP523	0.284	1.108	0.641	0.898
value: SOX3	0.18	0.22	0.1	0.047
sem: SOX3	0.111	0.021	0.015	0.023
value: UBAP2L	53.12	79.465	103.896	114.713
sem: UBAP2L	6.103	12.738	11.405	17.829
[truncated: 39,076 more rows]
