# Supplementary material for: Developmental hourglass and heterochronic shifts in fin and limb development
Source: eLife. 2021 Feb 9;10:e62865. doi: 10.7554/eLife.62865 (PMC7932699; doi:10.7554/eLife.62865)
Supplement: Supplementary file 6. — Source data for Figure 1D and other plots related to gene expression amount. [file elife-62865-supp6.txt]

#mean and sdandard errors of TPM values of bamboo shark fin buds.
#TPM/sem gene	st27	st27.5	st29	st30	st31	st32
value: RASAL2	22.217	20.092	20.674	20.043	20.13	21.091
sem: RASAL2	12.442	5.887	10.91	12.583	5.21	4.942
value: TMEM110	6.58	6.18	7.2	6.33	6.263	7.34
sem: TMEM110	0.978	1.165	2.5	1.66	1.552	1.289
value: LOC107077160	1.87	1.146	0.474	0.69	0.24	0.283
sem: LOC107077160	0.176	0.215	0.15	0.182	0.083	0.125
value: LOC102363431	0.013	0.35	0.053	0.037	0.18	0.213
sem: LOC102363431	0.013	0.28	0.053	0.037	0.148	0.108
value: TCAIM	8.274	9.437	8.514	11.006	7.424	9.559
sem: TCAIM	3.017	2.851	1.606	2.461	1.48	1.964
value: OVOL1	5.374	6.431	7.227	7.446	9.84	9.7
sem: OVOL1	2.542	3.233	1.202	4.017	1.768	3.944
value: LOC102690912	1.507	0.834	1.146	0.967	1.5	2.053
sem: LOC102690912	0.255	0.285	0.146	0.193	0.286	0.348
value: EFCC1	26.453	21.05	29.619	26.384	33.346	34.84
sem: EFCC1	1.837	1.537	3.025	1.388	2.104	3.381
value: LRSAM1	6.16	5.751	3.986	3.661	3.486	3.386
sem: LRSAM1	0.815	0.94	0.34	0.69	0.644	0.482
value: SOCS7	3.826	3.338	3.477	3.517	3.737	4.196
sem: SOCS7	0.88	1.585	1.657	1.842	1.27	1.704
value: PHOSPHO2	1.02	1.9	1.02	1.257	1.49	1.63
sem: PHOSPHO2	0.161	0.492	0.279	0.324	0.405	0.283
value: NIPBL	64.317	48.373	46.937	45.174	42.403	39.401
sem: NIPBL	4.931	9.921	10.7	8.15	11.12	6.176
value: OIP5	14.983	19.617	15.653	12.347	12.63	7.793
sem: OIP5	0.666	0.957	1.482	1.103	0.887	1.479
value: PTPN13	43.947	24.67	22.284	21.183	25.15	24.156
sem: PTPN13	2.622	2.943	3.688	3.733	4.071	2.382
value: LOC102689835	91.05	300.683	583.903	575.317	962.487	1062.673
sem: LOC102689835	29.62	124.791	58.595	113.124	193.139	83.209
value: AIP	19.853	19.097	21.974	25.007	20.92	38.017
sem: AIP	3.697	5.345	10.878	11.512	5.252	13.823
value: TDP2	19.826	24.116	23.337	21.647	22.599	17.543
sem: TDP2	3.72	8.335	9.855	8.223	3.43	3.596
value: TFAP4	17.934	15.98	16.404	15.947	16.05	14.916
sem: TFAP4	0.752	1.089	0.616	0.981	0.868	0.412
value: FRS2	10.907	9.856	11.194	10.337	12.493	9.999
sem: FRS2	1.159	0.89	0.463	1.094	2.386	0.408
value: DCAF11	23.35	19.187	20.894	24.69	18.607	34.267
sem: DCAF11	1.807	1.059	2.105	4.074	1.492	1.389
value: PLPP3	11.784	15.883	17.647	19.43	22.231	26.753
sem: PLPP3	1.856	1.805	2.331	1.86	2.31	2.895
value: N/A	5206.805	3762.396	4782.066	5159.791	5093.633	7261.172
sem: N/A	700.189	565.177	789.263	872.236	821.219	770.134
value: TRPV4	1.989	1.09	1.582	1.087	1.613	1.663
sem: TRPV4	0.683	0.553	0.407	0.573	0.508	0.6
value: PRPF40A	14.617	13.391	8.304	1.36	10.353	7.497
sem: PRPF40A	3.657	4.689	2.156	0.761	5.747	2.822
value: ARFIP1	22.677	31.996	26.814	24.613	32.066	25.974
sem: ARFIP1	3.35	5.931	3.616	1.813	3.522	3.716
value: LOC102356340	166.463	178.726	219.96	241.384	293.442	288.741
sem: LOC102356340	25.971	36.54	49.402	39.88	60.741	27.445
value: MFSD4B5	9.803	8.78	10.303	10.613	12.263	11.527
sem: MFSD4B5	0.481	0.714	0.44	0.867	0.886	0.4
value: PPFIBP2	19.092	12.366	10.479	14.243	15.58	15.464
sem: PPFIBP2	5.701	4.917	6.854	6.178	6.925	4.997
value: TMEM38B	8.781	7.871	8.45	8.107	9.694	7.374
sem: TMEM38B	2.306	1.695	1.204	2.082	3.315	2.048
value: ZFP957	40.09	32.213	38.134	33.906	37.526	29.197
sem: ZFP957	4.004	3.34	2.988	4.44	3.834	1.84
value: GRAMD4	3.56	5.317	6.137	7.593	12.093	7.373
sem: GRAMD4	1.714	1.186	3.542	4.06	2.969	3.154
value: LOC102574407	15.943	17.743	18.103	15.883	17.483	16.51
sem: LOC102574407	0.46	0.286	1.28	1.843	0.94	0.781
value: FAM107A	2.73	4.92	4.78	5.487	7.474	6.77
sem: FAM107A	0.347	1.81	1.501	0.464	0.694	1.043
value: ARVCF	23.134	20.713	23.216	24.303	23.189	30.561
sem: ARVCF	1.968	4.417	5.11	4.5	7.126	4.261
value: B3GAT1	2.944	2.807	3.273	2.436	3.057	2.124
sem: B3GAT1	0.308	0.573	0.49	0.792	0.44	0.56
value: PSPH	8.157	8.066	9.183	8.693	11.923	10.864
sem: PSPH	5.248	2.328	6.146	3.277	1.884	4.609
value: ZCCHC2	14.013	9.094	8.883	7.747	8.784	8.047
sem: ZCCHC2	1.208	0.63	1.332	1.333	1.14	0.951
value: SERPINI1	7.657	15.456	22.42	29.247	29.94	32.177
sem: SERPINI1	0.824	1.812	1.966	2.774	2.855	1.911
value: AHCYL2	46.64	35.659	29.298	24.384	28.32	20.819
sem: AHCYL2	4.183	3.809	1.773	2.634	3.111	2.559
value: PARP11	7.21	7.63	8.263	8.617	10.54	11.157
sem: PARP11	1.707	1.886	1.129	0.967	2.92	1.511
value: MND1	12.47	10.396	8.17	5.489	5.857	7.946
sem: MND1	1.369	2.053	3.384	1.122	0.909	2.101
value: VCAN	147.364	86.805	91.645	110.777	94.922	44.767
sem: VCAN	9.479	13.72	14.182	32.729	9.489	8.148
value: RGS3	10.979	19.856	17.77	17.981	22.517	17.945
sem: RGS3	2.03	1.459	2.139	4.671	3.649	2.265
value: SOGA1	16.096	17.82	15.431	14.073	14.109	11.836
sem: SOGA1	3.471	4.098	4.008	3.213	2.863	2.632
value: NUDT1	21.387	21.483	20.236	17.816	20.233	16.334
sem: NUDT1	1.762	1.218	0.648	1.139	2.062	1.509
value: ERICH3	8.897	6.753	7.91	6.3	5.2	4.63
sem: ERICH3	1.426	2.436	1.372	2.35	1.645	0.732
value: HMGXB3	9.613	7.043	6.357	4.839	5.3	4.746
sem: HMGXB3	4.885	3.348	3.644	2.892	3.208	2.826
value: SORBS2	4.283	4.874	5.266	3.793	3.047	3.82
sem: SORBS2	2.356	2.174	2.231	1.637	1.324	1.099
value: NPR1	9.473	7.336	6.896	6.884	6.654	5.236
sem: NPR1	2.14	2.274	1.882	1.696	1.216	1.397
value: RIMS1	6.671	4.4	5.197	4.22	6.323	8.707
sem: RIMS1	2.217	1.195	1.806	2.34	2.581	1.899
value: FSIP1	3.519	3.971	4.117	4.55	4.985	3.083
sem: FSIP1	1.303	2.325	1.289	2.658	1.286	1.666
value: OLA1	22.407	26.511	24.22	21.146	23.841	19.476
sem: OLA1	1.968	2.227	0.917	1.924	2.563	1.451
value: RTTN	20.813	16.343	15.087	17.609	17.686	11.302
sem: RTTN	5.892	5.024	5.563	5.656	6.419	4.779
value: DOCK7	25.354	16.109	17.191	15.697	17.304	15.19
sem: DOCK7	2.306	3.564	4.898	4.902	4.255	3.338
value: TOPBP1	30.653	20.243	28.836	18.606	21.077	14.35
sem: TOPBP1	2.194	1.319	3.251	2.033	1.085	0.678
value: RAD51B	1.913	2.11	1.516	1.103	1.087	0.643
sem: RAD51B	0.455	0.52	0.162	0.383	0.309	0.28
value: B9D2	11.507	12.377	14.74	11.487	12.577	12.413
sem: B9D2	1.495	1.391	3.014	1.723	2.559	0.802
value: FAM19A4	1.29	1.6	2.093	2.664	3.817	5.707
sem: FAM19A4	0.325	0.483	0.872	0.646	0.814	0.718
value: RBM4	127.221	89.499	97.973	83.197	72.913	121.336
sem: RBM4	17.671	9.407	25.069	14.528	7.045	16.398
value: NCAM2	0.53	0.517	1.383	1.093	0.613	0.634
sem: NCAM2	0.01	0.356	0.502	0.165	0.442	0.438
value: LSAMP	3.1	2.873	2.177	2.46	3.684	6.083
sem: LSAMP	0.372	0.598	0.836	1.237	1.816	3.211
value: DSP	25.009	26.824	26.497	32.48	51.867	33.71
sem: DSP	1.866	5.013	4.023	4.066	5.352	2.608
value: SFXN3	0.56	0.61	0.92	1.04	1.103	1.837
sem: SFXN3	0.315	0.377	0.492	0.79	0.614	0.223
value: ATG12	31.44	24.34	33.47	38.6	34.48	58.84
sem: ATG12	4.867	0.698	3.331	5.09	0.26	2.932
value: SLC16A7	21.4	18.686	27.346	26.21	27.31	33.554
sem: SLC16A7	2.535	3.847	3.479	1.265	2.309	3.379
value: MAP1A	96.45	56.876	62.896	59.984	65.057	72.91
sem: MAP1A	25.55	8.03	11.831	15.416	7.781	11.556
value: ABCC3	14.773	10.221	11.463	10.97	12.484	10.606
sem: ABCC3	1.209	1.639	1.224	1.152	0.602	1.446
value: ACSS2	9.451	16.427	17.584	21.69	29.567	29.32
sem: ACSS2	1.908	4.683	1.542	1.643	3.216	3.344
value: ZFPM2	11.381	8.536	10.246	9.281	8.497	10.06
sem: ZFPM2	2.507	2.18	2.268	2.24	2.499	2.66
value: TEAD1	14.676	15.398	14.497	16.729	19.571	22.392
sem: TEAD1	3.518	4.063	2.813	6.04	5.586	5.164
value: ADRM1	97.843	84.673	94.523	83.18	77.017	81.3
sem: ADRM1	8.53	1.623	3.484	3.62	2.097	2.079
value: LRFN2	2.654	1.873	1.893	1.394	1.327	0.94
sem: LRFN2	0.599	0.224	0.644	0.446	0.457	0.397
value: ALDH16A1	30.34	22.997	23.243	22.09	20.127	20.15
sem: ALDH16A1	0.89	0.527	1.821	0.337	0.902	0.857
value: QTRT1	61.3	57.193	62.275	56.556	54.307	60.793
sem: QTRT1	6.792	9.453	19.366	4.25	9.599	2.464
value: LOC103189283	2.003	2.38	5.973	4.347	3.143	4.29
sem: LOC103189283	0.152	0.462	0.613	0.592	0.329	0.552
value: CCDC126	7.337	9.83	9.597	7.18	8.81	5.853
sem: CCDC126	1.171	1.61	0.483	1.405	3.961	0.584
value: CHERP	37.7	21.979	23.816	22.516	22.021	24.814
sem: CHERP	2.834	3.311	3.515	2.543	2.82	2.659
value: RPL36A	2383.533	2456.024	2384.56	2347.446	2361.91	2456.55
sem: RPL36A	266.377	117.67	117.661	84.311	46.877	52.928
value: PPP1R21	7.327	7.123	5.43	5.223	6.363	4.946
sem: PPP1R21	1.079	0.944	1.037	0.539	0.722	0.863
value: CTNNB1	451.157	412.34	477.303	492.419	483.189	481.516
sem: CTNNB1	34.979	6.306	37.725	39.665	26.906	16.565
value: GMNC	5.043	2.746	2.12	1.637	1.693	1.033
sem: GMNC	1.681	1.698	0.78	0.178	0.574	0.26
value: FYCO1	3.497	3.26	3.246	4.163	5.307	5.943
sem: FYCO1	0.634	0.492	1.008	1.39	2.115	0.778
value: WDR91	21.907	18.874	21.803	21.184	24.301	27.097
sem: WDR91	1.366	2.355	1.715	2.929	3.583	2.5
value: LOC103187069	0.527	0.343	0.213	0.517	0.343	0.167
sem: LOC103187069	0.179	0.15	0.033	0.028	0.068	0.098
value: ZNF214	346.436	277.858	319.121	295.353	273.334	278.496
sem: ZNF214	43.742	32.796	49.408	32.661	32.451	29.573
value: PCLO	39.972	34.398	37.655	42.388	43.002	48.451
sem: PCLO	5.478	8.705	14.846	16.101	6.912	7.918
value: MBOAT7	110.816	84.11	101.014	99.83	97.563	123.231
sem: MBOAT7	21.538	7.686	9.294	4.173	9.211	3.253
value: TMA16	10.5	15.607	10.727	10.857	10.917	11.76
sem: TMA16	0.456	1.334	1.181	0.759	2.205	1.085
value: LOC109283187	3.877	5.92	8.141	11.896	14.839	13.44
sem: LOC109283187	1.617	2.831	2.901	5.923	6.813	3.994
value: LOC102685258	109.729	73.297	156.653	209.36	271.128	469.643
sem: LOC102685258	9.07	6.158	6.465	7.988	14.474	28.832
value: COL27A1	16.351	15.48	14.966	19.427	16.983	25.136
sem: COL27A1	2.179	1.763	1.841	6.328	2.697	4.316
value: TMEM161B	9.997	9.564	9.677	8.79	11.987	9.378
sem: TMEM161B	3.118	2.813	3.318	3.285	3.83	3.045
value: HEBP2	1.444	1.279	1.136	1.073	1.696	2.4
sem: HEBP2	1.132	1.118	0.916	0.653	1.385	0.929
value: BDP1	22.9	16.353	15.161	14.65	17.273	13.707
sem: BDP1	3.505	2.589	2.895	2.532	2.693	1.834
value: KIF13A	3.797	3.419	4.897	4.347	4.91	5.783
sem: KIF13A	0.594	0.68	0.524	1.28	1.268	1.185
value: NUP88	24.326	22.153	24.16	21.397	22.826	20.8
sem: NUP88	0.416	0.922	1.237	1.274	1.245	0.729
value: CABIN1	19.961	17.011	14.527	15.21	14.876	15.294
sem: CABIN1	4.499	4.113	4.708	4.462	2.384	3.254
value: CLUAP1	13.78	12.757	12.757	9.933	10.417	9.277
sem: CLUAP1	1.228	0.884	1.518	1.483	1.327	1.079
value: LOC102348855	103.134	87.053	83.921	78.416	94.684	90.526
sem: LOC102348855	18.846	16.028	19.217	24.727	20.723	18.642
value: EPHA7	12.597	13.81	23.36	28.126	24.849	27.963
sem: EPHA7	1.579	2.204	2.975	5.877	4.232	2.264
value: IL20RB	7.733	5.837	4.16	4.689	6.17	3.993
sem: IL20RB	1.428	1.434	0.825	0.745	1.576	0.933
value: LOC102691451	0.173	0.22	0.2	0.313	0.32	0.073
sem: LOC102691451	0.173	0.22	0.2	0.157	0.32	0.073
value: TCF25	19.423	19.447	20.657	22.107	21.3	22.127
sem: TCF25	0.532	0.874	1.141	0.933	0.102	1.312
value: DCAF17	3.649	1.277	0.793	1.186	0.287	0.657
sem: DCAF17	1.137	0.593	0.658	1.141	0.21	0.461
value: ENPP5	1.343	1.83	1.54	1.07	1.787	1.837
sem: ENPP5	0.742	0.559	0.914	0.574	1.154	0.968
value: LOC102688421	2.826	1.233	0.147	0.54	0.81	0.103
sem: LOC102688421	2.692	0.684	0.147	0.182	0.659	0.087
value: MFSD2A	12.799	13.784	11.56	11.943	13.757	11.06
sem: MFSD2A	1.114	0.819	0.577	0.7	1.245	1.166
value: RIPK1	10.817	8.566	9.163	9.003	11.29	12.82
sem: RIPK1	1.99	2.834	3.475	3.751	3.718	4.726
value: PRMT7	38.3	34.489	34.62	31.963	30.107	39.533
sem: PRMT7	3.204	5.857	10.588	9.797	6.115	6.371
value: PALLD	11.605	10.92	20.713	29.263	31.454	42.571
sem: PALLD	1.762	1.616	3.676	2.684	5.154	5.166
value: WDR92	45.387	38.304	37.849	34.673	36.006	30.864
sem: WDR92	2.655	4.091	4.911	3.992	4.04	2.526
value: FETUB	4.74	3.8	2.039	1.687	0.887	1.86
sem: FETUB	0.929	0.497	0.603	0.874	0.297	0.662
value: LOC102576703	4.993	5.773	3.503	2.267	1.503	0.63
sem: LOC102576703	0.348	0.215	0.599	0.422	0.312	0.025
value: RHOB	80.643	97.68	96.227	103.29	85.6	107.297
sem: RHOB	1.943	15.173	15.415	9.332	4.566	3.468
value: FLVCR2	6.957	7.944	12.064	7.516	13.276	12.389
sem: FLVCR2	4.972	3.342	5.815	3.236	2.664	5.037
value: CEMIP	2.123	4.2	10.763	8.394	5.726	4.677
sem: CEMIP	0.659	0.729	2.019	2.184	2.181	1.851
value: PARP4	2.85	3.283	2.011	2.193	2.25	2.153
sem: PARP4	0.471	0.576	0.454	0.931	0.636	0.422
value: PCNA	462.4	527.183	550.066	536.337	464.607	488.304
sem: PCNA	38.999	30.158	42.873	61.005	30.788	17.951
value: TWIST1	142.99	110.649	118.93	122.737	125.757	144.166
sem: TWIST1	2.982	9.564	7.657	5.63	7.68	5.022
value: TMEM242	40.354	45.247	38.207	31.956	34.126	26.593
sem: TMEM242	5.651	4.105	3.345	1.074	2.984	2.805
value: COL13A1	7.053	4.384	5.473	8.076	6.4	19.326
sem: COL13A1	2.331	2.157	2.737	5.073	3.079	7.327
value: LOC102357945	3.0	2.57	3.563	3.367	3.324	4.037
sem: LOC102357945	1.032	1.523	2.14	1.255	2.363	1.984
value: UBE2DNL2	46.947	63.03	58.357	53.257	61.107	52.24
sem: UBE2DNL2	3.868	4.349	3.418	2.71	8.664	2.295
value: LOC102349512	1.773	1.78	1.623	1.437	1.647	1.573
sem: LOC102349512	0.128	0.053	0.202	0.134	0.158	0.118
value: LOC102695164	1.623	1.853	1.877	1.85	3.193	3.82
sem: LOC102695164	0.027	0.403	0.148	0.133	0.884	0.189
value: TPD52L2	153.843	200.6	256.139	280.148	303.372	245.281
sem: TPD52L2	31.915	58.682	95.56	58.081	103.703	77.743
value: LOC102357742	4.357	4.677	6.186	5.374	8.17	5.72
sem: LOC102357742	0.408	2.705	2.362	2.886	0.501	0.788
value: AZGP1	18.926	19.063	16.724	17.65	17.273	22.38
sem: AZGP1	7.717	6.296	6.332	8.871	5.139	6.782
value: THSD7B	1.874	3.293	2.721	1.42	2.736	6.063
sem: THSD7B	0.287	1.019	0.752	0.457	0.621	0.801
value: ZPR1	76.46	89.13	88.803	75.213	81.987	78.27
sem: ZPR1	0.565	4.802	3.509	3.444	5.112	2.512
value: PSPC1	56.969	37.343	34.294	36.431	36.55	32.878
sem: PSPC1	4.644	3.035	4.718	7.609	4.739	6.285
value: ARMH1	2.714	2.723	1.563	1.476	2.624	1.393
sem: ARMH1	0.484	0.769	0.538	0.583	0.495	0.91
value: CEP164	31.957	27.231	29.782	28.982	25.781	25.264
sem: CEP164	8.658	6.528	8.457	5.051	7.181	6.785
value: NCKAP1	44.179	37.783	39.693	40.377	45.373	42.664
sem: NCKAP1	3.872	2.228	3.963	4.211	4.144	1.677
value: SMYD1	0.9	3.044	8.797	14.917	11.857	36.557
sem: SMYD1	0.576	1.771	1.829	6.099	0.979	4.35
value: MTHFD1	54.02	47.177	58.273	51.823	51.703	54.11
sem: MTHFD1	7.419	3.625	6.715	2.19	1.339	1.853
value: SCAF11	72.772	44.703	38.976	38.491	41.18	38.623
sem: SCAF11	3.648	7.469	8.968	5.512	6.58	4.122
value: LIN28B	23.1	15.46	8.473	3.98	2.987	1.477
sem: LIN28B	1.682	2.908	1.466	0.711	0.9	0.351
value: CEP170	16.927	12.233	11.101	10.136	9.787	9.761
sem: CEP170	6.845	6.789	6.364	7.94	8.908	5.251
value: PKDREJ	3.573	2.047	2.214	2.73	2.417	1.62
sem: PKDREJ	0.208	0.359	0.513	0.287	0.456	0.472
value: MYO18A	12.103	7.774	8.253	10.364	8.709	10.06
sem: MYO18A	3.121	3.358	3.78	5.035	2.824	5.522
value: FHIT	6.356	5.227	7.207	6.996	4.04	3.816
sem: FHIT	2.114	2.211	4.175	5.864	2.336	1.499
value: FMN2	3.544	2.053	2.353	3.071	3.23	6.433
sem: FMN2	0.381	0.908	0.671	0.751	0.923	1.715
value: BTN2A2	96.197	81.19	92.464	103.739	104.006	115.364
sem: BTN2A2	11.264	13.184	16.433	21.147	13.823	13.841
value: YTHDC2	6.526	7.547	8.63	5.847	8.16	4.989
sem: YTHDC2	1.844	1.414	1.917	2.273	3.173	1.273
value: DDX43	3.683	2.943	2.857	1.767	1.757	0.866
sem: DDX43	1.084	0.89	0.262	0.687	0.376	0.44
value: PSMA4	98.679	103.733	118.367	114.0	111.61	97.826
sem: PSMA4	9.06	9.503	9.903	6.002	6.422	5.463
value: IGFBP5	33.017	27.137	30.148	38.89	29.798	19.731
sem: IGFBP5	13.583	15.279	17.426	32.604	14.809	13.793
value: TTN	179.077	153.974	179.489	228.168	201.753	213.522
sem: TTN	22.769	25.762	32.509	47.59	30.851	29.425
value: FASN	45.47	31.067	31.837	27.12	32.341	24.26
sem: FASN	6.418	3.789	2.683	4.078	3.137	2.962
value: DENND4B	5.121	2.87	2.743	2.657	1.98	2.873
sem: DENND4B	5.121	2.07	2.738	2.119	1.98	2.221
value: COX19	19.223	23.624	22.977	23.13	21.583	19.103
sem: COX19	1.451	2.683	0.71	0.508	1.92	1.803
value: PTPRA	29.601	28.254	30.44	28.783	32.51	27.973
sem: PTPRA	1.152	3.011	1.047	1.992	3.052	1.416
value: ATF7IP	41.286	28.382	32.14	30.173	33.192	35.32
sem: ATF7IP	6.876	3.721	9.907	6.697	8.879	6.13
value: LRRC56	4.158	3.577	2.883	2.824	2.044	1.902
sem: LRRC56	2.523	1.838	1.342	1.116	1.283	1.029
value: RNF216	20.708	18.621	24.96	23.353	21.23	22.473
sem: RNF216	3.116	2.635	1.759	4.824	1.118	1.751
value: ESCO2	12.157	10.06	8.257	8.003	9.527	6.14
sem: ESCO2	0.751	0.611	0.407	0.58	1.538	0.291
value: MEF2C	3.639	4.307	6.8	8.031	7.697	28.397
sem: MEF2C	2.262	1.477	1.433	2.318	3.016	3.682
value: ARID4B	10.602	8.844	6.994	7.403	8.15	7.197
sem: ARID4B	1.926	1.489	1.499	1.377	1.651	1.231
value: ACAD11	7.243	6.77	9.143	8.057	8.207	7.47
sem: ACAD11	1.363	1.557	1.135	1.564	1.749	0.44
value: NLGN2	12.331	6.159	8.103	10.45	9.74	16.491
sem: NLGN2	3.425	1.632	3.637	4.012	2.53	3.405
value: LAMA2	11.757	8.582	11.909	13.147	13.302	18.566
sem: LAMA2	1.458	1.304	3.039	2.435	3.177	2.408
value: OSGIN1	4.234	4.717	4.706	4.624	4.003	5.983
sem: OSGIN1	0.708	1.723	1.015	1.192	0.921	1.529
value: LOC102356838	1.983	4.677	4.12	3.807	4.663	4.837
sem: LOC102356838	0.201	1.506	0.291	0.884	0.586	1.677
value: IGFBP4	45.34	42.317	68.72	76.687	80.054	175.89
sem: IGFBP4	1.275	3.46	9.075	8.682	2.929	4.645
value: ERBB2	21.631	15.853	17.108	14.601	15.95	16.118
sem: ERBB2	2.108	0.884	1.628	1.854	1.344	2.616
value: NDUFA3	111.84	211.41	263.787	288.847	210.563	272.307
sem: NDUFA3	10.505	27.921	19.582	34.757	32.284	10.65
value: HEPHL1	3.457	2.266	2.466	2.65	3.016	5.14
sem: HEPHL1	0.301	0.297	0.445	0.381	0.231	0.621
value: VPS50	17.133	17.0	13.691	12.563	14.19	12.07
sem: VPS50	1.844	1.418	1.604	1.055	1.822	1.211
value: TRPM6	6.719	6.236	4.629	2.207	2.873	1.89
sem: TRPM6	1.634	1.636	1.742	1.133	1.254	0.819
value: LOC102354758	1.133	0.463	0.477	0.8	0.78	0.66
sem: LOC102354758	0.13	0.164	0.311	0.412	0.17	0.214
value: LAMA3	11.104	16.007	13.711	17.726	16.978	16.643
sem: LAMA3	1.706	2.596	2.112	4.884	2.935	3.519
value: AASDHPPT	6.97	6.94	6.853	6.816	7.683	7.28
sem: AASDHPPT	1.033	1.375	1.536	1.336	2.53	1.692
value: 1700017B05RIK	10.079	8.653	8.519	6.359	9.079	6.535
sem: 1700017B05RIK	1.992	3.29	3.807	3.961	2.188	2.388
value: UBE2H	34.207	30.353	30.587	29.26	30.88	28.087
sem: UBE2H	1.606	1.233	0.625	0.986	3.908	1.228
value: LOC102354390	0.729	1.453	1.896	2.277	2.207	7.954
sem: LOC102354390	0.538	0.791	0.866	1.404	0.899	2.035
value: LOC102688780	3.51	2.413	1.757	1.113	1.18	1.95
sem: LOC102688780	0.457	0.113	0.415	0.285	0.15	0.107
value: GREB1L	7.194	4.03	3.03	2.543	2.637	2.197
sem: GREB1L	2.007	1.484	1.646	0.807	1.085	0.842
value: LOC102690665	5.737	2.003	1.57	1.017	1.51	0.703
sem: LOC102690665	0.811	0.882	0.74	0.903	0.754	0.447
value: SMPD4	20.104	15.163	18.249	16.064	15.6	13.947
sem: SMPD4	2.062	3.89	5.674	4.013	4.374	1.228
value: ANXA11	183.907	223.799	250.409	266.65	301.523	317.831
sem: ANXA11	14.488	17.934	14.067	19.883	30.862	7.224
value: STAB1	10.298	9.429	7.626	10.481	10.914	8.317
sem: STAB1	3.758	1.944	2.636	2.646	2.327	2.12
value: MGST1	49.15	73.801	71.293	68.13	74.072	71.854
sem: MGST1	5.413	16.321	18.666	14.146	13.496	15.013
value: FNDC3B	18.719	17.508	16.75	16.732	17.674	20.453
sem: FNDC3B	3.926	4.538	4.856	3.763	3.638	4.139
value: NT5C2	25.264	21.725	25.396	24.711	20.722	30.46
sem: NT5C2	4.456	4.127	4.873	7.738	3.563	5.616
value: PCBP4	341.137	224.777	239.544	195.811	188.65	181.986
sem: PCBP4	14.136	17.845	14.724	9.136	6.513	8.037
value: TIMM10B	11.107	10.017	10.033	9.074	9.04	8.733
sem: TIMM10B	1.543	0.423	0.456	0.79	0.294	0.802
value: SLC27A6	4.933	4.62	4.05	3.44	3.44	4.323
sem: SLC27A6	1.167	0.596	0.987	0.42	0.442	0.651
value: ABCC10	7.786	4.98	5.714	5.326	4.943	4.81
sem: ABCC10	1.453	0.683	1.146	1.253	1.124	1.123
value: HSPA1A	10.625	106.032	12.132	253.745	6.627	6.926
sem: HSPA1A	2.55	95.163	4.989	247.461	2.859	1.338
value: ALG10B	9.65	5.209	4.326	5.076	6.273	5.133
sem: ALG10B	1.048	0.804	1.117	1.431	2.193	1.807
value: GNAO1	39.16	28.27	21.427	24.93	25.074	23.756
sem: GNAO1	5.93	5.24	4.757	6.161	4.075	5.55
value: GOLM1	11.363	15.62	14.596	14.714	17.44	15.91
sem: GOLM1	0.588	2.32	1.569	0.447	3.505	1.48
value: SMCR8	3.876	2.981	2.556	2.194	2.717	1.78
sem: SMCR8	0.477	0.413	0.301	0.552	1.098	0.573
value: MTHFS	7.617	15.133	15.23	14.607	12.573	14.067
sem: MTHFS	0.508	0.96	1.552	1.829	1.379	0.39
value: GGA1	7.83	7.084	5.693	8.247	6.99	6.303
sem: GGA1	1.698	1.844	1.484	3.053	1.989	1.767
value: RPTOR	15.616	12.986	14.04	11.916	12.473	11.253
sem: RPTOR	0.513	0.538	1.288	0.973	0.728	0.396
value: LOC102365033	0.026	0.054	0.034	0.04	0.03	0.057
sem: LOC102365033	0.006	0.021	0.015	0.016	0.006	0.019
value: SIPA1L3	9.154	8.93	9.963	9.757	11.987	13.41
sem: SIPA1L3	0.904	1.882	2.487	1.957	2.195	0.863
value: WDR44	21.36	19.766	18.453	18.797	22.093	18.014
sem: WDR44	1.015	2.683	2.041	3.002	2.675	0.884
value: RAPGEF2	54.98	41.023	44.317	39.757	43.323	47.529
sem: RAPGEF2	6.779	5.043	8.497	6.068	4.598	4.841
value: LRRC28	40.077	46.981	50.877	52.943	44.633	46.253
sem: LRRC28	7.781	4.395	5.096	9.434	4.027	3.638
value: PCSK5	16.394	15.083	20.164	19.74	22.473	25.024
sem: PCSK5	2.096	1.622	1.626	3.143	1.411	2.155
value: ADCY1	1.67	0.889	2.299	3.163	4.926	3.405
sem: ADCY1	0.742	0.676	1.604	1.152	2.224	1.134
value: TTLL9	22.923	22.25	27.886	24.377	21.08	20.791
sem: TTLL9	2.466	2.926	4.177	6.194	1.645	2.911
value: ZNF521	219.174	253.533	251.733	224.49	218.957	186.287
sem: ZNF521	15.622	5.176	12.49	16.467	8.271	3.34
value: VWA5A	8.553	4.814	5.34	6.857	8.264	9.617
sem: VWA5A	1.759	1.572	2.243	2.441	1.927	2.288
value: DENND4C	13.367	12.45	11.134	11.486	11.815	10.389
sem: DENND4C	3.046	3.955	4.5	5.502	2.906	2.652
value: SNRPB	516.557	459.693	551.7	513.713	402.413	429.807
sem: SNRPB	20.718	12.553	24.033	35.941	11.017	5.35
value: FURIN	13.159	7.637	8.197	8.987	13.124	16.312
sem: FURIN	2.773	1.363	1.481	2.599	1.939	1.483
value: TFAM	38.023	40.627	40.357	40.603	38.903	31.13
sem: TFAM	3.542	1.707	2.579	0.721	1.634	0.18
value: VSTM2B	0.11	0.177	0.617	0.853	0.48	0.85
sem: VSTM2B	0.064	0.118	0.118	0.296	0.035	0.047
value: RAB1A	124.727	184.703	185.87	181.72	200.653	184.969
sem: RAB1A	4.788	14.334	7.102	3.173	18.933	5.633
value: AGFG1	113.34	78.307	91.277	90.749	81.43	100.224
sem: AGFG1	9.185	10.116	18.953	9.857	12.246	13.847
value: LRP2BP	1.21	1.232	1.15	1.273	1.226	1.673
sem: LRP2BP	0.912	0.842	0.32	0.615	1.008	1.557
value: FILIP1L	32.67	18.883	15.206	19.217	14.65	16.597
sem: FILIP1L	2.555	1.603	1.689	4.469	2.695	0.504
value: KATNA1	19.607	16.014	14.33	13.38	12.03	13.974
sem: KATNA1	2.291	3.556	3.483	2.071	3.665	1.957
value: MFSD1	13.166	13.734	15.236	15.053	18.29	16.79
sem: MFSD1	0.704	3.101	8.022	5.584	1.302	1.379
value: LRP1	91.63	37.381	49.979	56.041	56.573	65.1
sem: LRP1	12.158	2.919	5.811	12.639	7.628	4.912
value: PEX2	7.167	8.397	9.85	8.523	10.307	7.323
sem: PEX2	0.632	0.478	0.616	0.833	1.003	0.445
value: TSPAN33	3.97	4.385	4.07	4.302	4.4	5.923
sem: TSPAN33	2.267	3.003	1.699	3.006	1.273	2.106
value: APOPT1	25.646	26.0	29.034	27.16	26.133	30.513
sem: APOPT1	2.901	1.78	3.64	2.999	3.32	2.558
value: KRTCAP2	57.25	53.897	49.996	40.003	68.847	24.84
sem: KRTCAP2	14.137	6.791	10.819	4.493	6.781	5.906
value: ZFP113	64.55	65.374	71.644	58.025	55.153	60.925
sem: ZFP113	9.62	12.398	10.027	10.992	13.135	9.28
value: RAD52	15.053	8.718	6.204	5.995	7.098	4.839
sem: RAD52	3.454	1.677	1.95	1.382	1.937	1.342
value: C2CD2	11.893	6.673	7.331	6.394	6.31	6.273
sem: C2CD2	1.077	1.498	2.847	0.702	0.923	0.719
value: DDR1	37.431	25.463	33.013	31.103	30.339	46.571
sem: DDR1	6.676	3.247	3.691	5.825	3.228	5.861
value: ADAP2	0.52	1.137	1.21	0.863	0.59	0.53
sem: ADAP2	0.055	0.563	0.514	0.159	0.095	0.196
value: ITIH3	2.84	5.232	6.173	6.593	11.797	10.78
sem: ITIH3	0.934	1.51	3.305	2.917	4.441	1.865
value: PYCR2	27.437	22.344	18.333	18.473	21.11	16.134
sem: PYCR2	4.181	5.419	0.456	9.949	4.536	1.963
value: ATP6V1A	22.037	21.074	23.68	18.713	20.833	18.553
sem: ATP6V1A	3.349	2.052	2.08	3.158	4.182	1.189
value: TFDP1	14.153	16.08	16.803	15.174	19.006	15.339
sem: TFDP1	4.568	11.732	9.52	9.819	10.678	6.958
value: KIRREL	39.623	14.807	16.994	17.257	17.68	26.39
sem: KIRREL	2.552	2.259	5.68	1.631	1.327	1.596
value: OLFML2A	24.567	47.61	37.617	39.854	49.013	39.353
sem: OLFML2A	1.383	16.844	10.218	8.104	6.349	3.041
value: ELMOD1	2.904	3.247	2.837	2.56	2.61	1.7
sem: ELMOD1	0.241	0.337	0.897	0.845	0.713	0.79
value: CCNB2	41.66	36.383	40.263	36.51	33.843	31.61
sem: CCNB2	2.349	5.448	6.6	3.369	7.578	1.789
value: XBP1	25.169	42.24	47.233	49.936	59.494	69.86
sem: XBP1	3.945	10.847	3.544	4.784	8.028	2.8
value: PPP4C	136.714	131.444	144.44	135.362	116.39	159.599
sem: PPP4C	15.388	13.345	20.633	10.489	6.831	5.949
value: RBM5	117.091	64.288	44.628	46.139	44.327	47.036
sem: RBM5	21.943	15.319	13.27	10.82	10.517	6.93
value: BMP4	43.094	36.44	54.088	49.508	49.922	39.877
sem: BMP4	3.029	5.557	4.502	3.905	6.768	2.859
value: PCDH20	2.79	2.823	3.8	4.267	5.09	6.796
sem: PCDH20	0.238	0.417	0.523	0.592	0.998	1.46
value: MARK1	20.747	19.82	19.763	17.677	19.577	19.579
sem: MARK1	1.883	3.515	2.647	3.232	3.846	1.482
value: MUT	34.317	26.337	28.697	28.16	31.156	29.196
sem: MUT	1.508	1.901	1.619	1.85	1.832	0.257
value: CAND1	44.603	38.103	36.067	30.853	35.1	27.93
sem: CAND1	4.027	1.725	2.072	1.627	2.681	1.36
value: DISP1	27.04	17.727	21.043	23.487	24.664	34.162
sem: DISP1	3.237	3.282	5.286	7.035	5.696	6.234
value: MYBL1	2.467	2.204	1.47	1.68	1.66	1.35
sem: MYBL1	0.704	1.632	1.222	0.883	1.391	0.86
value: LOC102353381	12.367	8.06	8.307	7.584	9.686	7.79
sem: LOC102353381	3.098	2.567	2.006	2.304	3.181	2.299
value: CRAMP1L	6.94	5.14	5.106	4.34	4.653	4.603
sem: CRAMP1L	1.708	1.246	0.405	0.581	2.752	0.923
value: LOC102346581	2.533	3.073	3.467	3.15	4.287	6.733
sem: LOC102346581	0.112	0.621	0.187	0.472	0.064	0.709
value: PARM1	2.817	6.71	7.767	7.363	10.524	7.706
sem: PARM1	0.428	2.123	0.784	1.367	1.023	1.0
value: HIST1H1C	7.16	8.524	8.124	8.426	6.566	6.363
sem: HIST1H1C	0.99	3.312	2.517	3.657	1.622	2.68
value: LOC102363221	23.177	15.731	17.33	19.36	16.554	15.223
sem: LOC102363221	8.854	4.438	8.847	11.898	8.611	6.47
value: ZDHHC16	18.214	11.392	12.196	10.343	10.278	8.987
sem: ZDHHC16	2.334	2.005	2.257	1.921	1.791	2.597
value: ORMDL1	6.646	9.994	10.07	8.63	12.04	7.324
sem: ORMDL1	1.024	1.683	2.072	1.297	3.698	0.826
value: KMT2D	124.478	105.76	107.553	107.484	105.026	97.904
sem: KMT2D	12.383	9.689	7.816	13.053	7.438	6.087
value: U2SURP	13.457	11.3	9.75	7.37	9.723	9.86
sem: U2SURP	0.945	0.867	1.082	2.957	1.47	0.693
value: PHLDB2	12.787	9.023	10.12	12.77	12.176	17.399
sem: PHLDB2	4.963	1.196	2.689	1.552	4.127	1.861
value: LDB1	58.57	52.433	56.827	57.566	52.65	61.731
sem: LDB1	4.883	4.119	6.247	4.233	6.851	3.985
value: EPHA10	27.69	25.463	26.147	25.949	26.584	29.733
sem: EPHA10	3.139	2.772	4.098	3.862	1.382	1.629
value: B3GNTL1	4.38	3.407	3.22	3.81	3.098	3.77
sem: B3GNTL1	2.035	0.78	2.033	2.737	1.027	2.136
value: TSR3	87.571	73.366	73.198	70.493	71.885	83.194
sem: TSR3	11.434	12.66	9.955	12.237	13.922	9.143
value: SQLE	23.369	25.633	26.567	25.453	33.8	16.323
sem: SQLE	5.867	7.551	2.802	4.859	3.899	1.576
value: EML1	36.66	34.039	43.871	47.793	38.606	64.34
sem: EML1	2.035	2.994	3.066	5.552	5.204	5.192
value: CCSER2	2.249	1.817	1.837	2.24	2.221	2.323
sem: CCSER2	1.174	0.257	0.206	0.576	1.146	0.514
value: SESN2	5.886	6.159	8.683	7.836	5.317	5.67
sem: SESN2	0.569	0.574	2.301	1.937	0.716	0.32
value: RAPH1	15.878	11.719	12.271	12.23	15.194	16.08
sem: RAPH1	2.024	3.7	3.536	3.164	2.173	3.979
value: LOC102565177	19.09	30.73	61.403	56.973	115.063	109.843
sem: LOC102565177	0.773	5.849	7.546	10.404	15.075	12.092
value: TRIM13	5.306	5.38	4.817	5.146	5.78	4.99
sem: TRIM13	0.495	0.991	0.338	0.981	1.235	0.831
value: UNC80	82.302	72.471	70.639	66.953	67.452	58.01
sem: UNC80	11.488	7.826	9.761	7.304	7.859	6.467
value: ECD	8.693	6.396	6.753	6.054	6.093	5.766
sem: ECD	1.022	0.523	0.506	0.994	0.768	0.714
value: PKD1	5.327	3.479	3.724	4.306	4.93	4.677
sem: PKD1	1.057	0.846	0.634	1.318	1.097	0.415
value: PHLDB1	44.913	18.878	22.919	26.35	25.493	43.167
sem: PHLDB1	6.238	2.712	4.609	4.103	2.826	6.014
value: SETD1B	29.946	22.627	25.268	24.364	25.817	26.117
sem: SETD1B	2.097	1.388	1.337	3.297	1.993	1.147
value: PAQR5	3.373	2.784	2.27	3.683	3.687	7.003
sem: PAQR5	1.932	2.005	0.868	2.156	2.303	2.119
value: PLEKHF1	8.466	7.022	10.147	10.189	11.874	11.65
sem: PLEKHF1	2.009	2.589	4.175	3.15	5.416	3.275
value: DNAJB4	7.224	7.956	7.366	7.753	7.867	10.343
sem: DNAJB4	0.252	1.078	0.579	0.629	0.818	0.786
value: THSD1	2.727	2.427	2.28	2.903	2.244	2.943
sem: THSD1	0.538	0.424	0.189	0.433	0.605	0.768
value: MDN1	53.922	31.508	27.432	30.077	32.291	26.162
sem: MDN1	4.162	3.979	5.649	5.181	4.149	3.665
value: TRIM28	41.207	24.866	28.149	24.33	21.851	28.06
sem: TRIM28	2.831	3.79	4.561	2.928	2.35	2.143
value: BZW1	170.744	190.963	183.566	157.623	172.82	141.467
sem: BZW1	16.517	12.527	19.45	30.844	30.2	14.013
value: LOC102364435	0.383	0.973	0.47	1.217	0.273	1.943
sem: LOC102364435	0.192	0.24	0.374	0.399	0.143	1.038
value: ZNF385B	2.67	1.524	2.241	2.247	2.343	2.23
sem: ZNF385B	1.406	0.414	0.75	1.087	0.939	0.681
value: LOC102695862	1.147	2.263	2.974	2.317	2.913	2.693
sem: LOC102695862	0.234	1.271	0.478	0.558	0.649	0.704
value: RPS6KA3	38.84	31.37	30.664	27.474	30.689	24.813
sem: RPS6KA3	8.757	2.734	6.321	4.024	8.842	2.493
value: LOC419409	11.313	9.733	12.057	13.203	11.907	14.356
sem: LOC419409	2.269	0.977	1.083	1.825	1.037	0.955
value: C77080	20.659	17.35	18.243	19.463	21.224	18.7
sem: C77080	1.504	1.161	2.353	2.845	1.261	2.502
value: SLITRK5	6.779	5.112	4.192	3.697	2.751	4.276
sem: SLITRK5	0.917	1.55	0.995	0.837	0.813	1.044
value: LOC102694470	266.527	228.304	198.13	214.313	224.459	195.202
sem: LOC102694470	45.064	40.952	50.694	45.097	36.437	29.127
value: LOC107078497	1.0	0.603	0.78	0.56	0.227	0.117
sem: LOC107078497	0.251	0.358	0.12	0.215	0.12	0.066
value: CSPP1	9.016	4.778	3.496	4.13	3.564	2.65
sem: CSPP1	2.365	1.594	1.421	0.966	1.143	0.549
value: DSN1	9.196	8.01	3.728	1.55	2.343	0.843
sem: DSN1	2.445	4.25	2.209	0.932	1.332	0.427
value: MOCOS	3.386	4.087	3.906	3.516	4.217	3.506
sem: MOCOS	0.66	1.066	0.557	0.632	0.608	0.561
value: RAI14	132.608	44.74	54.231	56.043	48.101	62.907
sem: RAI14	11.952	6.224	7.83	4.201	3.692	3.689
value: FBXO25	6.8	7.243	7.42	11.403	13.147	22.576
sem: FBXO25	1.2	2.393	1.307	1.762	2.423	1.758
value: IKBIP	3.216	4.323	3.8	3.646	5.533	3.156
sem: IKBIP	0.3	0.807	0.69	0.568	1.352	0.244
value: AKAP8L	517.093	411.58	436.873	414.927	417.875	390.751
sem: AKAP8L	28.284	27.845	28.708	21.845	29.137	8.849
value: LOC102355229	1.981	1.597	1.194	0.84	0.921	0.657
sem: LOC102355229	0.949	1.164	0.975	0.492	0.402	0.365
value: SCMH1	8.9	7.157	7.969	8.02	8.334	5.604
sem: SCMH1	2.912	1.958	2.418	2.127	2.39	1.368
value: SULF2	1.433	1.797	3.062	2.754	2.94	5.214
sem: SULF2	0.693	0.989	2.035	1.389	2.084	1.851
value: LOC102363307	5.054	4.326	4.154	4.463	4.073	4.256
sem: LOC102363307	0.734	0.453	0.406	0.694	0.721	0.379
value: NRXN1	35.412	54.92	55.82	50.313	58.434	50.977
sem: NRXN1	4.239	5.056	7.155	5.675	7.502	5.43
value: CYP26B1	0.473	1.08	2.153	7.96	15.466	81.684
sem: CYP26B1	0.046	0.353	1.027	2.158	2.577	4.418
value: ZFP647	282.118	263.165	288.957	266.685	253.238	265.421
sem: ZFP647	24.626	27.406	34.461	32.251	30.903	26.261
value: STRADB	18.637	14.328	9.721	8.566	10.256	8.289
sem: STRADB	2.841	3.106	1.449	2.15	2.934	1.56
value: MYNN	2.23	3.36	3.656	2.406	3.01	2.603
sem: MYNN	0.881	1.312	1.992	0.914	0.871	0.958
value: NUFIP1	26.533	17.377	17.11	16.163	14.267	15.584
sem: NUFIP1	7.308	4.571	6.742	5.638	5.973	5.244
value: SFT2D2	6.017	6.47	5.857	5.1	8.41	6.44
sem: SFT2D2	0.779	0.93	0.453	0.894	2.349	0.535
value: MYG1	145.04	113.076	112.6	165.837	125.313	156.13
sem: MYG1	6.987	2.203	7.654	12.245	18.687	2.276
value: HPCAL1	13.613	18.063	13.69	10.904	11.869	8.92
sem: HPCAL1	1.617	2.246	4.941	3.229	3.716	3.433
value: RPL30	1250.473	1062.646	1269.517	1139.803	1090.004	1427.61
sem: RPL30	94.552	35.314	67.782	82.001	53.229	44.366
value: NLRC3	3.946	2.592	4.656	5.348	7.433	5.137
sem: NLRC3	0.954	1.355	2.181	3.798	0.77	0.472
value: SLC25A48	10.094	8.468	8.224	8.282	6.314	9.637
sem: SLC25A48	3.208	4.032	3.245	4.619	3.231	4.354
value: TIA1	62.546	58.013	63.84	57.26	54.9	61.49
sem: TIA1	2.249	3.376	1.783	1.649	4.136	2.586
value: LOC107077117	1.567	2.183	0.98	1.073	0.79	0.636
sem: LOC107077117	0.136	0.79	0.425	0.248	0.28	0.35
value: TUT1	109.233	104.647	103.528	92.26	124.977	76.444
sem: TUT1	2.297	14.017	11.446	12.341	21.131	4.214
value: L3MBTL1	0.197	0.23	0.08	0.583	0.247	0.223
sem: L3MBTL1	0.113	0.133	0.08	0.3	0.139	0.127
value: LOC106706876	3.676	15.406	23.216	13.014	22.853	23.119
sem: LOC106706876	1.589	1.42	4.923	2.88	3.894	1.687
value: GZF1	17.452	14.82	16.564	13.713	15.539	12.22
sem: GZF1	0.664	1.157	1.912	1.447	2.965	0.97
value: TASP1	16.179	15.086	15.055	13.873	14.213	17.197
sem: TASP1	5.727	4.352	3.705	4.204	4.349	6.03
value: ITGB7	1.633	2.436	1.946	2.017	1.836	4.013
sem: ITGB7	0.828	0.871	0.589	0.434	0.924	1.454
value: CDK5RAP1	31.427	29.82	29.693	28.337	27.44	23.601
sem: CDK5RAP1	4.416	7.016	4.451	3.868	3.597	2.932
value: LOC107076047	2.391	2.703	2.187	10.846	4.62	1.053
sem: LOC107076047	2.391	2.629	1.509	9.071	3.302	1.053
value: CNBP	161.522	174.282	165.127	149.773	144.364	125.209
sem: CNBP	23.904	11.34	17.951	6.154	10.202	12.396
value: METRNL	40.497	32.967	32.653	38.407	40.587	34.48
sem: METRNL	3.073	2.354	0.469	3.755	3.83	2.328
value: TALDO1	82.316	162.727	137.623	154.71	160.96	129.72
sem: TALDO1	5.028	36.711	14.648	13.751	8.809	2.909
value: LRCH3	10.33	13.76	9.164	11.815	12.03	12.388
sem: LRCH3	2.615	3.222	2.917	3.901	2.509	3.575
value: ATP10B	11.417	10.126	10.046	9.813	10.775	9.106
sem: ATP10B	1.319	1.766	1.129	1.905	1.813	1.008
value: SLC7A2	2.486	2.021	1.88	0.877	1.017	0.73
sem: SLC7A2	1.382	0.971	0.299	0.569	0.507	0.422
value: SEMA4B	5.307	4.759	4.587	5.163	4.807	10.148
sem: SEMA4B	1.256	0.847	1.294	1.7	0.991	3.408
value: SPTBN5	51.042	29.404	29.845	27.85	25.869	29.607
sem: SPTBN5	8.756	4.28	4.026	4.22	4.055	5.265
value: ATP2B1	19.346	15.71	17.923	17.57	21.04	20.464
sem: ATP2B1	1.904	2.397	2.559	3.821	3.778	3.202
value: MBD6	3.581	3.643	4.34	3.677	3.943	6.137
sem: MBD6	1.239	0.865	0.681	0.728	0.346	0.596
value: TNXB	438.399	314.323	290.023	267.699	221.05	174.036
sem: TNXB	82.911	68.726	63.569	73.043	82.312	39.512
value: ADGRE1	16.889	14.36	17.497	18.013	21.603	21.042
sem: ADGRE1	3.95	4.864	4.742	9.142	7.05	6.772
value: GABPA	50.04	44.18	52.797	53.553	47.753	57.317
sem: GABPA	6.609	5.233	4.108	8.121	5.223	5.252
value: NR2C1	8.027	8.211	8.718	8.566	8.716	10.666
sem: NR2C1	2.09	3.19	2.182	2.305	3.581	2.232
value: NLRP1B	15.941	15.347	11.543	10.095	11.44	8.68
sem: NLRP1B	4.36	4.337	4.833	3.297	6.453	3.014
value: CHKA	45.051	37.354	21.731	20.973	30.277	12.686
sem: CHKA	5.156	6.487	4.257	4.392	10.145	1.876
value: KMT2C	16.474	11.109	12.882	12.157	12.494	8.396
sem: KMT2C	5.571	2.759	4.897	6.268	3.723	2.11
value: LOC107077664	11.816	9.286	7.37	6.62	8.68	4.633
sem: LOC107077664	0.856	1.42	1.057	1.409	0.86	0.433
value: LOC102364024	6.83	7.267	7.43	6.673	6.223	6.103
sem: LOC102364024	0.535	0.544	0.735	0.951	0.154	0.012
value: HPDL	3.874	2.913	2.97	2.92	2.446	2.521
sem: HPDL	0.74	1.536	1.646	0.667	1.273	1.053
value: ALOX5	60.071	68.266	79.011	51.866	45.351	38.621
sem: ALOX5	1.995	10.99	11.332	9.842	5.814	5.392
value: PHC2	46.489	24.857	24.176	19.402	20.291	13.663
sem: PHC2	23.196	6.128	7.476	8.779	6.627	8.998
value: WDR53	5.067	4.154	4.117	3.697	3.793	3.066
sem: WDR53	0.871	0.763	1.445	0.174	0.719	0.702
value: CCT4	23.336	13.043	8.659	7.763	8.446	7.64
sem: CCT4	3.45	3.065	3.891	3.384	3.556	1.631
value: CATSPERD	26.456	18.21	21.256	16.91	19.237	19.573
sem: CATSPERD	1.459	0.878	1.029	1.497	0.838	0.652
value: U2AF2	53.519	46.534	42.666	35.588	34.798	34.923
sem: U2AF2	7.505	8.123	9.093	9.583	12.219	6.91
value: EZH1	1.383	1.387	0.84	0.974	0.59	1.374
sem: EZH1	0.396	0.255	0.237	0.437	0.387	0.211
value: KLC4	45.415	29.516	38.802	35.867	32.909	45.105
sem: KLC4	12.608	11.207	22.373	20.977	15.742	13.455
value: CCDC22	51.56	40.917	43.82	43.772	43.89	66.443
sem: CCDC22	9.671	4.698	5.944	5.323	4.232	4.917
value: MAP7D1	23.563	18.033	18.484	21.993	19.531	29.58
sem: MAP7D1	1.531	1.043	2.142	4.752	3.215	2.451
value: SERPINE3	1.399	1.057	1.08	1.124	0.63	1.33
sem: SERPINE3	1.038	0.536	0.418	0.66	0.271	0.683
value: LOC107077445	0.0	0.497	0.377	0.0	0.647	0.0
sem: LOC107077445	0.0	0.28	0.239	0.0	0.415	0.0
value: TMEM260	9.646	6.417	6.287	4.96	4.85	3.893
sem: TMEM260	1.385	2.627	1.003	1.339	2.622	1.069
value: GRPEL2	4.177	8.913	3.503	3.377	3.406	3.23
sem: GRPEL2	0.555	4.172	0.862	0.829	0.208	0.518
value: TLE1	66.538	53.27	54.558	52.052	50.553	55.121
sem: TLE1	6.307	6.63	9.426	8.416	7.441	6.661
value: TRNT1	43.201	30.671	25.596	20.81	21.667	16.863
sem: TRNT1	3.787	3.505	2.154	2.062	3.731	1.272
value: DLG5	26.713	17.997	22.266	27.259	21.926	30.603
sem: DLG5	4.077	6.196	5.7	7.642	6.52	5.132
value: PCF11	67.973	64.148	70.603	75.275	75.906	78.02
sem: PCF11	3.77	4.591	7.505	11.458	8.643	6.276
value: GTF3C1	12.223	8.121	6.69	8.167	8.513	8.537
sem: GTF3C1	1.17	1.496	0.225	1.963	0.706	1.515
value: SCAMP5	2.271	2.1	2.101	2.277	1.769	1.087
sem: SCAMP5	0.622	1.142	1.277	1.175	0.658	0.59
value: SPEN	34.272	12.882	21.294	17.797	30.037	20.316
sem: SPEN	6.746	8.049	10.692	8.51	9.387	14.873
value: CHPF2	14.526	9.763	10.893	10.477	10.81	10.723
sem: CHPF2	0.676	0.666	1.529	0.684	0.585	0.492
value: L3MBTL3	9.826	11.006	11.04	11.203	10.9	9.927
sem: L3MBTL3	0.768	1.107	0.969	0.581	0.656	0.473
value: PRPF19	124.41	87.677	104.592	94.534	76.72	89.023
sem: PRPF19	19.869	11.025	14.584	14.051	7.242	14.677
value: TTC39A	7.717	9.02	7.107	6.977	9.413	7.353
sem: TTC39A	0.598	1.664	0.368	1.495	0.875	1.007
value: LOC106703966	0.37	0.43	0.403	0.53	0.663	0.12
sem: LOC106703966	0.226	0.159	0.118	0.176	0.345	0.06
value: ZNF112	170.643	123.287	129.236	135.515	126.024	139.08
sem: ZNF112	25.273	17.274	21.71	14.374	25.2	20.252
value: PXN	67.205	68.287	83.264	97.714	84.546	146.034
sem: PXN	3.798	7.019	5.627	10.665	5.196	9.965
value: CLG13H7ORF26	1.27	3.09	1.393	1.727	1.893	0.333
sem: CLG13H7ORF26	0.687	0.54	0.312	0.759	0.461	0.167
value: WDR13	16.224	10.827	10.893	11.521	10.167	13.07
sem: WDR13	5.149	3.515	1.889	5.403	3.778	5.655
value: LOC102358183	4.259	3.606	3.223	3.74	4.083	3.25
sem: LOC102358183	1.289	0.682	0.668	1.739	1.661	1.676
value: DNAJA1	109.463	99.056	99.297	83.444	83.177	71.099
sem: DNAJA1	11.478	7.696	7.472	9.436	10.935	12.167
value: SYK	0.053	0.317	0.133	0.47	0.13	0.307
sem: SYK	0.053	0.17	0.133	0.07	0.13	0.127
value: TM6SF1	1.33	1.577	2.19	2.563	2.94	3.647
sem: TM6SF1	0.237	1.117	0.947	1.217	1.084	1.232
value: RNF165	8.16	5.226	6.226	6.06	7.419	2.243
sem: RNF165	2.081	1.554	2.149	1.854	1.167	0.504
value: TENM1	24.569	23.589	29.393	36.433	42.687	49.544
sem: TENM1	6.027	4.834	5.409	2.534	4.574	5.938
value: BICD2	32.503	28.896	35.217	37.043	40.059	50.043
sem: BICD2	1.574	1.606	2.084	4.07	4.237	4.712
value: ZFP462	62.743	35.223	34.767	33.053	34.35	26.857
sem: ZFP462	6.122	7.201	4.882	4.157	10.505	2.731
value: CCM2L	1.17	1.86	1.83	1.607	1.027	0.687
sem: CCM2L	0.152	0.316	0.159	0.199	0.334	0.037
value: PHF10	26.513	18.538	16.34	15.33	16.187	14.49
sem: PHF10	4.312	3.772	2.093	1.408	1.968	1.41
value: AKNA	2.069	2.013	1.674	1.832	1.894	0.924
sem: AKNA	1.463	1.662	1.19	1.175	0.991	0.792
value: LOC102362824	2.517	5.97	22.894	21.386	15.477	21.483
sem: LOC102362824	0.901	1.872	15.243	10.537	2.609	5.56
value: RNF43	5.9	5.24	6.156	6.344	6.77	6.09
sem: RNF43	0.162	1.243	1.458	0.538	0.429	1.135
value: LOC103175077	3.297	0.713	0.197	0.63	1.51	0.58
sem: LOC103175077	1.31	0.373	0.197	0.506	0.435	0.306
value: CCDC183	2.763	3.543	2.61	2.027	2.483	1.547
sem: CCDC183	1.461	1.697	1.009	1.074	1.343	0.949
value: MED13	35.737	20.206	16.57	18.3	17.86	15.79
sem: MED13	7.889	1.203	4.264	3.146	2.942	4.41
value: DCUN1D5	13.41	14.664	13.205	11.079	12.85	10.469
sem: DCUN1D5	4.097	4.928	4.622	3.409	5.603	2.276
value: MPPE1	1.397	1.134	0.813	0.527	0.607	0.47
sem: MPPE1	0.273	0.524	0.441	0.428	0.098	0.132
value: YAF2	17.521	18.293	16.254	14.774	16.023	12.966
sem: YAF2	2.739	3.204	3.028	2.684	4.458	2.311
value: REP15	1.683	1.767	0.704	0.986	1.24	1.54
sem: REP15	0.495	0.711	0.331	0.309	0.345	0.221
value: CACNA2D1	14.103	15.004	12.54	13.426	14.353	18.774
sem: CACNA2D1	2.56	2.379	1.923	2.457	2.543	4.115
value: TLR7	0.733	0.407	0.374	0.93	0.553	0.603
sem: TLR7	0.345	0.102	0.147	0.324	0.246	0.453
value: ARHGAP44	8.467	8.065	7.63	7.966	10.308	10.563
sem: ARHGAP44	1.357	2.178	2.252	2.222	3.125	2.299
value: FLVCR1	126.566	51.44	22.311	20.807	24.193	18.127
sem: FLVCR1	20.546	13.301	6.084	5.42	7.499	4.418
value: OGDH	43.914	23.521	31.749	32.634	29.896	34.71
sem: OGDH	5.243	2.684	8.462	5.803	3.987	8.333
value: FEZF2	3.453	4.59	6.766	4.77	4.751	1.63
sem: FEZF2	2.717	2.714	2.459	2.596	2.707	1.369
value: NXNL2	30.006	30.65	20.647	27.09	25.607	22.48
sem: NXNL2	1.818	4.543	0.908	7.015	2.401	1.251
value: MBNL2	7.98	7.376	8.116	7.823	11.49	10.397
sem: MBNL2	0.743	1.085	0.812	1.564	1.691	0.905
value: PIK3C2B	4.413	5.206	5.603	4.934	5.727	5.476
sem: PIK3C2B	1.032	0.856	1.404	1.262	1.702	1.7
value: KCTD5	69.001	70.273	84.413	71.607	66.107	85.65
sem: KCTD5	12.717	3.113	7.305	6.751	1.958	4.496
value: RAB3IP	16.227	20.297	18.043	17.025	18.549	14.601
sem: RAB3IP	2.292	2.97	2.281	3.907	2.549	1.881
value: GOLGA3	13.683	8.194	6.719	7.567	8.553	8.77
sem: GOLGA3	1.56	1.469	1.152	2.437	1.14	1.697
value: HMGCL	5.087	6.766	7.42	6.36	6.576	7.764
sem: HMGCL	1.009	0.822	0.752	0.562	1.153	0.88
value: AKAP11	12.143	6.204	7.694	7.463	6.738	6.976
sem: AKAP11	3.274	2.13	2.852	2.925	2.761	1.097
value: LOC102576203	8.66	8.746	11.493	11.277	11.37	15.57
sem: LOC102576203	1.432	0.841	1.084	2.589	1.766	1.628
value: EP400	72.448	54.541	45.499	40.828	39.285	39.006
sem: EP400	6.742	8.015	8.47	8.92	10.217	5.824
value: PIK3AP1	4.153	4.98	1.62	2.327	3.021	2.505
sem: PIK3AP1	0.898	1.859	0.63	0.874	0.841	0.369
value: PDCD2	17.9	16.234	10.686	13.54	11.017	15.347
sem: PDCD2	4.349	5.883	3.793	5.622	4.305	7.023
value: LOC102691771	4.517	5.287	5.403	4.617	8.027	3.57
sem: LOC102691771	0.064	0.732	0.978	0.698	2.278	0.346
value: PIP5K1A	22.043	17.684	21.207	18.604	20.947	24.987
sem: PIP5K1A	2.652	1.446	1.795	2.164	2.432	1.42
value: SRL	1.959	2.92	5.396	8.242	6.418	15.626
sem: SRL	0.711	1.044	1.428	3.73	1.646	3.054
value: CHAC2	3.73	4.994	4.59	3.667	4.863	3.78
sem: CHAC2	1.398	1.655	0.969	1.39	1.661	1.183
value: ARHGAP30	4.793	3.513	2.01	1.994	2.831	2.433
sem: ARHGAP30	0.433	0.533	0.322	0.492	0.226	0.298
value: NCOA6	17.774	12.494	11.609	11.762	12.461	11.859
sem: NCOA6	2.495	2.638	4.697	5.24	1.855	1.86
value: HNRNPH1	586.566	519.648	529.337	453.71	500.364	380.519
sem: HNRNPH1	48.931	36.326	37.161	26.5	48.416	39.216
value: KLHL14	2.307	1.957	5.717	5.843	3.2	3.47
sem: KLHL14	0.697	0.463	1.109	0.902	0.638	1.272
value: VHL	29.534	34.948	39.914	36.323	42.354	35.825
sem: VHL	1.741	3.316	2.639	3.428	3.471	2.061
value: DMXL1	19.113	19.737	16.318	16.3	19.893	15.184
sem: DMXL1	1.716	1.794	1.343	3.813	2.467	1.209
value: FAM102A	15.373	10.407	12.393	12.47	10.603	11.133
sem: FAM102A	1.574	2.235	3.735	3.565	1.911	1.613
value: LOC107079183	35.923	38.01	40.103	36.897	45.263	34.03
sem: LOC107079183	1.381	1.098	1.461	4.882	4.453	0.087
value: IFT46	32.4	27.524	29.883	28.985	28.19	24.87
sem: IFT46	4.154	3.999	3.821	3.334	3.407	3.601
value: CEMIP2	30.902	12.497	20.763	27.283	18.91	53.643
sem: CEMIP2	3.598	5.122	3.808	6.038	4.124	3.249
value: TMEM63C	1.523	0.82	1.113	0.94	1.043	0.423
sem: TMEM63C	0.198	0.28	0.25	0.35	0.386	0.141
value: R3HCC1L	2.54	2.336	2.337	2.07	2.18	1.94
sem: R3HCC1L	1.119	0.888	0.205	0.721	0.992	0.636
value: PTPRH	5.177	4.294	3.367	4.153	4.932	3.397
sem: PTPRH	1.527	1.984	1.582	2.32	2.087	1.345
value: LRRC41	10.187	10.08	11.294	8.801	9.944	6.54
sem: LRRC41	0.779	2.592	1.817	2.572	0.905	1.031
value: CORO1A	4.93	5.527	7.873	7.643	9.583	28.267
sem: CORO1A	0.864	0.235	0.558	1.161	0.479	2.64
value: ANGPTL4	10.416	13.573	24.95	25.534	19.703	32.78
sem: ANGPTL4	1.785	2.376	5.868	4.397	2.97	4.595
value: HNRNPDL	191.102	181.283	177.777	167.894	174.888	146.563
sem: HNRNPDL	13.876	13.562	15.571	16.993	25.427	11.486
value: CHRNA6	1.283	0.596	1.144	0.437	0.43	0.333
sem: CHRNA6	0.14	0.258	0.278	0.057	0.292	0.121
value: ESRP1	5.422	5.827	5.426	4.686	6.734	4.62
sem: ESRP1	1.79	1.469	2.417	1.995	1.454	1.764
value: ZFP708	7.83	5.367	7.99	4.577	7.28	6.683
sem: ZFP708	0.245	0.617	0.848	1.271	0.63	0.232
value: LOC107078318	4.891	4.849	4.063	2.627	3.163	3.29
sem: LOC107078318	0.534	1.225	1.152	0.69	0.847	1.379
value: LOC102349599	143.975	124.565	131.157	126.035	125.931	113.684
sem: LOC102349599	13.872	11.547	15.921	27.214	17.685	15.795
value: LOC102357384	0.633	0.587	0.827	1.59	1.66	5.583
sem: LOC102357384	0.055	0.172	0.147	0.225	0.167	0.058
value: UBE2L3	156.424	191.79	186.467	189.009	193.457	197.53
sem: UBE2L3	13.453	32.217	42.558	27.09	34.677	34.702
value: FBF1	2.387	2.423	1.657	1.36	1.103	0.913
sem: FBF1	0.289	0.642	0.445	0.706	0.286	0.436
value: SCN5A	27.915	25.713	31.213	37.607	30.714	44.571
sem: SCN5A	7.502	5.378	9.355	5.101	4.438	4.283
value: DEDD2	35.051	25.26	29.48	25.417	28.834	34.67
sem: DEDD2	2.829	2.438	4.132	2.533	3.696	5.094
value: LOC106705311	49.687	56.563	46.759	42.703	46.05	34.852
sem: LOC106705311	3.212	5.457	4.103	8.258	4.08	3.959
value: ABCA2	53.91	51.976	46.706	47.517	43.544	36.416
sem: ABCA2	8.25	8.662	4.892	7.479	3.434	4.145
value: ULK3	4.717	3.806	3.963	3.426	3.703	3.364
sem: ULK3	0.985	1.695	1.054	1.117	1.235	0.835
value: PRKX	7.173	9.127	8.773	9.493	10.847	9.573
sem: PRKX	0.386	1.015	1.028	1.301	0.931	1.263
value: AIMP1	75.597	85.703	88.9	87.361	88.281	95.464
sem: AIMP1	10.981	6.991	8.792	10.278	7.053	7.028
value: NCKAP5	4.77	3.197	1.973	2.34	3.62	2.237
sem: NCKAP5	2.009	2.217	1.165	1.381	1.848	0.734
value: LOC106705525	1.23	0.667	0.667	0.38	0.22	0.31
sem: LOC106705525	0.272	0.293	0.275	0.197	0.055	0.115
value: PAPOLG	31.384	21.32	14.182	14.616	15.28	11.93
sem: PAPOLG	3.004	4.283	2.305	4.055	4.447	3.217
value: SMARCB1	107.701	96.235	102.178	115.01	97.092	117.662
sem: SMARCB1	22.704	13.781	22.306	29.854	19.27	16.025
value: DBN1	162.601	119.638	123.563	117.047	111.692	125.116
sem: DBN1	8.139	5.237	10.88	7.578	11.61	7.934
value: SESN1	9.803	8.558	10.614	8.646	8.254	8.517
sem: SESN1	2.805	1.902	1.989	2.997	3.469	3.439
value: PLCB1	3.757	1.189	3.027	3.253	2.59	3.674
sem: PLCB1	0.523	0.446	1.692	2.089	1.056	1.547
value: 1700012P22RIK	7.157	8.2	11.223	10.05	11.213	15.077
sem: 1700012P22RIK	3.888	3.338	5.834	3.238	3.075	5.394
value: ADNP	61.9	45.406	47.49	41.04	50.353	38.693
sem: ADNP	4.39	3.551	5.278	4.4	3.636	2.773
value: RAB34	37.737	34.413	34.974	36.286	37.223	38.663
sem: RAB34	3.076	1.293	0.777	2.934	2.976	2.109
value: COL14A1	58.184	43.324	69.639	62.729	84.758	80.2
sem: COL14A1	5.675	5.906	8.516	8.664	18.769	8.299
value: LOC102347050	0.023	0.013	0.353	0.103	1.283	6.74
sem: LOC102347050	0.023	0.013	0.183	0.064	0.81	1.261
value: LOC103173827	3.297	4.33	1.72	1.057	0.337	1.873
sem: LOC103173827	1.874	0.39	1.023	1.057	0.337	1.873
value: EPN3	13.25	13.976	14.948	10.424	12.068	11.443
sem: EPN3	5.755	4.17	5.552	4.515	3.773	5.403
value: KLF2	3.91	10.764	16.426	12.744	20.733	28.68
sem: KLF2	0.659	3.559	3.501	1.254	6.306	2.553
value: PPIL3	55.39	54.93	60.1	53.971	60.67	49.603
sem: PPIL3	6.823	9.702	12.895	9.468	10.96	7.876
value: RFT1	7.463	7.754	5.416	6.193	7.256	5.948
sem: RFT1	2.699	2.54	3.268	2.876	4.008	3.584
value: MAP3K1	17.757	16.747	17.933	15.47	16.697	12.143
sem: MAP3K1	0.572	2.916	5.874	4.845	0.774	0.398
value: ZBTB46	26.9	30.774	30.63	28.3	34.217	27.683
sem: ZBTB46	2.273	3.123	2.664	1.962	5.066	3.297
value: LOC102349803	1.706	1.53	3.279	1.103	1.816	1.203
sem: LOC102349803	0.959	0.927	1.536	0.81	0.801	0.855
value: PDXDC1	62.16	68.92	67.613	70.214	82.679	77.316
sem: PDXDC1	2.851	8.181	4.18	6.118	5.858	6.543
value: ANKRD50	35.634	26.861	31.903	30.02	31.467	40.023
sem: ANKRD50	0.791	1.211	2.365	2.191	2.944	1.923
value: TBCEL	13.651	9.367	6.214	6.872	6.654	5.686
sem: TBCEL	1.994	2.059	1.79	2.75	3.274	3.203
value: ZNF462	45.803	33.677	34.64	31.241	29.34	25.981
sem: ZNF462	4.139	3.361	4.806	4.285	2.066	2.399
value: CIZ1	18.51	11.356	10.213	9.699	11.037	8.381
sem: CIZ1	2.453	1.905	1.889	2.44	2.443	1.483
value: EXD3	4.64	5.56	4.257	4.473	3.584	8.399
sem: EXD3	1.131	1.878	1.563	1.671	1.82	1.558
value: ADGRB2	4.36	5.37	4.657	4.012	4.22	3.637
sem: ADGRB2	1.333	1.285	2.205	2.499	0.953	1.452
value: GID8	9.944	12.12	12.59	9.977	11.43	9.804
sem: GID8	0.757	1.097	0.698	1.385	1.104	1.098
value: LY75	4.593	3.05	3.464	2.865	3.323	2.907
sem: LY75	1.932	0.993	1.323	1.411	1.657	0.99
value: RAB40C	22.413	21.733	24.54	23.224	28.157	24.51
sem: RAB40C	1.121	1.253	1.466	1.936	1.818	1.324
value: NSG1	20.007	16.333	11.863	9.827	10.79	8.437
sem: NSG1	1.747	0.793	0.513	0.537	1.438	0.325
value: TRIM66	56.204	24.723	29.667	27.797	29.473	34.103
sem: TRIM66	3.943	3.804	5.055	5.015	4.728	2.902
value: BBX	24.909	24.416	26.096	22.867	23.384	24.737
sem: BBX	1.81	1.71	1.93	2.842	1.501	1.469
value: MYBPC2	3.7	3.78	3.923	4.237	2.8	1.473
sem: MYBPC2	1.017	1.1	1.12	1.456	0.443	0.591
value: DAP	113.32	158.037	198.68	204.107	180.153	207.56
sem: DAP	13.501	22.487	27.994	7.774	14.717	3.597
value: LOC102366531	182.723	243.46	285.227	273.513	258.516	272.27
sem: LOC102366531	16.272	15.028	17.226	37.079	10.963	6.821
value: LOC102355420	7.134	4.009	4.143	3.763	2.517	2.839
sem: LOC102355420	3.386	1.702	2.16	2.373	0.988	1.461
value: CCDC89	2.329	1.84	1.441	0.821	1.138	0.639
sem: CCDC89	0.821	0.956	0.65	0.593	0.666	0.317
value: PIGT	38.153	30.204	40.896	37.5	34.25	34.086
sem: PIGT	1.863	7.72	11.476	8.79	1.748	1.031
value: PXDNL	43.693	27.963	31.506	29.487	29.72	29.81
sem: PXDNL	3.253	5.491	3.621	4.516	4.054	3.404
value: BRPF1	6.16	4.316	4.847	4.327	3.946	3.903
sem: BRPF1	0.344	0.52	0.466	0.236	0.641	0.313
value: LOC102684251	1.093	0.943	0.463	0.617	0.623	0.33
sem: LOC102684251	0.069	0.108	0.091	0.105	0.107	0.105
value: CRYBA1	5.293	6.327	5.92	5.081	7.841	7.779
sem: CRYBA1	2.328	2.35	2.347	1.561	3.029	1.419
value: SLITRK1	4.323	3.25	3.85	3.57	2.743	3.297
sem: SLITRK1	1.189	0.337	0.467	0.832	0.284	0.534
value: ZUP1	9.83	8.985	7.626	7.584	8.69	6.749
sem: ZUP1	2.427	2.721	1.847	1.686	2.201	1.735
value: RYR2	78.304	60.026	71.61	69.559	87.051	94.907
sem: RYR2	5.724	4.754	6.222	7.859	3.41	4.453
value: CEP104	11.777	9.23	8.289	7.019	7.407	8.193
sem: CEP104	3.665	4.231	2.84	2.343	2.683	2.224
value: MMP19	4.603	3.87	3.787	4.27	5.617	5.8
sem: MMP19	1.037	0.545	0.846	0.857	0.572	0.514
value: HECTD1	33.642	20.504	23.232	22.273	21.763	18.179
sem: HECTD1	13.102	10.66	12.117	13.439	12.101	6.627
value: ARHGEF39	9.887	10.087	10.356	8.266	9.833	9.183
sem: ARHGEF39	4.12	2.993	3.677	2.237	2.992	1.811
value: LOC102363646	0.877	1.073	1.387	0.87	0.764	0.364
sem: LOC102363646	0.687	0.919	0.952	0.641	0.506	0.364
value: FLRT3	24.704	19.343	20.834	23.73	24.59	26.793
sem: FLRT3	1.493	2.489	1.218	1.249	1.152	0.913
value: LOC106706668	2.877	0.473	0.32	0.663	0.367	0.12
sem: LOC106706668	0.722	0.274	0.102	0.274	0.104	0.06
value: KATNB1	33.697	28.44	28.443	22.84	23.597	21.046
sem: KATNB1	23.038	4.171	1.802	12.612	5.163	3.632
value: ZFP597	17.366	15.664	17.89	16.77	17.01	18.421
sem: ZFP597	2.635	1.749	2.828	2.76	2.579	2.4
value: RTN2	5.387	6.264	8.707	11.527	10.083	36.15
sem: RTN2	1.292	1.705	1.384	3.52	1.52	4.8
value: TRP53	281.797	191.171	273.12	228.573	214.906	256.667
sem: TRP53	96.703	15.569	27.194	23.331	48.885	4.417
value: NEK6	9.907	12.723	15.934	19.796	21.273	25.143
sem: NEK6	0.712	1.8	3.175	2.661	5.149	4.923
value: ABLIM1	5.269	8.089	12.101	8.515	9.356	13.095
sem: ABLIM1	2.619	4.268	4.214	3.675	3.686	3.208
value: FRYL	14.516	10.543	7.534	8.136	9.426	5.718
sem: FRYL	3.968	2.04	4.146	3.193	3.784	2.33
value: ACE	12.997	14.446	14.463	16.73	14.516	14.467
sem: ACE	3.714	1.084	1.625	1.669	2.647	0.93
value: CMTM8	1.364	1.317	1.273	1.07	1.21	1.59
sem: CMTM8	0.572	0.359	0.333	0.292	0.291	0.548
value: ATAD2B	33.643	21.97	21.456	23.914	26.777	24.177
sem: ATAD2B	2.939	0.99	0.97	3.114	2.867	3.669
value: OBSCN	61.657	45.126	42.493	79.887	62.845	80.003
sem: OBSCN	6.346	14.861	15.543	18.124	15.515	21.19
value: LOC102690661	0.713	0.843	0.573	0.647	1.243	0.493
sem: LOC102690661	0.293	0.149	0.457	0.412	0.732	0.268
value: AGO3	5.357	5.597	6.74	5.35	5.157	6.157
sem: AGO3	0.133	0.139	1.047	0.336	0.679	0.238
value: LMOD1	0.48	0.117	1.516	1.737	1.22	1.62
sem: LMOD1	0.142	0.077	0.316	0.674	0.426	0.514
value: KRT8	2883.544	5080.378	7074.919	6770.016	8494.847	8684.962
sem: KRT8	301.466	793.906	685.623	1085.524	1645.049	427.777
value: TMEM86A	9.826	25.996	30.283	25.922	32.58	30.703
sem: TMEM86A	1.424	8.956	6.726	4.273	3.098	4.457
value: AK5	1.083	0.907	0.786	1.68	0.987	0.407
sem: AK5	0.416	0.147	0.4	0.439	0.585	0.236
value: SLC25A39	27.747	29.62	26.947	26.037	28.013	22.057
sem: SLC25A39	1.281	2.714	2.534	2.673	5.014	1.946
value: THYN1	27.119	25.623	23.696	24.426	24.954	17.201
sem: THYN1	5.758	3.611	3.869	9.553	2.481	3.249
value: GLRX2	3.744	5.347	7.277	4.947	5.246	4.056
sem: GLRX2	1.135	1.465	2.143	1.601	1.487	0.93
value: LOC102569672	2.183	2.87	1.78	3.25	4.187	4.343
sem: LOC102569672	0.448	0.578	0.194	0.232	0.545	0.288
value: KSR1	8.628	16.744	16.994	19.814	23.432	18.379
sem: KSR1	2.273	6.688	4.185	6.507	4.73	2.148
value: ZMYM6	2.093	2.316	2.324	1.74	2.039	0.753
sem: ZMYM6	0.551	1.275	0.852	0.522	0.547	0.321
value: TRIM69	121.355	99.597	92.264	85.228	92.329	92.769
sem: TRIM69	17.082	18.716	25.852	20.422	24.019	16.211
value: PYGB	25.89	29.41	32.44	32.401	35.977	33.674
sem: PYGB	2.122	2.364	2.948	5.376	4.589	2.627
value: D430042O09RIK	117.679	65.01	30.452	23.74	24.183	16.557
sem: D430042O09RIK	9.036	11.964	6.026	8.247	5.482	3.294
value: CARHSP1	33.073	27.8	27.777	27.24	35.28	21.81
sem: CARHSP1	2.007	2.589	1.723	1.105	7.563	0.912
value: PRMT9	37.563	42.08	42.77	33.746	40.122	40.083
sem: PRMT9	3.948	7.815	5.643	7.646	4.732	5.833
value: LOC106702022	12.861	9.286	7.935	10.184	8.316	10.347
sem: LOC106702022	4.506	3.272	3.273	4.778	2.86	3.367
value: COL6A6	32.487	38.785	62.618	59.646	59.042	80.642
sem: COL6A6	14.03	7.731	14.533	12.115	21.258	21.046
value: PSD3	16.563	8.831	9.109	9.876	8.401	9.404
sem: PSD3	1.464	1.673	2.632	2.402	2.526	3.096
value: ERBB3	20.954	18.27	17.584	17.332	17.704	21.576
sem: ERBB3	2.104	2.488	3.774	3.02	2.921	2.962
value: CLDN4	239.835	321.412	314.819	363.319	354.481	347.903
sem: CLDN4	75.486	84.861	96.386	88.037	148.695	63.057
value: PRKAR1B	20.907	22.637	18.424	18.127	21.845	24.803
sem: PRKAR1B	1.915	3.694	0.96	2.716	2.708	2.866
value: ERCC8	9.492	12.57	11.703	11.566	12.131	12.698
sem: ERCC8	2.956	4.741	3.929	3.248	4.007	3.675
value: 1700123O20RIK	74.116	77.216	99.33	104.054	69.094	91.476
sem: 1700123O20RIK	4.236	11.81	7.963	9.487	11.793	13.575
value: HNRNPLL	89.564	91.48	94.757	81.474	85.02	67.186
sem: HNRNPLL	5.818	1.879	5.103	6.224	5.322	1.395
value: SIPA1L1	35.55	21.781	17.253	18.391	18.03	16.1
sem: SIPA1L1	4.683	4.192	1.606	4.979	3.175	2.489
value: ALDH1A3	1.113	0.313	0.836	0.67	0.183	0.713
sem: ALDH1A3	0.243	0.078	0.391	0.231	0.117	0.287
value: LOC102687445	8.29	6.033	3.934	2.537	5.2	4.237
sem: LOC102687445	2.192	1.3	1.773	1.637	0.983	1.261
value: UVSSA	17.577	13.588	15.847	15.151	18.253	16.4
sem: UVSSA	2.204	2.908	2.803	3.744	3.959	2.927
value: HELZ	22.066	17.987	17.59	22.163	23.069	23.885
sem: HELZ	2.517	2.375	2.54	4.78	2.701	2.95
value: LCMT2	7.358	7.167	5.399	4.736	4.876	3.484
sem: LCMT2	3.458	1.349	0.889	2.285	1.026	1.276
value: ENDOV	2.582	2.444	2.72	2.156	1.859	1.941
sem: ENDOV	1.709	1.315	1.533	1.139	0.967	1.526
value: BLM	8.033	6.091	6.237	5.904	5.8	5.084
sem: BLM	1.427	1.846	1.513	1.257	1.013	2.309
value: MEIOB	3.14	1.8	1.627	2.014	1.57	1.654
sem: MEIOB	0.493	0.751	0.209	0.307	0.3	0.252
value: MARCO	89.86	35.897	39.759	57.276	64.601	44.482
sem: MARCO	4.98	2.38	2.945	5.295	5.351	3.348
value: KPNA3	136.11	140.047	168.693	151.899	152.51	158.057
sem: KPNA3	15.83	5.699	11.182	8.409	10.261	7.044
value: MYBPC1	22.903	24.764	27.997	40.734	30.992	67.053
sem: MYBPC1	2.573	5.651	6.909	12.681	5.451	10.935
value: CASP8AP2	11.397	9.574	12.344	17.304	23.17	54.884
sem: CASP8AP2	1.806	1.352	1.993	3.68	2.362	8.474
value: PEA15A	77.611	120.409	129.981	123.623	105.189	130.883
sem: PEA15A	44.861	51.7	31.742	59.915	39.075	22.663
value: ANK2	16.516	14.269	12.637	19.317	11.423	26.889
sem: ANK2	5.583	4.05	3.602	8.732	5.746	6.424
value: NFATC2IP	26.343	21.334	21.767	22.583	20.427	22.86
sem: NFATC2IP	1.439	4.3	1.081	2.527	1.224	2.13
value: PLEKHO1	19.674	18.44	18.52	19.957	18.187	32.754
sem: PLEKHO1	0.97	1.862	2.71	2.466	1.769	3.718
value: WRB	14.653	15.54	14.67	13.41	18.103	11.47
sem: WRB	1.159	1.525	1.69	2.656	4.908	2.969
value: LOC102687888	2.83	2.117	1.57	1.533	2.1	2.53
sem: LOC102687888	1.199	0.606	0.536	0.578	0.404	0.681
value: JPH2	0.14	0.623	2.547	4.13	3.803	15.94
sem: JPH2	0.035	0.364	0.354	1.402	0.028	1.593
value: CBWD1	19.663	22.163	23.26	20.409	20.07	15.383
sem: CBWD1	1.35	3.464	4.048	1.683	2.789	1.697
value: FLRT2	9.473	9.633	17.78	19.163	18.633	21.087
sem: FLRT2	1.201	0.921	1.063	3.929	1.828	0.718
value: TH	182.89	108.106	127.044	126.87	137.69	127.267
sem: TH	5.047	5.404	3.682	4.714	2.913	1.328
value: LOC103183288	1.95	4.85	5.663	6.5	11.07	6.297
sem: LOC103183288	0.643	1.71	1.201	3.014	2.435	1.059
value: PRRC2A	55.78	33.674	38.774	39.213	39.671	39.44
sem: PRRC2A	5.21	4.201	4.339	5.397	4.063	2.268
value: KPTN	12.303	7.693	8.328	8.55	6.39	9.226
sem: KPTN	1.467	1.656	2.048	4.069	2.646	1.605
value: PTCH2	0.887	7.256	10.213	3.159	1.64	3.843
sem: PTCH2	0.266	2.017	3.942	0.666	0.859	1.299
value: OAT	60.863	54.807	54.746	50.257	57.277	51.7
sem: OAT	4.725	6.549	6.97	2.452	19.203	4.922
value: PMS2	16.203	12.814	11.353	9.727	10.456	7.6
sem: PMS2	2.208	0.879	0.551	0.702	1.322	0.323
value: CNPY2	20.713	11.93	15.664	20.179	16.493	26.196
sem: CNPY2	5.624	1.694	5.488	4.537	3.535	7.347
value: FAM214B	2.181	4.254	3.507	3.134	3.057	3.443
sem: FAM214B	0.948	1.564	0.827	0.985	0.7	1.203
value: WDR20RT	9.466	8.166	9.316	9.61	9.47	9.617
sem: WDR20RT	1.146	0.803	0.361	1.429	1.172	0.668
value: THRA	0.567	1.464	1.887	1.933	3.463	4.473
sem: THRA	0.143	0.245	0.369	0.714	0.626	1.07
value: LOC102357199	352.657	231.722	278.661	268.844	269.733	248.253
sem: LOC102357199	48.925	32.103	51.55	45.734	50.55	42.233
value: NR2F6	110.18	63.127	38.467	35.137	20.844	20.784
sem: NR2F6	10.108	8.5	2.009	4.93	0.175	2.358
value: RTRAF	96.864	105.733	102.216	96.44	103.974	90.956
sem: RTRAF	8.343	6.814	2.113	5.445	4.719	3.879
value: HMGB1	1293.869	1395.284	1444.06	1427.016	1543.64	1287.053
sem: HMGB1	87.624	63.822	59.286	28.418	157.649	52.579
value: LAMP1	43.03	42.02	48.74	51.17	56.317	53.05
sem: LAMP1	1.976	2.141	3.016	6.945	4.807	2.61
value: 2210010C04RIK	9.773	6.727	10.277	10.907	9.45	20.633
sem: 2210010C04RIK	0.658	0.217	0.252	1.077	0.335	0.934
value: HOXD3	26.723	14.868	11.285	11.174	10.83	8.4
sem: HOXD3	4.351	3.183	2.909	2.731	3.616	2.685
value: LOC102365888	0.371	0.743	0.664	0.64	1.523	4.33
sem: LOC102365888	0.245	0.568	0.275	0.401	1.132	1.593
value: LOC102684332	0.0	0.297	0.0	0.143	0.303	0.127
sem: LOC102684332	0.0	0.297	0.0	0.143	0.161	0.127
value: MDFI	18.383	8.024	14.3	18.844	15.767	13.05
sem: MDFI	1.815	3.746	6.345	7.908	8.257	3.372
value: OSER1	13.632	12.894	13.684	12.17	12.673	13.703
sem: OSER1	2.722	2.215	2.719	3.299	2.778	3.297
value: RPL12	1317.68	1396.44	1483.113	1488.493	1368.374	1743.98
sem: RPL12	133.686	61.653	83.35	113.452	23.336	37.129
value: CSDE1	407.629	348.857	364.041	337.723	335.554	323.487
sem: CSDE1	29.991	37.947	28.017	32.919	31.218	33.715
value: LOC107079417	0.297	0.18	0.443	0.387	0.133	0.0
sem: LOC107079417	0.253	0.18	0.331	0.216	0.074	0.0
value: NAV3	9.329	10.404	9.14	8.187	10.919	10.23
sem: NAV3	0.966	2.694	2.511	1.497	2.814	1.996
value: SFRP4	10.19	7.937	5.527	6.734	5.197	1.607
sem: SFRP4	2.219	3.743	4.837	3.277	2.354	1.36
value: MAP2K7	7.146	6.693	7.354	5.541	4.823	6.464
sem: MAP2K7	2.1	0.801	1.599	1.483	1.453	0.932
value: TRAF3IP3	0.42	1.213	1.383	1.143	0.874	1.267
sem: TRAF3IP3	0.212	0.18	0.365	0.812	0.611	0.859
value: RPS6KA1	5.417	5.383	6.533	5.53	5.683	4.373
sem: RPS6KA1	0.685	0.493	0.694	0.653	0.777	0.147
value: TUBA4A	26.687	39.947	74.913	137.12	114.934	226.293
sem: TUBA4A	2.742	6.559	22.587	3.949	10.288	15.071
value: ATL2	14.77	16.28	14.427	14.407	16.656	20.21
sem: ATL2	2.635	1.684	2.242	2.371	2.569	1.861
value: DTL	24.584	16.733	15.697	13.317	16.013	12.623
sem: DTL	3.588	1.787	1.317	1.441	2.228	1.197
value: MAP4K4	13.486	15.061	14.906	14.53	11.763	15.593
sem: MAP4K4	2.018	2.196	2.399	2.559	1.57	2.243
value: RPP40	329.026	381.676	255.911	237.225	272.502	183.571
sem: RPP40	33.494	27.718	35.142	48.166	28.429	17.943
value: ZCCHC8	24.473	16.483	14.844	14.13	15.073	12.643
sem: ZCCHC8	2.469	1.077	0.972	1.036	1.427	0.216
value: KIAA1328	17.183	16.48	13.22	12.677	13.583	10.279
sem: KIAA1328	3.917	2.674	4.955	4.336	5.004	3.099
value: NT5C1B	10.393	14.67	17.997	17.077	19.26	20.5
sem: NT5C1B	0.355	1.667	0.297	1.212	0.782	0.77
value: HAUS6	15.544	12.987	11.354	9.347	11.26	6.5
sem: HAUS6	0.428	0.777	0.909	1.319	0.903	0.204
value: STK36	3.373	4.723	9.92	4.72	4.216	2.77
sem: STK36	1.731	2.21	3.94	4.187	1.771	1.721
value: FASTK	19.637	14.967	15.663	14.507	14.344	13.44
sem: FASTK	1.183	1.375	1.325	0.91	0.245	0.361
value: CENPE	27.708	21.437	17.186	17.706	20.056	11.863
sem: CENPE	8.381	7.115	8.14	4.911	6.129	2.351
value: STRIP1	19.354	17.691	18.441	19.003	19.38	20.181
sem: STRIP1	1.226	1.839	2.472	2.043	3.576	2.667
value: DNAH6	17.86	22.776	12.499	12.245	16.523	8.434
sem: DNAH6	1.848	1.908	0.736	4.273	2.33	0.829
value: DNAJC10	25.993	21.727	20.083	20.42	26.467	23.187
sem: DNAJC10	1.884	0.934	1.829	3.697	3.859	1.912
value: PPFIA1	18.517	12.75	12.627	12.776	14.99	13.044
sem: PPFIA1	2.235	4.133	3.218	3.984	7.473	3.421
value: ESPN	0.893	0.644	0.65	0.71	0.787	0.864
sem: ESPN	0.393	0.329	0.159	0.12	0.3	0.399
value: NAT2	13.627	11.094	23.588	24.823	9.873	34.889
sem: NAT2	1.357	2.553	6.842	12.452	3.295	9.85
value: LCOR	9.976	8.85	7.567	7.594	7.822	7.537
sem: LCOR	3.823	2.816	2.559	2.27	1.715	2.24
value: LOC102691664	8.563	8.62	10.207	8.007	8.46	8.493
sem: LOC102691664	0.419	0.677	0.531	0.46	0.561	0.317
value: CBX1	274.841	236.704	239.98	211.907	196.347	170.013
sem: CBX1	24.22	17.879	25.898	12.492	23.886	8.709
value: ST6GALNAC2	4.096	5.54	5.0	4.277	4.191	3.604
sem: ST6GALNAC2	0.709	2.584	2.043	0.995	1.435	1.965
value: PQLC3	103.18	108.331	106.771	121.394	109.661	74.069
sem: PQLC3	22.187	10.007	12.328	20.965	23.507	21.58
value: IGDCC4	2.539	2.37	1.66	1.904	1.71	1.27
sem: IGDCC4	1.156	0.988	0.857	0.578	0.716	0.284
value: PLEKHG1	5.775	3.627	5.309	6.791	6.39	7.426
sem: PLEKHG1	3.137	1.319	3.58	4.335	4.206	6.087
value: RALGAPA2	55.892	53.65	53.586	51.057	55.267	42.43
sem: RALGAPA2	15.848	8.867	11.172	7.589	3.736	5.054
value: VAMP7	8.564	11.653	9.684	8.84	11.08	6.35
sem: VAMP7	0.824	1.498	0.922	1.342	2.35	0.327
value: RBM44	6.807	6.817	7.22	8.814	8.09	10.121
sem: RBM44	1.177	0.493	1.355	1.132	1.469	1.951
value: CDH23	22.726	22.866	21.615	21.189	23.35	21.86
sem: CDH23	2.719	2.107	2.037	1.799	2.192	2.998
value: KDM1A	43.657	34.011	33.846	27.977	30.609	23.087
sem: KDM1A	3.312	4.07	2.771	5.148	4.091	2.026
value: GPT2	51.196	49.52	52.62	45.257	46.04	43.45
sem: GPT2	3.077	2.371	1.463	1.768	4.418	1.845
value: CD37	49.59	67.503	75.897	85.16	84.231	98.657
sem: CD37	13.701	8.777	18.378	25.859	28.745	22.535
value: RECK	8.357	8.213	7.944	9.207	9.81	11.479
sem: RECK	4.118	1.608	3.262	3.661	1.742	1.662
value: ZMYM2	57.206	50.41	46.186	40.667	50.383	31.038
sem: ZMYM2	5.063	5.711	1.282	4.245	4.833	1.619
value: STARD5	4.51	6.063	6.5	5.24	6.243	6.261
sem: STARD5	0.6	0.654	1.19	0.846	1.53	0.605
value: ASNSD1	11.847	11.697	10.086	8.584	10.23	7.483
sem: ASNSD1	1.894	1.144	0.851	1.453	2.011	0.437
value: NRAP	2.26	1.493	2.211	4.627	2.464	4.863
sem: NRAP	0.418	0.501	0.649	1.546	0.56	0.964
value: IAH1	16.734	38.98	45.45	43.556	34.406	53.146
sem: IAH1	4.704	6.542	9.28	19.267	7.443	6.446
value: LOC102695561	3.524	4.091	4.12	3.696	5.857	4.18
sem: LOC102695561	2.582	1.37	2.146	2.01	3.548	0.773
value: ST3GAL4	11.64	10.77	8.74	7.833	7.81	8.116
sem: ST3GAL4	2.08	0.957	1.402	0.888	0.697	1.005
value: YAP1	54.567	48.277	57.616	54.584	55.527	61.192
sem: YAP1	3.181	5.328	5.438	3.574	7.861	4.046
value: NEK5	2.729	1.797	1.72	1.183	0.776	0.828
sem: NEK5	0.965	0.497	0.622	0.637	0.499	0.423
value: PNRC1	20.883	19.927	25.853	25.43	26.41	28.123
sem: PNRC1	0.871	3.326	4.252	4.471	8.446	0.933
value: LOC102690576	6.443	6.906	5.566	5.69	9.794	4.764
sem: LOC102690576	0.779	0.724	0.517	0.482	1.924	0.771
value: GLI2	12.79	13.852	16.79	17.668	18.77	19.961
sem: GLI2	4.474	3.538	5.893	6.146	6.223	3.929
value: TPTE	0.857	0.563	0.29	0.263	0.24	0.56
sem: TPTE	0.022	0.094	0.046	0.118	0.09	0.235
value: CRELD1	5.783	4.47	4.36	3.674	4.38	3.313
sem: CRELD1	0.956	0.646	1.116	1.059	0.794	0.635
value: HIVEP3	5.126	9.772	11.731	8.393	6.715	7.743
sem: HIVEP3	1.363	2.731	2.195	2.847	2.451	2.885
value: EPB41	116.411	82.911	81.476	71.14	61.049	45.937
sem: EPB41	15.709	12.521	11.952	16.15	17.918	5.073
value: F2R	6.516	10.981	7.076	6.75	7.507	6.857
sem: F2R	0.709	3.75	1.677	2.633	1.009	0.981
value: TACC2	35.401	23.073	23.613	24.103	25.422	25.666
sem: TACC2	3.457	3.81	4.113	5.258	2.891	5.501
value: LOC102569370	0.883	1.36	0.873	1.143	1.113	0.83
sem: LOC102569370	0.059	0.872	0.751	0.717	0.278	0.662
value: ZDHHC23	1.307	1.414	2.0	1.9	2.84	1.95
sem: ZDHHC23	0.3	0.114	0.527	0.363	0.355	0.393
value: LOC107079926	15.69	7.77	11.127	12.127	10.05	14.93
sem: LOC107079926	2.471	1.3	0.949	3.783	2.221	5.772
value: LOC106705230	105.633	83.659	60.56	59.448	66.731	55.773
sem: LOC106705230	14.96	17.346	16.397	13.843	14.882	9.992
value: NCKIPSD	3.913	2.906	2.97	1.749	1.544	1.374
sem: NCKIPSD	0.925	0.872	1.892	0.967	0.96	0.465
value: LRBA	25.153	20.43	22.543	24.831	33.686	32.173
sem: LRBA	3.451	3.502	2.295	4.247	4.524	2.39
value: PGAP2	28.717	29.738	36.563	28.044	25.297	23.712
sem: PGAP2	4.272	3.391	5.484	2.363	3.95	3.345
value: LOC102686710	10.094	9.152	10.29	6.469	7.861	9.183
sem: LOC102686710	3.126	6.763	4.148	4.613	4.422	2.354
value: MRVI1	0.577	1.17	0.477	1.12	1.41	0.777
sem: MRVI1	0.414	0.709	0.093	0.762	1.062	0.029
value: SOAT1	9.717	8.743	10.741	9.973	9.324	10.79
sem: SOAT1	1.04	1.3	1.742	2.377	1.509	3.31
value: NOXRED1	0.87	4.677	16.08	1.624	1.753	5.48
sem: NOXRED1	0.654	1.883	1.498	0.871	0.501	1.799
value: FNDC3A	5.79	5.78	3.867	4.03	4.279	3.807
sem: FNDC3A	1.774	1.357	1.61	1.75	1.933	2.368
value: SNAP91	8.875	8.812	7.487	8.237	9.593	9.49
sem: SNAP91	5.798	3.167	2.477	4.563	3.809	4.96
value: RAP1GDS1	42.246	34.426	30.444	28.663	30.657	26.381
sem: RAP1GDS1	3.347	3.183	2.707	2.506	4.275	1.435
value: MAD2L1BP	36.521	32.577	35.203	33.403	33.306	36.407
sem: MAD2L1BP	4.473	3.712	4.431	2.692	2.597	1.937
value: SYN1	145.909	113.783	90.821	79.376	81.395	60.521
sem: SYN1	20.763	18.911	17.006	20.98	17.303	12.417
value: ANKHD1	48.103	33.543	31.997	29.74	34.173	28.691
sem: ANKHD1	4.912	6.206	6.09	6.977	3.846	3.848
value: RNF114	18.046	23.25	18.37	16.744	18.349	13.754
sem: RNF114	3.128	4.857	3.166	3.335	1.812	2.301
value: RBMS2	9.654	8.752	8.01	10.06	9.356	10.139
sem: RBMS2	3.427	3.706	3.06	2.524	5.087	2.444
value: MGA	23.788	15.6	14.974	13.962	17.606	14.231
sem: MGA	5.903	5.352	5.278	4.888	4.904	4.101
value: PRKRA	33.778	33.066	34.727	30.551	29.89	29.965
sem: PRKRA	2.936	5.426	5.557	3.496	8.958	2.853
value: PPIP5K2	32.074	30.227	24.747	16.456	22.302	15.226
sem: PPIP5K2	4.64	5.515	5.274	6.27	7.467	2.855
value: MARCH3	0.797	3.153	4.693	8.02	13.773	12.173
sem: MARCH3	0.073	1.069	0.184	0.836	0.648	0.498
value: NFASC	4.553	2.156	1.34	1.077	0.496	1.106
sem: NFASC	1.027	0.988	0.796	0.538	0.496	0.875
value: BNC2	5.637	5.277	5.301	4.671	6.083	8.567
sem: BNC2	1.914	2.573	1.106	1.302	2.281	2.0
value: SDC4	19.62	30.13	31.83	34.887	46.707	46.98
sem: SDC4	1.146	1.4	1.23	2.574	2.351	1.338
value: POLR2F	79.857	75.23	77.22	76.69	66.91	75.154
sem: POLR2F	5.863	1.519	5.642	3.873	1.908	6.393
value: ZAR1	1.887	2.243	8.817	10.997	12.543	8.29
sem: ZAR1	0.179	0.364	0.957	0.515	2.017	1.887
value: LMAN2	84.951	67.161	80.953	69.913	73.577	72.056
sem: LMAN2	29.33	21.688	25.638	31.311	43.003	23.857
value: LOC102358708	0.027	0.0	0.387	0.383	0.327	1.73
sem: LOC102358708	0.027	0.0	0.195	0.268	0.197	0.166
value: ATP6V1C2	0.583	0.936	0.87	0.986	1.727	1.459
sem: ATP6V1C2	0.39	0.634	0.447	0.595	1.305	0.645
value: CELF3	4.953	2.356	2.411	1.67	1.783	1.946
sem: CELF3	1.49	1.064	1.533	0.404	0.528	0.625
value: EED	21.817	20.297	19.997	18.8	18.86	15.987
sem: EED	3.212	0.118	0.582	1.386	0.992	0.864
value: SMURF2	14.547	12.56	13.33	12.94	14.06	13.627
sem: SMURF2	1.562	1.312	1.46	2.387	3.235	1.469
value: TAF1B	17.5	13.427	13.65	12.997	12.804	11.647
sem: TAF1B	3.284	1.961	1.319	2.579	1.142	1.049
value: RPIA	29.52	27.79	29.56	26.26	25.01	21.713
sem: RPIA	0.729	1.032	0.2	1.029	0.557	1.424
value: LOC102359534	2.557	2.207	2.807	2.303	2.29	2.933
sem: LOC102359534	0.436	1.187	1.019	0.536	0.508	0.604
value: CIB1	25.534	32.12	30.729	28.077	33.663	25.891
sem: CIB1	3.625	2.509	4.996	4.278	2.819	2.234
value: CPEB4	10.359	9.623	7.684	7.315	8.774	8.943
sem: CPEB4	2.259	1.607	2.456	2.365	2.76	2.433
value: LOC102694123	4.198	2.883	4.104	3.723	2.524	6.647
sem: LOC102694123	1.738	1.547	2.684	1.641	0.735	3.512
value: CLPX	11.276	9.64	2.176	3.387	22.623	2.691
sem: CLPX	5.661	5.777	1.726	1.513	1.254	1.652
value: STAG1	47.501	32.901	34.48	31.521	32.468	32.728
sem: STAG1	3.603	4.587	3.543	3.194	3.826	3.134
value: PLXNB1	20.103	14.15	12.163	11.984	12.864	10.15
sem: PLXNB1	1.915	1.041	1.167	0.873	1.014	0.167
value: MICAL2	9.446	14.458	15.12	15.808	16.571	20.472
sem: MICAL2	1.768	4.251	5.525	5.636	5.795	7.601
value: RNF215	5.423	4.513	4.687	4.342	4.7	6.124
sem: RNF215	1.315	1.334	0.865	1.099	2.042	1.828
value: SOX14	6.233	6.173	6.427	6.53	8.217	7.747
sem: SOX14	0.609	0.926	1.02	0.327	0.946	1.05
value: LOC107077973	18.133	11.217	13.923	12.89	13.503	14.22
sem: LOC107077973	0.731	0.25	0.361	0.28	0.426	0.697
value: 4930578C19RIK	7.707	9.237	13.134	6.273	11.723	7.73
sem: 4930578C19RIK	5.496	3.722	4.504	3.316	1.26	3.471
value: TRPV1	3.717	2.787	3.09	3.876	2.264	2.88
sem: TRPV1	0.547	0.68	1.036	0.212	0.936	0.535
value: SMYD3	2.677	4.334	5.804	6.79	6.179	5.62
sem: SMYD3	0.369	1.432	1.754	3.583	2.709	1.945
value: LOC107076410	1.443	1.143	0.347	0.263	0.44	0.237
sem: LOC107076410	0.297	0.532	0.226	0.263	0.229	0.136
value: MDM2	26.107	33.837	31.489	28.147	36.336	25.776
sem: MDM2	4.523	2.941	3.918	4.082	4.944	0.993
value: SDS	5.763	4.41	4.154	4.037	3.914	5.384
sem: SDS	1.326	0.716	1.629	1.451	1.444	1.702
value: WBP1	5.83	2.556	4.463	2.81	2.36	2.94
sem: WBP1	0.357	1.474	1.998	1.213	1.952	2.353
value: LOC102685155	8.173	8.639	7.093	6.914	7.833	7.034
sem: LOC102685155	1.673	3.914	3.399	2.69	1.954	2.129
value: RAB25	34.267	46.6	45.992	55.614	54.264	60.611
sem: RAB25	5.295	24.27	12.181	13.285	25.365	24.663
value: VWCE	3.804	2.728	2.357	2.403	2.196	1.253
sem: VWCE	0.577	0.417	1.302	1.257	1.249	0.798
value: CFAP44	11.08	6.193	6.082	6.222	6.597	5.173
sem: CFAP44	1.933	0.963	1.588	1.661	1.853	1.229
value: SLC45A1	1.593	1.347	1.757	2.846	2.384	2.22
sem: SLC45A1	0.187	0.358	0.379	0.619	0.32	0.479
value: PIBF1	93.739	113.521	63.309	64.016	69.237	50.809
sem: PIBF1	9.701	14.256	8.845	13.985	12.253	7.788
value: PRDM2	13.751	9.793	9.75	9.462	10.524	8.683
sem: PRDM2	3.899	2.256	3.484	4.166	1.903	1.964
value: MARCH6	12.886	11.88	12.657	12.277	12.856	13.81
sem: MARCH6	4.607	9.666	2.784	4.2	7.096	7.938
value: SEPT8	36.811	34.337	37.15	33.037	43.669	35.14
sem: SEPT8	3.429	4.045	3.816	4.908	8.763	1.393
value: GOLPH3	59.546	53.904	69.895	56.733	81.9	79.258
sem: GOLPH3	8.26	8.353	14.105	5.995	18.864	13.559
value: CCDC9	49.953	44.7	53.798	44.7	46.073	45.043
sem: CCDC9	9.469	5.263	10.206	8.418	5.998	3.532
value: COBLL1	7.134	7.125	7.35	6.409	8.024	5.147
sem: COBLL1	1.6	2.566	5.43	1.362	1.895	2.398
value: BAZ2A	26.363	21.593	21.677	19.906	15.877	20.933
sem: BAZ2A	2.19	2.725	2.064	2.618	0.984	1.575
value: THAP8	4.554	5.383	4.777	4.937	5.983	3.7
sem: THAP8	0.488	1.086	0.989	1.105	0.836	0.431
value: SCD5	4.08	2.554	2.62	2.11	1.776	0.927
sem: SCD5	0.569	0.432	0.943	0.432	0.442	0.469
value: COMMD1	20.253	25.274	22.146	21.267	25.024	18.966
sem: COMMD1	2.828	2.358	2.103	2.647	4.176	2.297
value: FHL3	0.707	0.943	0.533	1.567	1.767	0.48
sem: FHL3	0.038	0.281	0.315	0.392	0.47	0.251
value: CCN1	27.93	31.436	41.419	43.353	50.233	57.712
sem: CCN1	5.909	9.142	11.73	5.2	11.691	7.362
value: ERICH6	5.287	5.297	3.84	4.193	6.0	3.284
sem: ERICH6	1.257	1.217	0.461	0.918	0.886	0.95
value: RMDN1	14.77	16.766	13.21	14.416	16.72	15.13
sem: RMDN1	2.964	2.34	1.073	2.571	2.15	0.581
value: MAPK8IP3	18.494	11.287	10.537	9.7	10.458	11.158
sem: MAPK8IP3	3.933	3.848	4.472	4.456	3.667	3.91
value: GFM2	6.079	5.873	6.78	6.573	5.81	6.086
sem: GFM2	1.889	1.415	1.507	2.332	1.613	2.627
value: MED15	54.299	35.267	37.687	36.36	33.313	42.614
sem: MED15	3.867	4.206	4.973	5.417	5.271	5.951
value: TRIM3	4.133	5.15	4.527	4.35	4.53	5.121
sem: TRIM3	1.454	1.84	2.021	1.999	1.69	1.79
value: FAAP20	20.123	23.957	24.21	24.467	26.576	22.383
sem: FAAP20	2.216	1.87	2.413	2.644	2.335	1.996
value: KCTD20	3.87	3.924	3.995	3.651	3.761	5.494
sem: KCTD20	0.367	2.257	2.025	0.739	1.277	1.985
value: KANSL3	156.25	179.874	230.423	201.069	170.96	312.461
sem: KANSL3	60.095	74.815	80.104	85.848	41.118	111.435
value: CFAP77	0.56	0.74	1.507	0.663	0.617	1.093
sem: CFAP77	0.064	0.042	0.393	0.209	0.081	0.149
value: DTX4	6.13	4.41	4.476	4.513	1.884	2.87
sem: DTX4	2.514	0.868	1.07	1.384	1.341	2.219
value: SEC24B	6.103	6.847	6.797	6.38	6.031	6.166
sem: SEC24B	2.001	1.186	1.673	3.05	2.687	0.582
value: XRCC3	17.244	14.855	15.9	14.253	15.836	14.087
sem: XRCC3	0.779	3.561	2.757	2.467	2.367	1.818
value: C530008M17RIK	14.011	7.581	5.409	11.417	10.126	9.359
sem: C530008M17RIK	5.955	3.227	4.21	5.848	3.618	7.6
value: HEMK1	2.95	3.44	3.643	3.177	3.337	2.857
sem: HEMK1	1.248	1.222	1.132	1.049	2.004	1.675
value: LOC107077640	2.396	1.984	2.136	2.707	1.283	8.506
sem: LOC107077640	0.69	0.122	1.139	0.928	0.591	3.647
value: LOC107079233	7.674	5.979	8.784	8.59	9.833	7.25
sem: LOC107079233	2.457	0.932	0.658	1.842	4.519	1.126
value: PCDH15	2.733	7.83	10.624	5.405	11.479	3.84
sem: PCDH15	0.638	4.233	2.187	2.373	2.312	1.568
value: PAAF1	11.756	14.29	14.357	12.967	15.21	14.426
sem: PAAF1	1.466	2.722	2.29	3.115	3.797	0.753
value: MRPL21	46.453	59.601	54.424	53.404	50.577	60.24
sem: MRPL21	3.095	1.862	4.486	2.062	2.894	13.049
value: TEAD2	6.733	3.984	6.65	7.0	4.87	9.49
sem: TEAD2	1.821	1.328	3.387	1.98	1.506	3.281
value: SHCBP1	14.003	12.694	12.217	12.208	12.22	10.533
sem: SHCBP1	2.852	4.381	3.913	3.291	3.357	5.542
value: ADNP2	4.442	4.334	4.246	4.912	7.69	5.211
sem: ADNP2	1.626	0.963	1.077	1.629	2.105	1.016
value: LVRN	1.59	2.396	2.626	3.196	7.69	8.194
sem: LVRN	0.617	1.218	1.24	1.147	2.68	2.417
value: STXBP1	4.79	3.6	4.1	3.093	2.904	3.863
sem: STXBP1	0.792	0.806	0.62	0.868	1.114	0.661
value: STRN	18.267	17.077	16.546	17.974	18.43	19.2
sem: STRN	1.488	1.464	0.71	2.452	1.536	1.265
value: AURKB	47.244	54.183	58.359	52.19	54.32	41.864
sem: AURKB	9.793	10.085	14.645	5.781	13.003	8.754
value: LOC107077771	0.777	0.573	0.42	0.417	0.607	0.543
sem: LOC107077771	0.234	0.322	0.14	0.081	0.108	0.148
value: MFN1	8.756	5.39	4.97	4.277	6.123	5.42
sem: MFN1	2.247	0.998	1.948	1.566	1.641	0.813
value: PDLIM5	34.684	34.0	29.67	27.767	28.499	23.687
sem: PDLIM5	5.473	8.316	2.573	11.41	3.849	12.121
value: SAMD4	15.287	15.826	15.364	17.221	20.047	22.27
sem: SAMD4	2.367	2.424	4.149	2.604	3.652	2.98
value: AK9	8.24	6.786	5.73	8.405	10.169	8.06
sem: AK9	3.095	2.632	1.541	2.203	2.418	2.132
value: LOXL2	171.18	125.487	174.224	176.487	146.052	231.76
sem: LOXL2	14.44	17.439	19.461	7.156	8.377	9.771
value: KLHDC8A	1.283	1.506	3.043	2.256	1.453	2.006
sem: KLHDC8A	0.487	0.503	0.823	0.497	0.971	0.716
value: RADX	0.593	0.086	0.104	0.11	0.15	0.103
sem: RADX	0.185	0.072	0.056	0.062	0.083	0.103
value: RNPEPL1	16.2	11.407	11.58	10.828	10.577	10.98
sem: RNPEPL1	1.342	1.678	2.724	2.282	2.088	3.008
value: LOC102362736	3.226	13.39	103.947	148.533	442.523	491.103
sem: LOC102362736	0.199	6.877	3.961	18.247	47.206	19.201
value: PRUNE1	9.206	5.827	6.713	6.986	5.95	8.34
sem: PRUNE1	1.042	1.304	1.198	1.406	0.637	1.124
value: FRMPD3	34.181	22.303	23.379	18.169	19.349	17.28
sem: FRMPD3	3.225	4.736	5.094	5.357	2.106	2.53
value: LOC102697707	2.05	1.34	1.643	1.757	2.447	2.19
sem: LOC102697707	0.993	0.24	1.354	1.333	1.409	1.459
value: SLC35B3	4.662	4.631	3.759	4.649	5.05	4.42
sem: SLC35B3	0.924	2.553	1.475	2.71	1.893	2.503
value: SNAP25	10.514	9.516	10.359	8.473	6.937	5.199
sem: SNAP25	1.951	1.36	2.599	1.814	1.056	1.083
value: SYTL1	1.519	1.316	1.13	0.834	1.06	0.883
sem: SYTL1	0.387	0.71	0.874	0.48	0.879	0.459
value: MOSPD1	6.471	4.123	6.353	6.05	7.814	8.451
sem: MOSPD1	1.512	2.175	1.363	2.994	0.984	0.775
value: SEL1L3	1.106	1.403	1.86	1.966	3.28	2.49
sem: SEL1L3	0.22	0.302	0.296	0.998	0.551	0.386
value: RBFOX1	127.76	87.142	98.503	99.372	111.812	95.633
sem: RBFOX1	8.432	10.286	6.322	11.609	19.644	6.669
value: LOC102361036	2.016	0.803	0.747	0.64	0.604	0.49
sem: LOC102361036	0.814	0.513	0.29	0.147	0.264	0.352
value: DNAAF1	4.057	4.346	4.267	4.659	6.583	7.594
sem: DNAAF1	1.059	1.509	1.504	1.64	1.565	2.637
value: HPGDS	1.057	1.209	1.029	1.607	1.963	1.274
sem: HPGDS	0.284	0.273	0.298	0.549	0.579	0.306
value: MARC1	15.93	13.42	12.133	9.327	11.13	9.283
sem: MARC1	1.917	1.084	1.106	1.138	2.02	2.142
value: SLC25A24	35.019	34.763	37.967	33.49	35.257	40.594
sem: SLC25A24	2.252	1.971	1.49	2.367	2.424	1.629
value: MRPL51	110.183	116.997	140.17	174.563	118.053	119.883
sem: MRPL51	2.111	10.066	13.932	33.642	23.583	2.387
value: PAX2	0.134	0.97	0.42	1.037	1.573	4.09
sem: PAX2	0.11	0.756	0.362	0.657	0.807	1.592
value: KIFC3	4.501	6.26	7.53	8.54	7.066	8.488
sem: KIFC3	1.939	2.414	2.751	5.321	4.125	2.936
value: RLIM	19.617	15.81	17.257	15.38	17.106	15.513
sem: RLIM	1.125	1.407	1.204	1.454	1.337	1.851
value: COMMD2	24.55	22.19	21.1	20.373	20.167	18.663
sem: COMMD2	2.893	6.604	13.067	12.948	2.084	1.512
value: ZFAND6	45.43	47.186	50.353	50.196	42.833	53.767
sem: ZFAND6	13.819	11.325	22.546	7.193	19.239	24.908
value: CLTC	92.19	80.25	101.727	100.14	112.567	106.397
sem: CLTC	2.795	4.341	5.743	7.932	4.622	3.176
value: ST3GAL2	14.927	20.686	24.923	16.473	26.116	17.88
sem: ST3GAL2	3.149	5.271	4.569	4.719	4.189	2.096
value: RWDD4A	16.709	20.327	16.62	15.996	19.006	15.149
sem: RWDD4A	1.956	3.161	2.428	2.667	3.015	2.661
value: LOC102689366	38.043	29.313	29.37	23.19	29.167	18.774
sem: LOC102689366	5.559	2.232	1.145	4.081	5.629	2.15
value: UBE2QL1	5.3	4.574	4.307	2.833	4.053	4.967
sem: UBE2QL1	0.74	1.034	0.432	0.554	0.631	0.848
value: LPAR6	1.043	0.823	1.28	1.633	1.9	1.35
sem: LPAR6	0.075	0.145	0.235	0.361	0.165	0.256
value: BEND5	24.664	24.738	25.157	23.154	23.607	18.398
sem: BEND5	4.35	3.507	4.068	4.709	4.175	1.91
value: CALCRL	5.947	4.723	4.122	5.365	4.897	5.613
sem: CALCRL	2.115	2.191	1.793	1.95	1.837	2.241
value: ERBIN	16.64	14.531	14.817	15.466	18.43	13.867
sem: ERBIN	2.079	2.395	2.843	3.905	3.25	0.989
value: RPS11	2848.567	3130.39	3549.187	3828.249	3276.59	3778.298
sem: RPS11	196.298	146.189	149.981	289.629	274.205	98.678
value: NEK11	1.46	2.261	2.351	1.533	2.037	2.009
sem: NEK11	0.573	0.845	1.312	0.775	0.764	0.863
value: LRCH2	5.183	5.336	4.684	5.3	7.078	7.049
sem: LRCH2	1.226	1.248	1.212	1.493	3.102	2.016
value: ABRAXAS1	13.173	11.193	10.089	9.116	9.937	8.457
sem: ABRAXAS1	2.707	3.303	6.719	5.075	2.299	2.026
value: CCDC141	47.738	26.956	15.812	17.263	17.997	20.807
sem: CCDC141	9.113	2.53	2.711	2.243	3.275	2.889
value: SHLD2	10.11	9.918	9.761	9.479	10.364	9.08
sem: SHLD2	1.414	2.246	1.868	2.208	1.853	1.494
value: CNOT2	33.131	27.084	22.849	23.985	22.164	18.989
sem: CNOT2	8.329	2.747	5.755	6.77	4.093	4.967
value: LOC107078390	11.066	14.506	6.479	6.453	9.251	6.48
sem: LOC107078390	5.195	4.492	2.665	2.582	3.537	1.782
value: DGCR6	15.531	12.616	14.952	10.853	11.298	8.497
sem: DGCR6	4.637	5.607	5.174	3.74	7.218	1.164
value: ST8SIA5	3.627	4.143	2.861	3.513	3.224	2.766
sem: ST8SIA5	1.407	1.442	0.627	0.582	2.008	0.549
value: KIAA1210	18.33	10.36	8.093	8.447	6.557	9.12
sem: KIAA1210	1.189	1.18	0.988	1.939	0.938	0.266
value: FAM13C	4.497	2.681	1.297	0.807	0.556	0.447
sem: FAM13C	1.561	1.823	1.297	0.259	0.556	0.228
value: PTPN4	6.251	8.476	4.833	5.62	6.584	4.95
sem: PTPN4	1.218	1.496	2.28	2.239	1.814	2.712
value: ACO1	20.874	14.56	20.001	17.854	18.447	19.283
sem: ACO1	2.24	4.356	6.595	9.021	2.931	3.496
value: SMAD7	26.17	16.35	16.88	19.78	18.523	26.964
sem: SMAD7	2.892	0.85	1.064	1.658	1.089	2.426
value: STAMBP	12.013	9.57	7.776	8.299	8.047	8.697
sem: STAMBP	1.501	0.396	0.764	0.606	0.449	0.64
value: ROBO3	7.617	5.353	8.293	9.487	8.233	10.881
sem: ROBO3	2.097	1.725	3.391	1.972	2.951	3.462
value: FN3KRP	21.606	28.354	21.867	22.247	25.457	19.403
sem: FN3KRP	1.585	3.38	2.814	2.951	2.782	2.674
value: COPB1	117.867	107.341	115.514	116.943	136.534	122.38
sem: COPB1	6.517	7.831	11.876	13.745	10.916	4.932
value: RPS15	1463.78	2710.36	2783.397	2967.633	2663.76	2480.817
sem: RPS15	123.967	225.829	291.507	354.157	274.322	54.105
value: TMEM229B	13.92	16.243	15.99	16.715	14.341	16.939
sem: TMEM229B	3.957	6.568	6.409	9.077	9.984	5.99
value: TXLNG	6.06	7.434	7.981	7.129	6.446	3.943
sem: TXLNG	2.355	2.479	2.809	3.556	1.418	0.901
value: AMACR	6.913	10.09	9.914	10.644	11.04	9.837
sem: AMACR	0.833	6.324	1.964	1.471	3.191	5.697
value: SPOUT1	17.667	16.56	16.267	14.899	12.94	11.617
sem: SPOUT1	1.737	1.695	1.525	0.991	1.197	2.531
value: SNX15	11.281	5.88	4.767	4.597	4.33	6.793
sem: SNX15	2.243	1.662	3.463	0.889	1.112	0.974
value: GRM7	3.674	2.677	2.213	2.35	2.536	2.833
sem: GRM7	0.512	0.966	0.41	0.544	0.474	0.256
value: PPM1L	2.023	3.043	3.17	3.116	3.677	2.937
sem: PPM1L	0.26	1.307	0.782	0.753	0.912	0.803
value: CDK8	10.503	8.34	6.947	5.583	6.953	4.694
sem: CDK8	0.949	1.089	1.019	1.557	1.575	0.226
value: UHMK1	15.983	17.26	16.753	14.14	16.747	15.476
sem: UHMK1	1.085	1.696	1.973	2.887	1.152	1.036
value: INTS14	17.866	15.394	16.74	12.173	13.11	12.184
sem: INTS14	1.71	1.056	2.822	1.431	4.103	1.131
value: MRPL57	44.25	53.383	46.993	45.257	51.707	43.58
sem: MRPL57	3.72	2.964	1.305	5.278	6.135	2.078
value: TXN2	29.096	30.867	33.08	28.71	32.233	28.874
sem: TXN2	3.858	1.511	2.811	1.092	2.989	2.382
value: GMNN	54.41	75.32	55.777	51.317	53.593	38.943
sem: GMNN	4.5	4.796	4.469	5.682	1.821	1.467
value: ATXN1L	21.716	16.413	14.853	15.917	16.44	21.417
sem: ATXN1L	2.766	1.724	1.099	4.597	2.867	2.369
value: PASK	57.437	47.347	20.26	54.746	50.587	34.826
sem: PASK	3.638	8.28	2.649	9.168	7.73	5.528
value: LOC103171644	6.9	5.413	3.907	3.316	4.273	2.657
sem: LOC103171644	0.945	0.769	0.674	0.921	0.83	0.645
value: RBPJL	0.243	0.657	0.377	0.337	0.46	0.19
sem: RBPJL	0.155	0.132	0.287	0.147	0.46	0.095
value: ERP29	41.017	28.647	39.9	37.483	41.493	40.24
sem: ERP29	2.023	2.063	5.071	2.195	2.972	3.64
value: EAPP	26.687	25.86	27.877	26.45	23.78	24.61
sem: EAPP	4.428	10.483	18.723	14.753	1.706	9.175
value: SMARCA4	136.715	71.368	69.697	64.777	51.006	57.473
sem: SMARCA4	15.026	7.589	9.77	10.325	8.143	5.283
value: WDR24	33.639	33.298	29.647	28.978	26.377	27.47
sem: WDR24	3.886	4.784	4.23	6.958	3.376	4.478
value: SPEF2	2.663	2.567	2.857	1.257	1.153	0.42
sem: SPEF2	0.638	0.881	1.49	0.493	0.462	0.192
value: DCPS	19.344	24.088	26.673	21.246	23.963	23.01
sem: DCPS	10.523	10.757	14.305	8.283	13.131	10.599
value: MPHOSPH8	21.917	21.019	18.06	18.167	22.637	17.89
sem: MPHOSPH8	7.48	2.541	2.092	7.728	3.994	4.108
value: PHF20	24.199	15.021	16.773	14.749	17.04	14.697
sem: PHF20	4.761	6.019	5.348	2.863	4.694	6.139
value: SLC5A5	0.583	0.6	1.047	0.673	0.813	0.884
sem: SLC5A5	0.236	0.265	0.487	0.536	0.447	0.364
value: H2	281.942	370.13	473.987	476.199	521.837	501.636
sem: H2	81.697	94.612	140.46	160.333	171.788	100.068
value: LOC102350981	1.343	1.027	1.337	1.884	1.513	1.733
sem: LOC102350981	0.319	0.317	0.223	0.34	0.252	0.341
value: CC2D1A	10.657	7.117	10.579	9.04	5.067	8.773
sem: CC2D1A	1.757	2.746	2.119	1.603	3.781	3.805
value: EPB41L1	28.374	26.017	29.736	30.583	36.467	35.653
sem: EPB41L1	4.38	4.581	11.778	10.622	13.633	8.796
value: SELENOO	6.023	6.096	6.38	5.77	7.033	6.106
sem: SELENOO	0.574	0.478	0.408	0.368	0.283	0.925
value: CADPS2	25.937	26.637	29.908	29.681	28.637	41.218
sem: CADPS2	5.45	3.325	4.918	3.274	2.837	4.735
value: SNX11	23.337	12.656	13.113	12.447	3.324	17.337
sem: SNX11	4.549	7.193	4.819	3.036	1.412	2.371
value: LGALS3	35.946	65.337	67.294	70.075	98.123	88.676
sem: LGALS3	8.336	16.577	11.931	12.643	9.868	9.301
value: GTF2I	75.065	48.721	45.794	42.851	46.059	44.753
sem: GTF2I	10.566	9.204	9.792	8.248	7.183	7.131
value: LOC107075912	19.436	9.487	8.64	9.07	10.043	9.394
sem: LOC107075912	3.448	1.383	2.818	4.065	3.371	2.773
value: ATRN	28.566	21.439	19.647	16.59	18.75	12.603
sem: ATRN	3.797	3.457	4.676	1.806	3.755	2.132
value: LOC102346409	3.313	2.69	1.624	1.54	2.074	0.937
sem: LOC102346409	1.108	1.03	0.982	1.068	0.931	0.498
value: SPCS1	209.3	267.337	254.733	240.453	245.587	207.21
sem: SPCS1	15.009	29.767	9.868	17.299	4.336	12.884
value: ACTL9	7.963	7.117	8.173	8.0	9.78	17.357
sem: ACTL9	2.436	1.472	0.944	6.503	1.355	4.288
value: SLC1A3	2.734	3.126	2.363	2.22	3.327	3.463
sem: SLC1A3	0.594	0.626	0.729	0.978	1.267	0.659
value: METAP1D	7.907	6.835	5.007	8.204	10.758	9.01
sem: METAP1D	2.232	2.608	2.338	3.643	4.012	3.404
value: HGS	19.36	14.043	17.064	14.507	15.277	18.303
sem: HGS	0.904	0.701	1.26	2.024	0.999	0.725
value: PPHLN1	15.135	19.701	15.888	15.117	19.154	13.964
sem: PPHLN1	2.323	2.79	3.536	4.565	4.297	2.906
value: GBF1	13.707	11.96	10.566	9.52	11.057	9.794
sem: GBF1	1.579	2.6	2.795	2.917	2.768	3.515
value: CYP11A1	42.13	30.387	31.481	28.726	26.4	22.457
sem: CYP11A1	2.232	1.193	2.522	1.871	1.746	1.479
value: STK24	10.63	11.273	9.527	8.43	12.051	7.2
sem: STK24	0.643	1.382	1.046	2.404	1.843	0.939
value: TTC41	18.011	12.857	10.374	10.263	14.19	11.83
sem: TTC41	3.037	2.517	2.571	2.318	2.648	1.116
value: LIX1L	11.273	7.31	6.857	9.927	0.223	6.617
sem: LIX1L	3.448	4.138	4.187	5.018	0.147	6.617
value: LOC107076471	1.842	1.251	1.6	0.536	0.91	0.64
sem: LOC107076471	0.904	0.709	0.943	0.438	0.532	0.332
value: GALNT17	3.163	1.761	1.274	0.933	0.977	2.23
sem: GALNT17	0.705	0.803	0.624	0.51	0.543	1.18
value: DNAJC18	9.439	8.976	4.983	4.763	7.703	5.679
sem: DNAJC18	3.054	4.7	1.698	2.891	4.255	1.484
value: PAQR4	8.923	4.14	4.257	5.607	5.067	6.937
sem: PAQR4	0.734	0.81	1.529	0.57	0.856	0.207
value: LOC102347292	5.62	5.776	3.437	3.433	3.374	2.84
sem: LOC102347292	0.677	0.938	0.355	0.244	0.27	0.185
value: NFIC	0.293	1.26	2.647	3.7	3.413	4.45
sem: NFIC	0.186	0.185	0.689	0.652	0.648	1.819
value: LOC102694606	1.854	1.81	0.89	1.193	0.827	0.44
sem: LOC102694606	0.514	0.981	0.3	0.909	0.144	0.243
value: GM14391	18.0	15.377	13.377	20.653	14.653	28.243
sem: GM14391	3.717	2.872	2.79	2.171	0.285	6.475
value: LOC102689959	1.183	2.087	1.857	2.593	2.837	1.713
sem: LOC102689959	0.284	0.368	0.085	0.746	0.557	0.177
value: SLC20A2	14.983	12.913	13.656	14.88	16.984	14.7
sem: SLC20A2	1.761	2.368	1.859	2.923	2.186	2.185
value: PRRXL1	0.0	0.0	1.053	1.783	2.2	2.163
sem: PRRXL1	0.0	0.0	0.309	0.903	0.45	0.277
value: TTC22	63.46	36.38	31.653	27.763	31.26	23.447
sem: TTC22	19.449	6.879	4.341	5.862	6.976	2.051
value: CDH12	8.836	4.49	6.001	2.946	4.354	3.403
sem: CDH12	1.255	1.466	1.547	0.846	1.227	1.249
value: DNAI1	4.826	9.163	3.57	8.336	9.29	10.63
sem: DNAI1	1.282	3.195	1.999	4.312	3.217	5.169
value: ADAM17	53.056	47.788	52.104	52.54	57.06	58.179
sem: ADAM17	3.434	2.883	4.74	3.668	9.475	4.584
value: HOXB8	9.947	6.966	2.997	2.373	1.697	0.897
sem: HOXB8	0.776	0.732	0.634	0.535	0.616	0.225
value: STIL	22.447	15.014	11.057	11.487	14.034	10.23
sem: STIL	3.589	0.986	1.605	2.346	1.511	0.671
value: VPS45	27.447	31.131	34.186	34.763	30.939	33.963
sem: VPS45	2.352	1.732	5.643	2.441	3.702	2.782
value: CDON	34.445	24.077	33.583	39.552	55.854	52.871
sem: CDON	4.033	3.644	4.194	3.498	6.314	3.61
value: GANC	1.436	1.5	2.323	0.766	1.583	1.09
sem: GANC	0.722	0.703	0.88	0.505	0.323	0.229
value: CDK18	0.6	0.69	1.974	2.056	1.736	1.78
sem: CDK18	0.273	0.243	0.856	0.777	0.411	0.551
value: BRIP1	8.463	6.7	6.327	4.883	5.837	4.02
sem: BRIP1	0.555	0.423	0.442	0.501	0.696	0.149
value: FAM171A1	10.62	12.31	14.146	14.667	14.874	21.501
sem: FAM171A1	1.28	1.959	4.702	3.906	2.656	3.591
value: NEB	27.565	14.379	32.574	22.387	27.41	13.117
sem: NEB	8.432	5.091	2.506	11.28	7.669	7.322
value: TIMM21	9.253	8.293	9.06	8.92	8.807	7.607
sem: TIMM21	0.245	0.417	0.246	1.215	0.709	0.516
value: SLC13A2	9.337	7.977	16.735	14.037	11.994	6.692
sem: SLC13A2	1.598	2.685	6.778	3.181	2.077	1.333
value: FAM160A2	13.377	8.41	7.744	8.017	6.973	8.612
sem: FAM160A2	1.256	1.455	1.409	1.621	0.324	1.193
value: LOC106737623	1.607	4.507	9.44	5.747	8.443	6.483
sem: LOC106737623	0.223	1.741	1.221	0.424	1.109	0.406
value: GLRX	215.323	308.07	321.974	320.237	260.007	256.747
sem: GLRX	15.394	21.812	27.08	33.617	16.18	10.66
value: UBR4	46.308	40.714	46.42	47.483	56.917	47.606
sem: UBR4	3.853	6.303	6.913	13.005	9.203	8.94
value: EXD2	25.784	15.777	14.54	13.841	12.647	12.013
sem: EXD2	3.134	2.884	2.239	2.826	1.809	2.3
value: PRKCG	0.4	0.45	0.463	0.333	0.174	0.466
sem: PRKCG	0.337	0.35	0.099	0.227	0.133	0.181
value: MRPS15	45.75	42.787	44.264	43.44	41.174	39.77
sem: MRPS15	4.788	3.873	1.818	4.065	1.742	1.283
value: SLC38A4	0.997	1.497	2.617	1.704	1.417	2.467
sem: SLC38A4	0.169	0.189	1.275	1.003	0.583	1.856
value: RTCB	112.993	104.377	120.197	108.623	108.877	106.91
sem: RTCB	2.23	2.334	2.573	1.917	1.294	3.721
value: MRPL19	17.194	23.494	21.193	18.416	23.23	14.634
sem: MRPL19	1.464	0.873	1.927	2.073	2.862	0.624
value: GSK3A	12.326	4.156	5.013	4.76	5.93	5.74
sem: GSK3A	0.782	0.629	1.216	0.602	0.766	0.796
value: LEXM	1.313	1.929	1.61	1.243	1.137	0.48
sem: LEXM	0.626	1.172	1.021	0.65	0.266	0.093
value: UPF2	36.036	26.39	29.827	36.795	25.694	29.374
sem: UPF2	6.316	6.123	5.525	8.855	5.699	4.355
value: PRKCE	10.734	8.937	9.596	10.5	12.024	7.782
sem: PRKCE	1.674	2.383	2.317	2.302	1.501	1.256
value: CUL9	25.81	18.376	19.306	18.091	21.977	17.687
sem: CUL9	1.574	1.842	2.093	2.386	3.203	1.275
value: YY1	24.847	29.567	28.54	27.3	25.93	24.376
sem: YY1	1.585	1.017	2.099	0.955	1.777	0.805
value: TTC19	75.857	58.757	91.214	80.68	72.686	90.304
sem: TTC19	1.892	3.856	11.243	14.949	8.203	13.057
value: LOC102688205	20.463	18.816	16.983	16.73	16.88	17.127
sem: LOC102688205	3.704	1.712	2.262	4.2	2.691	3.337
value: TRABD2B	2.354	2.507	2.743	2.15	2.43	1.743
sem: TRABD2B	0.551	0.324	0.551	0.598	0.465	0.351
value: KCMF1	12.033	13.507	13.137	13.533	13.087	14.357
sem: KCMF1	0.763	1.088	1.017	0.203	0.533	0.652
value: PDGFC	8.26	7.787	10.187	9.967	12.471	10.373
sem: PDGFC	2.53	0.789	1.826	4.128	7.402	3.965
value: ATG9A	1.967	8.4	2.62	8.95	5.646	9.516
sem: ATG9A	0.283	1.545	1.387	3.434	3.072	5.15
value: HEATR3	19.46	21.067	21.776	19.641	21.867	19.37
sem: HEATR3	0.972	1.418	1.141	2.18	2.137	1.788
value: KLHL5	3.773	4.053	4.283	3.69	4.484	3.624
sem: KLHL5	0.606	0.404	0.586	0.679	0.816	0.406
value: PACRG	1.564	2.426	2.483	3.117	3.13	3.797
sem: PACRG	0.209	0.202	0.262	0.753	0.346	0.495
value: SLMAP	5.477	4.927	7.05	8.711	9.823	13.064
sem: SLMAP	2.561	1.998	4.447	3.299	2.808	4.53
value: ADRB1	0.417	0.503	0.806	0.496	0.543	2.2
sem: ADRB1	0.202	0.193	0.339	0.237	0.254	0.488
value: NUTF2	112.611	148.254	133.942	123.677	123.89	107.216
sem: NUTF2	13.082	14.071	8.862	9.966	14.766	7.701
value: MEGF11	2.54	3.087	1.38	2.37	1.716	0.994
sem: MEGF11	0.935	0.942	0.642	1.022	0.51	0.658
value: FAM219B	7.644	7.89	7.046	8.227	9.153	8.557
sem: FAM219B	1.263	1.223	0.581	1.156	0.976	1.008
value: SIGIRR	0.93	1.467	1.487	1.394	1.02	1.47
sem: SIGIRR	0.24	0.471	0.112	0.517	0.314	0.36
value: SNCG	0.153	0.55	0.91	0.997	1.267	1.2
sem: SNCG	0.079	0.061	0.104	0.519	0.101	0.441
value: EIF4H	213.741	173.654	215.186	216.529	194.69	264.619
sem: EIF4H	18.435	19.165	25.881	27.714	16.118	17.09
value: DHX8	45.067	37.137	39.267	35.8	35.196	39.186
sem: DHX8	4.048	5.52	3.379	3.868	4.885	1.685
value: BICDL1	2.147	2.741	2.234	2.934	3.371	4.387
sem: BICDL1	0.23	0.662	0.848	0.694	0.887	1.041
value: RBM19	11.243	10.656	8.093	8.61	9.253	7.427
sem: RBM19	4.598	6.18	5.572	5.613	2.54	3.132
value: PBX2	26.987	28.3	36.654	35.018	31.469	36.053
sem: PBX2	4.348	7.501	13.695	7.853	9.658	17.893
value: CABP7	0.96	1.07	1.15	0.53	0.48	0.553
sem: CABP7	0.551	0.546	0.359	0.271	0.289	0.149
value: GLS2	2.36	1.52	0.97	1.777	1.787	1.643
sem: GLS2	0.521	0.463	0.53	0.431	1.014	0.635
value: CHIT1	4.405	7.302	5.997	7.103	9.681	5.3
sem: CHIT1	1.564	2.914	3.502	4.156	3.652	2.984
value: LOC102348321	658.329	982.14	1150.723	1313.56	1432.454	1380.346
sem: LOC102348321	44.891	67.948	45.655	238.474	237.391	106.937
value: SYT3	0.327	0.59	0.273	0.14	0.28	0.363
sem: SYT3	0.121	0.233	0.081	0.0	0.084	0.208
value: LOC106705780	4.034	3.56	2.043	1.623	2.297	1.894
sem: LOC106705780	1.22	1.976	1.483	1.047	1.347	1.047
value: LOC102355224	7.977	8.087	7.087	8.254	4.336	4.396
sem: LOC102355224	1.945	1.11	2.573	3.014	1.679	2.924
value: AK1	51.637	49.871	73.41	71.733	71.259	85.98
sem: AK1	6.224	5.997	6.906	8.359	8.298	5.371
value: SDC2	42.173	47.1	54.427	57.817	65.914	77.506
sem: SDC2	3.094	3.085	5.652	6.178	14.796	5.94
value: SERHL2	1.023	0.677	0.0	0.503	0.0	0.063
sem: SERHL2	0.159	0.178	0.0	0.398	0.0	0.063
value: ADPRH	17.47	14.133	15.713	12.75	14.007	13.303
sem: ADPRH	1.769	0.941	0.937	0.96	1.988	0.387
value: SYNE2	330.363	238.181	238.001	234.153	248.546	294.574
sem: SYNE2	51.961	37.839	30.08	22.942	51.322	33.88
value: RPS2	2136.823	3231.95	3667.056	3384.81	2841.183	2813.257
sem: RPS2	49.213	107.404	323.397	266.663	193.277	43.926
value: CCNT2	29.153	21.835	16.114	14.509	16.04	12.955
sem: CCNT2	2.288	4.319	2.046	3.114	2.979	3.616
value: UNC79	22.986	17.333	23.496	20.966	21.813	19.657
sem: UNC79	4.049	5.025	4.785	3.898	3.867	4.727
value: KLHL40	16.836	12.263	16.851	20.907	19.913	40.019
sem: KLHL40	1.53	1.342	4.334	2.667	2.768	3.541
value: LOC102366132	0.613	0.98	1.013	1.484	2.064	1.836
sem: LOC102366132	0.429	0.545	0.648	0.7	0.873	1.083
value: ABAT	4.94	6.62	6.843	5.65	7.927	7.183
sem: ABAT	0.227	0.549	0.742	0.946	1.227	0.792
value: ST3GAL5	8.359	7.883	8.971	8.188	10.14	8.98
sem: ST3GAL5	1.54	1.914	2.564	2.287	3.158	2.428
value: SEPT7	239.671	251.554	278.68	273.816	264.676	246.887
sem: SEPT7	13.509	16.546	18.869	14.446	18.684	9.412
value: USP46	7.339	7.36	7.887	6.624	8.136	9.61
sem: USP46	1.091	1.125	1.731	2.399	2.404	0.95
value: LOC102359041	24.32	31.323	30.0	30.264	26.657	22.796
sem: LOC102359041	12.938	8.006	10.74	5.6	7.903	6.452
value: DLEC1	1.852	2.805	1.766	2.184	2.538	4.366
sem: DLEC1	0.841	1.194	0.64	0.84	1.066	1.155
value: LOC107050186	18.347	19.207	19.65	15.983	18.457	19.983
sem: LOC107050186	1.38	2.547	5.162	1.479	1.344	0.737
value: GOLGA5	14.83	13.797	14.387	15.457	14.357	16.603
sem: GOLGA5	1.564	1.024	0.282	1.609	0.176	1.061
value: FBLN2	60.503	39.407	49.872	61.116	67.494	90.217
sem: FBLN2	8.346	5.666	4.93	7.441	10.835	11.919
value: UPK2	56.684	90.097	86.807	97.234	106.283	85.433
sem: UPK2	1.476	11.637	8.278	5.285	6.39	5.94
value: UGT3A1	2.27	5.03	5.35	5.623	7.4	7.157
sem: UGT3A1	0.085	1.646	0.229	0.572	0.349	0.237
value: ANO8	29.176	21.197	19.65	18.444	18.48	19.643
sem: ANO8	4.797	3.388	2.705	3.417	4.307	2.318
value: PKN3	5.046	4.502	3.353	3.218	3.394	3.344
sem: PKN3	1.799	0.819	0.887	1.554	1.962	1.494
value: FAM120C	28.413	15.04	14.75	15.073	14.597	17.361
sem: FAM120C	5.592	2.508	4.384	3.058	4.165	4.863
value: ARL3	28.93	33.93	34.887	31.473	37.04	29.13
sem: ARL3	2.394	4.979	4.764	2.181	8.607	1.255
value: SNX25	8.827	7.46	6.797	7.177	7.613	7.144
sem: SNX25	0.696	0.799	1.036	2.521	0.578	0.542
value: IMPACT	26.696	29.34	28.723	30.69	35.256	38.776
sem: IMPACT	2.573	4.313	1.822	7.361	3.066	4.049
value: CHD2	10.447	9.846	11.08	9.619	9.943	12.347
sem: CHD2	1.911	2.506	3.258	1.584	2.376	2.347
value: SMARCE1	188.503	151.371	184.512	165.124	142.788	157.456
sem: SMARCE1	48.497	28.014	54.24	42.586	65.537	49.045
value: CASC3	28.72	19.193	22.64	22.527	21.736	24.297
sem: CASC3	1.955	1.262	2.049	3.59	1.805	1.054
value: SLC35A3	5.323	7.456	7.703	7.632	10.908	7.953
sem: SLC35A3	2.028	3.229	1.674	3.348	3.952	2.608
value: SKA1	7.186	8.803	8.544	6.34	8.91	5.01
sem: SKA1	0.664	1.131	1.406	0.955	1.956	0.661
value: LOC106704353	103.921	93.888	75.524	75.754	87.153	64.313
sem: LOC106704353	18.939	18.392	16.893	19.265	15.175	14.383
value: PPP3CA	14.973	17.966	17.126	18.577	21.31	23.013
sem: PPP3CA	0.787	1.731	1.396	2.267	3.118	0.952
value: HERPUD2	22.681	25.353	29.203	27.446	29.874	28.457
sem: HERPUD2	1.85	3.057	2.229	3.558	5.056	2.759
value: FCGBP	65.67	47.776	63.273	100.551	76.189	210.117
sem: FCGBP	12.82	3.144	6.048	25.363	7.624	16.715
value: ZC3H4	23.163	16.623	17.064	18.723	16.726	18.103
sem: ZC3H4	2.524	1.543	1.487	3.403	1.356	1.179
value: MSMP	26.75	28.69	33.233	33.333	29.972	29.814
sem: MSMP	4.571	3.739	3.526	6.153	1.873	3.373
value: ALG6	18.37	17.041	17.913	18.47	19.219	17.506
sem: ALG6	1.995	2.785	2.444	3.568	2.646	1.497
value: FGL1	15.074	7.807	9.44	7.966	8.856	10.48
sem: FGL1	1.63	1.515	2.365	2.433	2.294	1.673
value: PSMG3	17.193	18.353	15.912	13.42	15.306	11.538
sem: PSMG3	5.39	3.733	3.87	1.678	6.926	3.269
value: GSDME	38.913	44.006	43.419	46.873	53.913	40.697
sem: GSDME	4.211	6.026	6.961	9.139	10.673	6.608
value: ELMO1	17.96	14.97	17.474	15.274	15.393	15.59
sem: ELMO1	2.444	4.918	3.306	4.352	1.917	2.955
value: RBBP4	95.133	93.887	90.324	73.376	85.29	65.341
sem: RBBP4	5.699	2.802	6.113	4.0	4.447	4.919
value: LCORL	14.49	14.107	13.048	11.906	13.791	11.877
sem: LCORL	3.437	3.34	3.277	2.626	2.811	2.175
value: ABCD2	7.077	4.783	6.687	6.5	5.633	9.063
sem: ABCD2	0.241	0.055	0.52	0.187	0.433	0.133
value: MRPL47	30.553	33.53	30.18	29.603	28.307	24.627
sem: MRPL47	3.468	0.95	2.192	2.924	0.715	0.346
value: TONSL	22.948	33.884	22.801	21.812	14.547	15.111
sem: TONSL	5.321	11.905	12.448	13.039	3.631	4.412
value: UBAP2	26.667	19.672	15.723	16.827	14.776	18.285
sem: UBAP2	5.916	6.473	6.81	9.758	8.063	4.133
value: DAB2	41.734	23.12	29.353	28.736	27.167	37.018
sem: DAB2	4.999	5.463	11.241	12.467	5.954	7.809
value: SVIL	13.63	12.116	12.925	16.351	17.526	18.28
sem: SVIL	3.383	1.759	2.921	3.802	3.318	3.905
value: LOC103190189	0.5	0.39	0.707	0.19	0.453	0.54
sem: LOC103190189	0.059	0.115	0.124	0.11	0.12	0.152
value: LOC102687321	14.961	14.506	11.643	14.213	14.533	16.176
sem: LOC102687321	3.062	1.59	1.029	1.002	1.351	1.299
value: RPS10	1898.857	2640.61	3017.56	3165.113	2684.95	2714.147
sem: RPS10	148.684	146.99	322.166	282.672	212.468	32.079
value: RHBG	0.55	2.143	2.69	4.087	4.214	6.394
sem: RHBG	0.364	0.865	1.15	0.999	1.683	2.299
value: PITX1	0.23	4.548	7.607	21.194	27.273	51.442
sem: PITX1	0.143	2.304	2.261	4.906	5.47	4.517
value: COPB2	102.08	105.96	123.867	118.139	118.713	124.91
sem: COPB2	8.622	9.83	8.512	9.063	9.184	7.406
value: POLR3G	1.06	0.873	1.004	0.637	0.633	0.593
sem: POLR3G	0.345	0.457	0.592	0.221	0.36	0.406
value: DMXL2	28.216	26.669	27.482	31.077	46.377	55.094
sem: DMXL2	6.883	4.842	6.056	5.35	6.052	5.695
value: EFR3B	0.543	0.153	0.25	0.587	0.85	1.277
sem: EFR3B	0.366	0.153	0.25	0.082	0.166	0.193
value: HDAC9	7.701	7.067	4.936	5.334	4.757	6.954
sem: HDAC9	1.644	1.542	2.199	2.014	1.354	1.267
value: PDK2	18.35	20.947	19.647	18.363	19.957	16.12
sem: PDK2	4.109	1.876	1.313	2.578	2.723	1.693
value: PLPPR4	2.24	2.13	2.167	1.813	1.927	1.31
sem: PLPPR4	0.121	0.086	0.514	1.085	0.229	0.215
value: LOC102363910	6.997	6.497	8.27	7.573	7.513	10.9
sem: LOC102363910	0.69	0.894	0.866	0.741	0.582	1.093
value: CLK4	44.05	27.718	14.131	13.244	13.097	10.602
sem: CLK4	6.895	5.575	4.029	4.56	4.128	3.018
value: RNASEH2B	22.723	28.467	26.233	25.14	26.217	17.133
sem: RNASEH2B	0.916	0.408	1.325	1.791	0.796	1.252
value: GRM3	3.28	1.437	1.253	1.004	0.287	1.14
sem: GRM3	0.66	0.251	0.255	0.148	0.154	0.357
value: JRKL	92.5	96.595	111.198	96.944	110.564	92.931
sem: JRKL	2.964	8.537	9.318	8.218	9.129	3.244
value: LOC102346772	84.811	120.524	147.943	169.386	197.703	205.555
sem: LOC102346772	25.061	22.552	22.382	28.482	30.82	41.41
value: MAT2A	102.944	64.322	59.126	58.344	72.822	71.911
sem: MAT2A	5.006	14.604	15.628	16.217	4.851	8.7
value: NUFIP2	24.183	21.06	21.033	18.847	20.796	21.41
sem: NUFIP2	3.134	2.24	1.847	2.505	2.407	1.365
value: CELF2	39.579	45.095	66.874	63.067	61.695	60.938
sem: CELF2	9.55	14.196	13.867	11.503	18.668	11.003
value: TRPC4	18.78	16.297	14.379	11.157	11.707	9.354
sem: TRPC4	1.345	3.52	4.109	1.606	1.709	1.144
value: PMM2	21.116	26.047	20.04	18.586	22.859	14.61
sem: PMM2	1.171	3.007	2.122	2.033	4.74	1.453
value: FGD4	35.452	27.007	31.856	36.218	29.58	44.629
sem: FGD4	10.268	7.82	10.159	11.699	7.257	14.015
value: PFKP	3.86	3.113	3.693	6.023	3.09	4.342
sem: PFKP	1.377	1.378	1.072	1.626	0.745	0.931
value: LOC102366792	1.06	0.556	1.007	0.627	0.743	0.897
sem: LOC102366792	0.488	0.537	0.74	0.207	0.188	0.633
value: PIP4K2C	49.597	43.337	48.117	49.404	52.513	43.746
sem: PIP4K2C	3.471	3.767	3.564	8.387	5.369	4.475
value: ASPH	48.066	43.533	42.328	41.976	49.101	52.036
sem: ASPH	10.059	11.983	8.535	9.342	22.49	12.197
value: NKAPD1	28.973	27.186	22.691	19.577	21.316	17.096
sem: NKAPD1	8.055	3.658	7.922	6.773	3.239	3.536
value: GPRC5B	1.403	3.457	6.34	6.186	6.98	8.883
sem: GPRC5B	0.272	2.297	2.257	3.282	1.567	4.124
value: RIN2	22.09	19.315	21.546	23.392	23.5	28.163
sem: RIN2	6.738	6.341	7.701	10.242	18.162	15.294
value: ZBED4	8.33	7.066	6.877	6.663	8.24	10.657
sem: ZBED4	0.659	1.75	0.841	0.892	1.28	0.556
[truncated: 30,990 more rows]
