# Supplementary material for: Developmental hourglass and heterochronic shifts in fin and limb development
Source: eLife. 2021 Feb 9;10:e62865. doi: 10.7554/eLife.62865 (PMC7932699; doi:10.7554/eLife.62865)
Supplement: Supplementary file 9. [file elife-62865-supp9.txt]

##PCA loadings related to Figure 4
===Description of data format===
                                 ------------------scaled TPM values-------------------        
                                |----bamboo shark fin buds------|---mouse limb buds----|       
Gene_symbol|Cluster_name|Loading|st27,st27.5,st29,st30,st31,st32,E9.5,E10.5,E11.5,E12.5
======
##Loading axis: PC1
#positive contribution top 25
SGOL1|c6|0.509|0.0,0.0,0.0,0.0,0.0,0.0,0.964,1.0,0.982,1.0
2410015M20RIK|c6|0.505|0.0,0.0,0.0,0.0,0.0,0.0,0.997,0.934,0.987,1.0
ZFP24|c6|0.504|0.0,0.0,0.0,0.0,0.0,0.0,0.993,0.998,1.0,0.924
COX6C|c6|0.504|0.0,0.0,0.0,0.0,0.0,0.0,0.964,0.984,1.0,0.964
2610524H06RIK|c6|0.503|0.0,0.0,0.0,0.0,0.0,0.0,0.981,0.979,0.943,1.0
BOD1|c6|0.503|0.0,0.0,0.0,0.0,0.0,0.0,0.955,1.0,1.0,0.953
SMDT1|c6|0.503|0.0,0.0,0.0,0.0,0.0,0.0,0.953,1.0,0.98,0.971
SDHAF4|c6|0.502|0.0,0.0,0.0,0.0,0.0,0.0,0.972,1.0,0.955,0.968
BRK1|c6|0.501|0.0,0.0,0.0,0.0,0.0,0.0,0.904,1.0,0.983,0.997
ABRACL|c6|0.501|0.0,0.0,0.0,0.0,0.0,0.0,0.994,0.987,1.0,0.916
BC031181|c6|0.5|0.0,0.0,0.0,0.0,0.0,0.0,0.93,0.953,1.0,0.993
AKR1E1|c6|0.5|0.0,0.0,0.0,0.0,0.0,0.0,0.982,0.977,0.926,1.0
COX6B1|c6|0.498|0.0,0.0,0.0,0.0,0.0,0.0,0.973,0.999,1.0,0.898
PPA2|c6|0.498|0.0,0.0,0.0,0.0,0.0,0.0,0.981,1.0,0.912,0.978
PYURF|c6|0.497|0.0,0.0,0.0,0.0,0.0,0.0,1.0,1.0,0.964,0.904
PRADC1|c6|0.497|0.0,0.0,0.0,0.0,0.0,0.0,1.0,0.929,0.944,0.988
DYNLL1|c6|0.497|0.0,0.0,0.0,0.0,0.0,0.0,0.893,0.979,0.974,1.0
NEDD8|c6|0.497|0.0,0.0,0.0,0.0,0.0,0.0,0.947,0.999,1.0,0.911
ZFP105|c6|0.496|0.0,0.0,0.0,0.0,0.0,0.0,0.959,0.911,1.0,0.977
TGOLN1|c6|0.495|0.0,0.0,0.0,0.0,0.0,0.0,0.975,0.895,0.969,1.0
FAM103A1|c6|0.494|0.0,0.0,0.0,0.0,0.0,0.0,0.943,0.952,0.936,1.0
TRP53RKA|c6|0.494|0.0,0.0,0.0,0.0,0.0,0.0,0.906,0.934,0.984,1.0
PGBD1|c6|0.494|0.0,0.0,0.0,0.0,0.0,0.0,0.895,0.938,1.0,0.991
9230110C19RIK|c6|0.493|0.0,0.0,0.0,0.0,0.0,0.0,0.912,0.998,1.0,0.916
NR1H3|c6|0.493|0.0,0.0,0.0,0.0,0.0,0.0,0.908,0.971,1.0,0.94

#negative contribution top 25
GCA|c3|-0.497|0.984,0.988,1.0,0.957,0.982,0.882,0.0,0.0,0.0,0.0
HIST2H2AB|c3|-0.496|0.856,0.988,0.94,1.0,0.997,0.985,0.0,0.0,0.0,0.0
ARMH3|c3|-0.493|0.975,0.969,1.0,0.894,0.946,0.96,0.0,0.0,0.0,0.0
LOC102694626|c3|-0.491|0.986,1.0,0.906,0.986,0.929,0.918,0.0,0.0,0.0,0.0
ZBED1|c3|-0.491|1.0,0.851,0.976,0.916,0.974,0.989,0.0,0.0,0.0,0.0
UGT2A1|c3|-0.491|0.903,0.934,1.0,0.936,0.986,0.957,0.0,0.0,0.0,0.0
LOC102348546|c3|-0.49|0.98,0.79,0.975,0.982,0.973,1.0,0.0,0.0,0.0,0.0
LOC103172076|c3|-0.487|0.83,1.0,0.94,0.992,0.928,0.981,0.0,0.0,0.0,0.0
DIO1|c3|-0.486|0.927,0.813,0.987,0.966,1.0,0.957,0.0,0.0,0.0,0.0
LOC106736775|c3|-0.485|0.918,0.95,0.965,0.945,1.0,0.862,0.0,0.0,0.0,0.0
LOC102366593|c3|-0.485|0.932,0.988,1.0,0.934,0.954,0.844,0.0,0.0,0.0,0.0
LOC102352863|c3|-0.485|0.887,1.0,0.893,0.919,0.983,0.959,0.0,0.0,0.0,0.0
HYI|c3|-0.485|0.877,0.974,0.94,0.907,1.0,0.939,0.0,0.0,0.0,0.0
LOC106704565|c3|-0.484|1.0,0.939,0.992,0.905,0.876,0.929,0.0,0.0,0.0,0.0
LOC102361882|c3|-0.483|0.934,0.901,0.932,0.927,0.927,1.0,0.0,0.0,0.0,0.0
BTBD19|c3|-0.483|0.969,0.984,1.0,0.925,0.816,0.944,0.0,0.0,0.0,0.0
MASP2|c3|-0.483|1.0,0.89,0.911,0.901,0.964,0.95,0.0,0.0,0.0,0.0
LOC419074|c3|-0.483|1.0,0.88,0.934,0.918,0.907,0.99,0.0,0.0,0.0,0.0
SLC22A18|c3|-0.482|0.754,0.962,0.963,1.0,0.99,0.941,0.0,0.0,0.0,0.0
RTF2|c3|-0.482|0.949,1.0,0.971,0.956,0.887,0.86,0.0,0.0,0.0,0.0
FAXDC2|c3|-0.482|0.962,0.73,0.937,0.995,0.976,1.0,0.0,0.0,0.0,0.0
LOC102561831|c3|-0.482|0.933,0.974,0.815,0.905,0.976,1.0,0.0,0.0,0.0,0.0
CD37|c3|-0.482|0.868,0.937,0.937,0.933,1.0,0.935,0.0,0.0,0.0,0.0
NMRK2|c3|-0.482|1.0,0.956,0.843,0.962,0.907,0.949,0.0,0.0,0.0,0.0
TMEM250|c3|-0.481|1.0,0.949,0.857,0.989,0.906,0.903,0.0,0.0,0.0,0.0
========================================

##Loading axis: PC2
#positive contribution top 25
TRHDE|c8|0.305|0.8,0.355,0.372,0.783,0.969,1.0,0.007,0.109,0.742,1.0
PAX9|c11|0.299|0.667,0.547,0.688,0.681,1.0,0.91,0.004,0.031,0.783,1.0
COL9A2|c8|0.299|0.852,0.341,0.328,0.36,0.301,1.0,0.005,0.02,0.534,1.0
RTN4R|c8|0.298|0.782,0.197,0.259,0.491,0.555,1.0,0.095,0.189,0.997,1.0
APC2|c9|0.297|0.925,0.531,0.445,0.741,1.0,0.694,0.009,0.083,0.718,1.0
CNMD|c8|0.294|0.071,0.196,0.196,0.378,0.546,1.0,0.017,0.004,1.0,0.942
HOXD13|c8|0.292|0.0,0.005,0.204,0.414,1.0,0.792,0.014,0.125,0.899,1.0
FAM69C|c8|0.289|0.449,0.365,0.353,0.48,0.665,1.0,0.015,0.262,0.975,1.0
WFIKKN2|c8|0.288|0.0,0.155,0.133,0.367,0.541,1.0,0.006,0.085,0.803,1.0
HOXA13|c8|0.287|0.0,0.028,0.064,0.205,0.83,1.0,0.0,0.108,1.0,0.885
LRRN3|c12|0.286|1.0,0.57,0.227,0.152,0.122,0.153,0.039,0.106,0.919,1.0
HPSE2|c9|0.285|1.0,0.687,0.58,0.479,0.572,0.95,0.062,0.079,0.683,1.0
SERPINB1A|c11|0.285|0.633,0.977,0.774,0.824,1.0,0.865,0.021,0.114,1.0,0.998
CDKN2B|c8|0.284|0.25,0.357,0.432,0.831,0.382,1.0,0.0,0.068,0.869,1.0
LTBP1|c8|0.283|0.855,0.399,0.527,0.628,0.71,1.0,0.059,0.138,0.682,1.0
CDH19|c8|0.282|0.195,0.24,0.564,0.462,0.374,1.0,0.009,0.087,0.838,1.0
PDZD2|c8|0.282|0.195,0.288,0.375,0.534,1.0,0.547,0.019,0.065,0.858,1.0
NLGN3|c9|0.281|0.9,0.453,0.881,0.902,0.96,1.0,0.049,0.104,0.672,1.0
MATN1|c8|0.281|0.001,0.002,0.004,0.031,0.152,1.0,0.0,0.011,0.487,1.0
MYOD1|c8|0.281|0.014,0.073,0.107,0.228,0.26,1.0,0.001,0.025,0.576,1.0
TSPAN11|c12|0.281|1.0,0.584,0.258,0.179,0.299,0.238,0.03,0.208,0.903,1.0
SERINC2|c9|0.28|0.824,0.755,0.862,0.91,1.0,0.838,0.016,0.099,0.749,1.0
FYB|c8|0.28|0.419,0.379,0.293,0.363,0.491,1.0,0.027,0.106,0.665,1.0
KIF1A|c8|0.278|0.594,0.325,0.508,0.562,0.485,1.0,0.048,0.104,0.686,1.0
COL9A3|c8|0.278|0.248,0.208,0.236,0.283,0.226,1.0,0.016,0.025,0.554,1.0

#negative contribution top 25
MYL7|c15|-0.264|0.057,1.0,0.32,0.065,0.202,0.039,1.0,0.34,0.049,0.016
PRL3B1|c6|-0.263|0.0,0.0,0.0,0.0,0.0,0.0,1.0,0.941,0.285,0.11
6030468B19RIK|c6|-0.261|0.0,0.0,0.0,0.0,0.0,0.0,1.0,0.826,0.442,0.02
GBX2|c6|-0.26|0.684,0.537,0.808,0.65,1.0,0.503,0.908,1.0,0.072,0.031
UPK3B|c6|-0.259|0.0,0.0,0.0,0.0,0.0,0.0,1.0,0.469,0.008,0.002
CSN3|c6|-0.253|0.0,0.0,0.0,0.0,0.0,0.0,1.0,0.403,0.0,0.0
C330021F23RIK|c6|-0.251|0.0,0.0,0.0,0.0,0.0,0.0,1.0,0.989,0.283,0.186
FGF8|c14|-0.25|0.041,0.113,0.543,0.627,1.0,0.372,0.965,1.0,0.3,0.128
MRAP|c6|-0.249|0.0,0.0,0.0,0.0,0.0,0.0,1.0,0.377,0.025,0.0
HESX1|c6|-0.249|0.0,0.0,0.0,0.0,0.0,0.0,1.0,0.711,0.26,0.079
MOGAT2|c6|-0.247|0.0,0.0,0.0,0.0,0.0,0.0,1.0,0.622,0.179,0.072
TRIM6|c6|-0.247|0.0,0.0,0.0,0.0,0.0,0.0,1.0,0.933,0.435,0.134
2010109A12RIK|c6|-0.244|0.0,0.0,0.0,0.0,0.0,0.0,1.0,0.56,0.084,0.088
WT1|c15|-0.24|0.796,1.0,0.504,0.403,0.082,0.014,0.895,1.0,0.096,0.225
RSPO4|c6|-0.24|0.0,0.0,0.0,0.0,0.0,0.0,0.738,1.0,0.11,0.037
JAML|c6|-0.238|0.0,0.0,0.0,0.0,0.0,0.0,1.0,0.349,0.039,0.033
1700092M07RIK|c6|-0.238|0.0,0.0,0.0,0.0,0.0,0.0,1.0,0.334,0.128,0.0
NKX1|c6|-0.237|0.0,0.0,0.0,0.0,0.0,0.0,1.0,0.529,0.175,0.08
UNCX|c15|-0.236|1.0,0.906,0.377,0.133,0.079,0.142,1.0,0.416,0.0,0.016
PARK2|c6|-0.236|0.0,0.0,0.0,0.0,0.0,0.0,1.0,0.248,0.028,0.004
MUP2|c6|-0.236|0.0,0.0,0.0,0.0,0.0,0.0,1.0,0.657,0.365,0.085
NDUFA4L2|c14|-0.236|0.261,0.421,0.578,0.839,0.662,1.0,1.0,0.87,0.094,0.182
IGDCC3|c15|-0.235|1.0,0.463,0.276,0.15,0.105,0.055,0.781,1.0,0.047,0.009
GATA5|c15|-0.233|1.0,0.569,0.221,0.085,0.058,0.012,1.0,0.455,0.008,0.013
FOXH1|c6|-0.23|0.0,0.0,0.0,0.0,0.0,0.0,1.0,0.327,0.101,0.044
========================================

##Loading axis: PC3
#positive contribution top 25
LOC102351684|c2|0.329|1.0,0.978,0.0,0.0,0.002,0.0,0.0,0.0,0.0,0.0
CRB1|c2|0.299|0.883,1.0,0.297,0.058,0.007,0.008,0.0,0.0,0.0,0.0
MYO1H|c2|0.294|1.0,0.65,0.295,0.044,0.011,0.006,0.0,0.0,0.0,0.0
GM42368|c2|0.292|1.0,0.888,0.724,0.211,0.128,0.041,0.0,0.0,0.0,0.0
LOC102352358|c2|0.284|0.965,1.0,0.483,0.225,0.142,0.082,0.0,0.0,0.0,0.0
CYP26A1|c13|0.281|1.0,0.718,0.272,0.116,0.109,0.059,0.352,0.793,1.0,0.774
MYRF|c15|0.279|1.0,0.836,0.59,0.295,0.103,0.038,1.0,0.865,0.304,0.198
ITLN1|c2|0.279|1.0,0.806,0.511,0.17,0.2,0.05,0.0,0.0,0.0,0.0
C6|c2|0.277|1.0,0.738,0.49,0.21,0.067,0.063,0.0,0.0,0.0,0.0
FGF22|c2|0.274|1.0,0.665,0.355,0.15,0.121,0.042,0.0,0.0,0.0,0.0
CCDC33|c2|0.273|1.0,0.6,0.102,0.128,0.094,0.026,0.0,0.0,0.0,0.0
UNCX|c15|0.272|1.0,0.906,0.377,0.133,0.079,0.142,1.0,0.416,0.0,0.016
GATA5|c15|0.27|1.0,0.569,0.221,0.085,0.058,0.012,1.0,0.455,0.008,0.013
CMAS|c13|0.27|1.0,0.906,0.149,0.182,0.381,0.048,0.64,0.867,0.993,1.0
BTBD17|c2|0.27|1.0,0.618,0.14,0.0,0.033,0.116,0.0,0.0,0.0,0.0
MMEL1|c2|0.269|1.0,0.777,0.499,0.212,0.133,0.103,0.0,0.0,0.0,0.0
GATA6|c15|0.269|1.0,0.626,0.239,0.104,0.061,0.034,1.0,0.653,0.115,0.251
CRMP1|c15|0.267|0.993,1.0,0.589,0.304,0.169,0.168,0.87,1.0,0.517,0.341
UMODL1|c2|0.267|1.0,0.602,0.286,0.119,0.101,0.065,0.0,0.0,0.0,0.0
VAX2|c15|0.267|0.867,1.0,0.511,0.25,0.103,0.105,0.051,1.0,0.272,0.172
HOXB13|c2|0.266|1.0,0.615,0.152,0.112,0.123,0.065,0.0,0.0,0.0,0.0
GYG2|c2|0.266|1.0,0.747,0.47,0.432,0.094,0.046,0.0,0.0,0.0,0.0
LIN28A|c15|0.264|1.0,0.48,0.2,0.052,0.025,0.004,1.0,0.146,0.011,0.003
TMEM26|c12|0.264|1.0,0.756,0.216,0.142,0.169,0.069,0.012,0.073,0.521,1.0
OIT3|c12|0.264|1.0,0.448,0.173,0.028,0.01,0.016,0.147,0.458,0.468,1.0

#negative contribution top 25
CYTL1|c8|-0.306|0.017,0.082,0.186,0.755,0.935,1.0,0.029,0.04,0.425,1.0
PODN|c8|-0.302|0.012,0.082,0.34,0.726,0.94,1.0,0.053,0.06,0.618,1.0
TIMP4|c1|-0.297|0.001,0.009,0.47,0.878,1.0,0.904,0.0,0.0,0.0,0.0
B3GALT2|c8|-0.293|0.085,0.135,0.188,0.78,0.98,1.0,0.006,0.021,0.125,1.0
CHRD|c8|-0.29|0.011,0.052,0.185,0.513,0.891,1.0,0.038,0.154,0.511,1.0
COLQ|c8|-0.289|0.025,0.068,0.506,0.971,0.507,1.0,0.011,0.106,0.192,1.0
TGFB2|c8|-0.289|0.053,0.1,0.349,0.692,0.953,1.0,0.138,0.31,0.56,1.0
SP9|c8|-0.286|0.029,0.167,0.587,0.682,0.923,1.0,0.003,0.049,0.56,1.0
VSTM4|c8|-0.283|0.076,0.21,0.419,0.732,0.985,1.0,0.117,0.099,0.297,1.0
OPRL1|c1|-0.279|0.049,0.17,0.12,0.735,1.0,0.987,0.0,0.0,0.0,0.0
KERA|c8|-0.279|0.035,0.072,0.228,0.433,0.863,1.0,0.0,0.002,0.258,1.0
SNTG1|c1|-0.278|0.0,0.195,0.665,0.646,1.0,0.974,0.0,0.0,0.0,0.0
LAMB3|c8|-0.278|0.053,0.189,0.313,0.568,0.972,1.0,0.194,0.163,0.492,1.0
LOC102691832|c1|-0.277|0.008,0.028,0.216,0.305,0.997,1.0,0.0,0.0,0.0,0.0
HS3ST2|c8|-0.276|0.0,0.226,0.234,0.5,0.83,1.0,0.0,0.015,0.174,1.0
VSTM2A|c1|-0.276|0.03,0.118,0.375,0.758,0.78,1.0,0.0,0.0,0.0,0.0
ASPN|c8|-0.275|0.0,0.164,0.07,0.541,1.0,0.878,0.001,0.0,0.058,1.0
LOC103174898|c1|-0.274|0.008,0.031,0.216,0.313,0.943,1.0,0.0,0.0,0.0,0.0
DMRT3|c1|-0.274|0.004,0.046,0.385,0.634,1.0,0.88,0.0,0.0,0.0,0.0
RUNX3|c8|-0.274|0.123,0.214,0.581,0.889,0.957,1.0,0.043,0.052,0.639,1.0
ANGPTL1|c8|-0.274|0.007,0.119,0.394,0.771,0.472,1.0,0.046,0.083,0.25,1.0
FAM129A|c8|-0.272|0.101,0.095,0.316,0.617,0.83,1.0,0.327,0.209,0.287,1.0
BMP2|c8|-0.272|0.0,0.0,0.079,0.978,0.172,1.0,0.092,0.113,0.797,1.0
CCN2|c1|-0.271|0.104,0.24,0.526,0.937,1.0,0.99,0.0,0.0,0.0,0.0
LAMA3|c8|-0.27|0.094,0.171,0.292,0.579,1.0,0.978,0.005,0.039,0.276,1.0
========================================

##Loading axis: PC4
#positive contribution top 25
LOC102562725|c1|0.266|0.793,0.169,0.304,0.1,0.142,1.0,0.0,0.0,0.0,0.0
GPAT2|c2|0.257|1.0,0.25,0.129,0.241,0.42,0.94,0.0,0.0,0.0,0.0
LOC102354822|c2|0.252|0.916,0.29,0.229,0.305,0.29,1.0,0.0,0.0,0.0,0.0
LOC102359098|c1|0.229|0.788,0.169,0.151,0.324,0.476,1.0,0.0,0.0,0.0,0.0
LOC102367189|c1|0.228|0.878,0.272,0.661,0.0,0.233,1.0,0.0,0.0,0.0,0.0
SLC22A26|c2|0.227|1.0,0.396,0.0,0.776,0.0,0.705,0.0,0.0,0.0,0.0
LOC103179672|c2|0.226|0.88,0.145,0.365,0.572,0.376,1.0,0.0,0.0,0.0,0.0
MOXD2|c2|0.225|1.0,0.245,0.279,0.416,0.064,0.69,0.0,0.0,0.0,0.0
DKK4|c17|0.224|0.0,0.036,0.073,0.0,0.117,1.0,1.0,0.089,0.198,0.057
AQP3|c17|0.222|0.0,0.021,0.026,0.032,0.092,1.0,1.0,0.605,0.384,0.23
LOC102357686|c2|0.213|1.0,0.245,0.196,0.227,0.444,0.762,0.0,0.0,0.0,0.0
LOC102365798|c1|0.213|1.0,0.087,0.125,0.829,0.407,0.769,0.0,0.0,0.0,0.0
KLHL34|c2|0.209|1.0,0.339,0.587,0.488,0.345,0.997,0.0,0.0,0.0,0.0
LOC102353586|c1|0.207|0.56,0.257,0.233,0.238,0.223,1.0,0.0,0.0,0.0,0.0
LOC103187482|c2|0.206|1.0,0.298,0.443,0.635,0.14,0.807,0.0,0.0,0.0,0.0
SHF|c13|0.204|1.0,0.197,0.079,0.409,0.183,0.521,0.909,0.924,1.0,0.882
GM14295|c13|0.203|0.994,0.339,0.578,0.563,0.499,1.0,1.0,0.784,0.81,0.854
C12ORF56|c2|0.201|1.0,0.473,0.337,0.185,0.245,0.774,0.0,0.0,0.0,0.0
LOC103181448|c2|0.2|1.0,0.139,0.07,0.279,0.141,0.42,0.0,0.0,0.0,0.0
LOC102359843|c1|0.198|0.067,0.082,0.021,0.036,0.023,1.0,0.0,0.0,0.0,0.0
ECSIT|c6|0.196|0.929,0.44,0.599,0.583,0.378,1.0,1.0,0.835,0.715,0.749
ANGPTL6|c11|0.195|0.822,0.485,0.346,0.256,0.39,1.0,0.813,1.0,0.891,0.848
SLC35B2|c13|0.194|1.0,0.371,0.467,0.511,0.466,0.929,0.973,0.943,0.99,1.0
ARHGDIG|c17|0.194|0.466,0.297,0.357,0.492,0.217,1.0,1.0,0.397,0.379,0.677
SLC32A1|c1|0.193|0.0,0.0,0.038,0.019,0.04,1.0,0.0,0.0,0.0,0.0

#negative contribution top 25
HMGCLL1|c11|-0.264|0.031,0.421,1.0,0.82,0.818,0.171,0.309,0.483,1.0,0.573
LOC103186291|c1|-0.255|0.194,1.0,0.438,0.94,0.739,0.0,0.0,0.0,0.0,0.0
CES2E|c1|-0.241|0.026,0.845,1.0,0.382,0.646,0.203,0.0,0.0,0.0,0.0
MYH6|c1|-0.241|0.0,0.233,0.562,0.867,1.0,0.0,0.0,0.0,0.0,0.0
TTR|c13|-0.225|0.089,1.0,0.424,0.4,0.84,0.106,0.757,0.109,1.0,0.086
EOMES|c10|-0.218|0.152,0.403,1.0,0.694,0.3,0.03,0.046,0.006,1.0,0.715
TMEM86B|c11|-0.211|0.057,0.436,0.691,0.274,1.0,0.227,0.35,0.373,1.0,0.576
LOC103172106|c1|-0.21|0.207,1.0,0.845,0.328,0.584,0.167,0.0,0.0,0.0,0.0
SHOX2|c11|-0.205|0.124,0.315,1.0,0.966,0.758,0.415,0.056,0.496,1.0,0.826
LOC103179535|c1|-0.204|0.126,0.282,0.546,0.97,1.0,0.121,0.0,0.0,0.0,0.0
LOC102358817|c1|-0.201|0.328,1.0,0.959,0.461,0.658,0.245,0.0,0.0,0.0,0.0
KNG2|c1|-0.201|0.029,0.512,0.541,0.497,1.0,0.224,0.0,0.0,0.0,0.0
GFOD1|c9|-0.2|0.559,0.968,1.0,0.741,0.942,0.407,0.101,0.207,0.481,1.0
LOC107078451|c1|-0.197|0.507,0.967,1.0,0.749,0.907,0.331,0.0,0.0,0.0,0.0
CATSPER1|c1|-0.197|0.031,0.571,1.0,0.275,0.24,0.004,0.0,0.0,0.0,0.0
MB|c8|-0.197|0.02,0.433,0.604,1.0,0.3,0.05,0.01,0.035,0.121,1.0
COTL1|c16|-0.196|0.484,0.997,1.0,0.897,0.65,0.366,0.431,0.989,0.88,1.0
ADCYAP1|c1|-0.196|0.063,0.287,0.913,1.0,0.697,0.225,0.0,0.0,0.0,0.0
RLN3|c1|-0.195|0.065,0.763,0.675,0.956,1.0,0.543,0.0,0.0,0.0,0.0
LOC102361701|c1|-0.195|0.356,1.0,0.699,0.174,0.712,0.083,0.0,0.0,0.0,0.0
ZMYM6|c10|-0.194|0.512,0.835,1.0,0.775,0.907,0.347,0.449,0.633,0.75,1.0
LOC102366920|c3|-0.194|0.594,1.0,0.899,0.834,0.995,0.315,0.0,0.0,0.0,0.0
NPTX1|c8|-0.193|0.021,0.06,0.708,1.0,0.871,0.255,0.03,0.11,0.263,1.0
ITIH4|c1|-0.187|0.075,0.548,0.745,1.0,0.707,0.329,0.0,0.0,0.0,0.0
TMEM125|c3|-0.186|0.454,1.0,0.881,0.686,0.965,0.408,0.0,0.0,0.0,0.0
========================================

##Loading axis: PC5
#positive contribution top 25
S100A4|c6|0.249|0.0,0.0,0.0,0.0,0.0,0.0,1.0,0.044,0.151,0.674
MUSTN1|c5|0.245|0.0,0.0,0.0,0.0,0.0,0.0,0.62,0.013,0.101,1.0
S100A8|c6|0.239|0.0,0.0,0.0,0.0,0.0,0.0,1.0,0.038,0.337,0.789
HTRA1|c11|0.23|0.719,0.304,0.507,0.584,0.491,1.0,0.85,0.069,0.202,1.0
HTRA3|c14|0.229|0.675,0.495,1.0,0.915,0.961,0.48,1.0,0.036,0.202,0.648
MFAP5|c6|0.208|0.0,0.0,0.0,0.0,0.0,0.0,1.0,0.072,0.09,0.372
XLR|c6|0.207|0.0,0.0,0.0,0.0,0.0,0.0,1.0,0.15,0.273,0.637
CRYAB|c11|0.205|0.382,0.761,1.0,0.64,0.739,0.701,0.466,0.024,0.18,1.0
MT3|c6|0.204|0.0,0.0,0.0,0.0,0.0,0.0,1.0,0.0,0.0,0.175
PADI2|c14|0.2|0.392,0.896,1.0,0.809,0.989,0.599,1.0,0.063,0.215,0.373
HAND1|c15|0.198|1.0,0.631,0.583,0.528,0.46,0.2,1.0,0.116,0.268,0.489
CXCL13|c6|0.198|0.0,0.0,0.0,0.0,0.0,0.0,1.0,0.137,0.301,0.591
CCDC68|c14|0.197|0.211,0.634,0.737,0.729,1.0,0.808,1.0,0.275,0.181,0.655
SPHK1|c6|0.192|0.0,0.0,0.0,0.0,0.0,0.0,1.0,0.12,0.481,0.717
9130008F23RIK|c6|0.189|0.0,0.0,0.0,0.0,0.0,0.0,1.0,0.432,0.417,0.982
SFRP5|c14|0.188|0.473,0.725,1.0,0.868,0.45,0.54,1.0,0.127,0.142,0.35
KRTDAP|c6|0.186|0.0,0.0,0.0,0.0,0.0,0.0,1.0,0.0,0.0,0.058
MEDAG|c11|0.186|0.416,0.725,0.791,0.662,1.0,0.719,0.682,0.227,0.313,1.0
INMT|c6|0.186|0.0,0.0,0.0,0.0,0.0,0.0,1.0,0.164,0.064,0.309
PLAC9A|c4|0.185|0.0,0.0,0.0,0.0,0.0,0.0,0.374,0.019,0.201,1.0
CAR4|c15|0.185|1.0,0.706,0.278,0.156,0.128,0.187,1.0,0.032,0.036,0.017
GPNMB|c14|0.184|0.493,0.476,0.709,0.562,1.0,0.562,1.0,0.046,0.159,0.301
A2M|c9|0.183|1.0,0.452,0.567,0.497,0.594,0.523,0.429,0.062,0.157,1.0
GUCA1A|c5|0.181|0.0,0.0,0.0,0.0,0.0,0.0,0.525,0.17,0.233,1.0
HOXD1|c15|0.18|1.0,0.672,0.294,0.21,0.122,0.064,1.0,0.226,0.14,0.301

#negative contribution top 25
HSD11B2|c11|-0.244|0.67,0.629,0.775,0.762,1.0,0.87,0.218,0.969,1.0,0.322
KRTAP17|c6|-0.242|0.0,0.0,0.0,0.0,0.0,0.0,0.136,0.776,1.0,0.133
CRHBP|c13|-0.227|1.0,0.736,0.454,0.405,0.427,0.424,0.032,1.0,0.71,0.266
KRT9|c7|-0.218|0.0,0.0,0.0,0.0,0.0,0.0,0.031,0.602,1.0,0.212
HIST1H4A|c6|-0.217|0.0,0.0,0.0,0.0,0.0,0.0,0.308,1.0,0.831,0.182
GDNF|c6|-0.213|0.0,0.0,0.0,0.0,0.0,0.0,0.123,1.0,0.738,0.327
PAX1|c7|-0.212|0.0,0.0,0.0,0.0,0.0,0.0,0.025,0.935,1.0,0.634
SALL3|c13|-0.207|1.0,0.433,0.309,0.143,0.363,0.365,0.319,0.816,1.0,0.212
FRZB|c13|-0.207|1.0,0.9,0.793,0.82,0.592,0.968,0.269,0.752,1.0,0.216
PMAIP1|c7|-0.202|0.0,0.0,0.0,0.0,0.0,0.0,0.055,0.617,1.0,0.305
RASSF9|c11|-0.198|0.637,0.454,0.29,0.416,0.357,1.0,0.345,0.879,1.0,0.421
SH2D5|c6|-0.197|0.0,0.0,0.0,0.0,0.0,0.0,0.18,1.0,0.658,0.287
GSC|c11|-0.195|0.09,0.239,0.575,1.0,0.688,0.965,0.117,1.0,0.509,0.416
EVX1|c8|-0.194|0.0,0.0,0.146,0.376,1.0,0.678,0.02,0.432,1.0,0.346
ZIC5|c11|-0.186|0.626,0.339,0.51,0.68,1.0,0.996,0.544,1.0,0.881,0.341
PHACTR3|c6|-0.184|0.0,0.0,0.0,0.0,0.0,0.0,0.257,1.0,0.698,0.321
ASPRV1|c7|-0.182|0.0,0.0,0.0,0.0,0.0,0.0,0.077,1.0,0.798,0.644
HOXA11|c11|-0.181|0.261,0.349,0.826,0.758,1.0,0.835,0.306,0.985,1.0,0.71
SHH|c15|-0.176|0.393,1.0,0.952,0.189,0.039,0.071,0.056,1.0,0.325,0.005
ASB4|c6|-0.172|0.0,0.0,0.0,0.0,0.0,0.0,0.367,1.0,0.632,0.21
PITX2|c11|-0.167|0.2,0.66,0.915,1.0,0.787,0.949,0.213,0.842,1.0,0.683
RSPO1|c11|-0.165|0.197,0.315,0.579,0.757,1.0,0.909,0.221,1.0,0.729,0.673
HOXD11|c11|-0.164|0.031,0.261,0.604,0.659,1.0,0.702,0.041,0.66,1.0,0.734
PRTN3|c7|-0.163|0.0,0.0,0.0,0.0,0.0,0.0,0.148,0.862,1.0,0.734
TEAD2|c11|-0.16|0.454,0.25,0.539,0.607,0.357,1.0,0.415,1.0,0.866,0.665
========================================
