# Supplementary material for: Developmental hourglass and heterochronic shifts in fin and limb development
Source: eLife. 2021 Feb 9;10:e62865. doi: 10.7554/eLife.62865 (PMC7932699; doi:10.7554/eLife.62865)
Supplement: Supplementary file 11. — c1 to c8 correspond to the clusters in Figure 5A. [file elife-62865-supp11.tsv]

#GO analysis of ATAC-seq peaks. c1 to c8 correspond to the clusters in Figure 5A.
P-value	ln(P)	Term	GO Tree	GO ID	# of Genes in Term	# of Target Genes in Term	# of Total Genes	# of Target Genes
'=====c1====='
1.793e-168	-386.25	multicellular organism development	biological process	GO:0007275	4950	1964	23383	5647
1.617e-163	-374.84	anatomical structure development	biological process	GO:0048856	5334	2063	23383	5647
6.518e-160	-366.54	developmental process	biological process	GO:0032502	5661	2147	23383	5647
4.590e-156	-357.68	system development	biological process	GO:0048731	4324	1750	23383	5647
1.834e-144	-330.97	protein binding	molecular function	GO:0005515	9018	3011	22712	5528
9.858e-136	-310.86	anatomical structure morphogenesis	biological process	GO:0009653	2233	1048	23383	5647
1.910e-135	-310.20	positive regulation of biological process	biological process	GO:0048518	6208	2234	23383	5647
3.900e-133	-304.88	binding	molecular function	GO:0005488	13364	4020	22712	5528
1.289e-132	-303.69	positive regulation of cellular process	biological process	GO:0048522	5501	2030	23383	5647
1.184e-130	-299.17	regulation of multicellular organismal process	biological process	GO:0051239	3247	1363	23383	5647
'===================='
'=====c2====='
3.350e-163	-374.11	cell	cellular component	GO:0005623	16252	5362	23418	6527
3.482e-163	-374.07	cell part	cellular component	GO:0044464	16248	5361	23418	6527
5.332e-161	-369.04	protein binding	molecular function	GO:0005515	9018	3463	22712	6444
3.772e-156	-357.88	intracellular part	cellular component	GO:0044424	13711	4707	23418	6527
3.772e-156	-357.88	intracellular	cellular component	GO:0005622	13711	4707	23418	6527
5.228e-155	-355.25	anatomical structure development	biological process	GO:0048856	5334	2285	23383	6572
8.469e-154	-352.46	multicellular organism development	biological process	GO:0007275	4950	2155	23383	6572
1.668e-152	-349.48	developmental process	biological process	GO:0032502	5661	2385	23383	6572
2.512e-149	-342.16	anatomical structure morphogenesis	biological process	GO:0009653	2233	1181	23383	6572
1.432e-148	-340.42	binding	molecular function	GO:0005488	13364	4646	22712	6444
'===================='
'=====c3====='
7.405e-104	-237.47	multicellular organism development	biological process	GO:0007275	4950	1921	23383	6180
1.098e-102	-234.77	anatomical structure development	biological process	GO:0048856	5334	2034	23383	6180
1.301e-102	-234.60	developmental process	biological process	GO:0032502	5661	2132	23383	6180
2.590e-99	-227.00	system development	biological process	GO:0048731	4324	1714	23383	6180
2.027e-85	-195.01	anatomical structure morphogenesis	biological process	GO:0009653	2233	997	23383	6180
3.666e-85	-194.42	cell	cellular component	GO:0005623	16252	4844	23418	6128
3.814e-85	-194.38	cell part	cellular component	GO:0044464	16248	4843	23418	6128
2.283e-82	-187.99	regulation of multicellular organismal process	biological process	GO:0051239	3247	1323	23383	6180
2.006e-77	-176.60	protein binding	molecular function	GO:0005515	9018	2997	22712	6014
1.532e-76	-174.57	cell differentiation	biological process	GO:0030154	3757	1466	23383	6180
'===================='
'=====c4====='
1.303e-84	-193.15	anatomical structure morphogenesis	biological process	GO:0009653	2233	746	23383	4054
1.872e-84	-192.79	anatomical structure development	biological process	GO:0048856	5334	1416	23383	4054
1.593e-83	-190.65	system development	biological process	GO:0048731	4324	1206	23383	4054
5.034e-83	-189.50	developmental process	biological process	GO:0032502	5661	1477	23383	4054
4.187e-82	-187.38	multicellular organism development	biological process	GO:0007275	4950	1331	23383	4054
1.242e-72	-165.57	regulation of multicellular organismal process	biological process	GO:0051239	3247	945	23383	4054
1.105e-64	-147.27	AACTTT_UNKNOWN	MSigDB lists	AACTTT_UNKNOWN	1696	643	15839	3328
9.376e-64	-145.13	regulation of developmental process	biological process	GO:0050793	2719	804	23383	4054
8.869e-63	-142.88	animal organ development	biological process	GO:0048513	3135	892	23383	4054
1.054e-62	-142.71	protein binding	molecular function	GO:0005515	9018	2036	22712	3943
'===================='
'=====c5====='
3.252e-248	-569.86	intracellular	cellular component	GO:0005622	13711	6295	23418	8686
3.252e-248	-569.86	intracellular part	cellular component	GO:0044424	13711	6295	23418	8686
4.185e-237	-544.28	cell part	cellular component	GO:0044464	16248	7119	23418	8686
5.618e-237	-543.99	cell	cellular component	GO:0005623	16252	7120	23418	8686
2.499e-215	-494.14	organelle	cellular component	GO:0043226	12304	5712	23418	8686
3.486e-200	-459.27	intracellular organelle	cellular component	GO:0043229	11991	5557	23418	8686
1.472e-181	-416.38	cytoplasm	cellular component	GO:0005737	10947	5118	23418	8686
3.082e-170	-390.31	membrane-bounded organelle	cellular component	GO:0043227	11024	5113	23418	8686
2.074e-152	-349.26	intracellular membrane-bounded organelle	cellular component	GO:0043231	10302	4786	23418	8686
8.355e-145	-331.75	binding	molecular function	GO:0005488	13364	5923	22712	8517
'===================='
'=====c6====='
0.000e+00	-946.49	intracellular	cellular component	GO:0005622	13711	7739	23418	10471
0.000e+00	-946.49	intracellular part	cellular component	GO:0044424	13711	7739	23418	10471
0.000e+00	-821.83	organelle	cellular component	GO:0043226	12304	7027	23418	10471
0.000e+00	-797.04	cell part	cellular component	GO:0044464	16248	8636	23418	10471
0.000e+00	-796.38	cell	cellular component	GO:0005623	16252	8637	23418	10471
0.000e+00	-790.19	intracellular organelle	cellular component	GO:0043229	11991	6860	23418	10471
3.137e-298	-685.03	membrane-bounded organelle	cellular component	GO:0043227	11024	6325	23418	10471
2.752e-277	-636.80	intracellular membrane-bounded organelle	cellular component	GO:0043231	10302	5946	23418	10471
2.413e-276	-634.63	cytoplasm	cellular component	GO:0005737	10947	6238	23418	10471
1.667e-241	-554.41	binding	molecular function	GO:0005488	13364	7231	22712	10224
'===================='
'=====c7====='
3.941e-93	-212.77	developmental process	biological process	GO:0032502	5661	1575	23383	4287
2.086e-90	-206.50	multicellular organism development	biological process	GO:0007275	4950	1415	23383	4287
2.176e-90	-206.46	system development	biological process	GO:0048731	4324	1278	23383	4287
1.229e-88	-202.42	anatomical structure development	biological process	GO:0048856	5334	1492	23383	4287
4.727e-78	-178.05	anatomical structure morphogenesis	biological process	GO:0009653	2233	759	23383	4287
6.503e-76	-173.12	regulation of multicellular organismal process	biological process	GO:0051239	3247	994	23383	4287
1.046e-73	-168.04	AACTTT_UNKNOWN	MSigDB lists	AACTTT_UNKNOWN	1696	690	15839	3524
6.859e-73	-166.16	cellular developmental process	biological process	GO:0048869	3894	1131	23383	4287
4.691e-72	-164.24	cell differentiation	biological process	GO:0030154	3757	1098	23383	4287
2.884e-70	-160.12	nervous system development	biological process	GO:0007399	2280	751	23383	4287
'===================='
'=====c8====='
2.355e-123	-282.36	multicellular organism development	biological process	GO:0007275	4950	1687	23383	4997
6.872e-122	-278.99	anatomical structure development	biological process	GO:0048856	5334	1780	23383	4997
1.379e-121	-278.29	system development	biological process	GO:0048731	4324	1521	23383	4997
5.184e-121	-276.97	developmental process	biological process	GO:0032502	5661	1859	23383	4997
4.961e-106	-242.47	anatomical structure morphogenesis	biological process	GO:0009653	2233	909	23383	4997
1.513e-94	-216.03	protein binding	molecular function	GO:0005515	9018	2569	22712	4884
1.047e-88	-202.58	animal organ development	biological process	GO:0048513	3135	1119	23383	4997
2.610e-88	-201.67	nervous system development	biological process	GO:0007399	2280	882	23383	4997
5.304e-88	-200.96	regulation of developmental process	biological process	GO:0050793	2719	1004	23383	4997
1.290e-86	-197.77	cellular developmental process	biological process	GO:0048869	3894	1313	23383	4997
'===================='
